# Supplementary material for: Genomic diversity of wild and cultured Yesso scallop Mizuhopecten yessoensis from Japan and Canada
Source: G3 (Bethesda). 2023 Oct 19;13(12):jkad242. doi: 10.1093/g3journal/jkad242 (PMC10700054; doi:10.1093/g3journal/jkad242)
Supplement: jkad242_Supplementary_Data [file jkad242_supplementary_data.zip]

Archive with 7 entries (7 files):
- File_S1_G3-2023-404594.xlsx
- File_S2_G3-2023-404594.xlsx
- File_S3_G3-2023-404594.xlsx
- File_S4_G3-2023-404594.xlsx
- File_S5_G3-2023-404594.xlsx
- File_S6_G3-2023-404594.pdf
- Supplemental_Material_Legends_G3-2023-404594.docx
