# Supplementary material for: Genomic diversity of wild and cultured Yesso scallop Mizuhopecten yessoensis from Japan and Canada
Source: G3 (Bethesda). 2023 Oct 19;13(12):jkad242. doi: 10.1093/g3journal/jkad242 (PMC10700054; doi:10.1093/g3journal/jkad242)
Supplement: jkad242_Supplementary_Data [file jkad242_supplementary_data.zip › File_S3_G3-2023-404594.xlsx]

## Sheet: variants_per_RAD-tag_summary
Variants per RAD-tag	Number of RAD-tags	Total variants in category
13	1	13
11	5	55
10	6	60
9	13	117
8	42	336
7	99	693
6	191	1146
5	422	2110
4	751	3004
3	1541	4623
2	2585	5170
1	3721	3721
Totals:	9377	21048

## Sheet: alleles_per_RAD-tag_summary
Alleles per RAD-tag	Number of RAD-tags	Total alleles in category
28	1	28
24	1	24
22	1	22
20	1	20
16	2	32
14	6	84
13	2	26
12	3	36
11	10	110
10	22	220
9	31	279
8	59	472
7	134	938
6	307	1842
5	684	3420
4	1431	5724
3	2609	7827
2	4073	8146
Totals:	9377	29250

## Sheet: allele_counts_per_marker
chr	locus	mname	alleles	allele.count
NW_018403334.1	52113	43:1:+	A,C	2
NW_018403334.1	134330	97:1:+	C,G	2
NW_018403334.1	151427	109:1:-	A,G	2
NW_018403340.1	102995	194:1:+	TTT,TGT,GTT,TTA	4
NW_018403340.1	112231	201:1:+	A,G	2
NW_018403340.1	124084	204:1:+	CC,CA,TC	3
NW_018403340.1	197501	241:1:+	T,A	2
NW_018403340.1	659549	422:1:+	CC,CA,TA	3
NW_018403342.1	32494	446:1:-	AC,CC,CT	3
NW_018403342.1	41507	451:1:+	TCGT,TCAT,CGGC	3
NW_018403342.1	70875	477:1:-	GGCAAAA,GGCGTAA,GGCGTTA,AGCGTAA,GGTGTTA,GACGTAG,GGCGTAG,GGCGAAA	8
NW_018403342.1	101305	497:1:+	TGCGATT,TTCGATT,TGCGAGT,TGCTAGT,TTCGATA,TTCGGTT,CGTTAGT,TGCGGTA,TTCGGTA	9
NW_018403342.1	104272	504:1:+	GATAT,CTCAT,GATAA,CTCGT,CACAT	5
NW_018403342.1	223738	553:1:-	CATGTA,CACGTG,AATTTG,CGCGTG,CGCGGG,AATGTG	6
NW_018403342.1	344373	602:1:-	AATT,ATGT,ATTT,AATC,CTGT	5
NW_018403342.1	419157	641:1:+	GA,AG	2
NW_018403342.1	441181	650:1:+	TC,GC,TT	3
NW_018403342.1	498129	667:1:+	CG,TG,CA	3
NW_018403342.1	593459	708:1:-	T,C	2
NW_018403342.1	715091	775:1:-	GCC,TAC,TCC,TCT	4
NW_018403342.1	760854	809:1:+	A,T	2
NW_018403342.1	788664	818:1:-	AT,TT,AG	3
NW_018403342.1	812391	838:1:-	AT,AG,CT	3
NW_018403342.1	890126	883:1:-	CG,CA,AG	3
NW_018403342.1	941076	903:1:+	TTC,TGC,TTT,AGC	4
NW_018403342.1	941410	906:1:-	CCAGCGT,CCTGCGT,CCTGCGA,TCAGAGT,CCTACGT,CTAGCGT,CCAGCAT	7
NW_018403342.1	980646	915:1:+	GACGT,AACGT,GATCT,ACCGT,GATCA	5
NW_018403342.1	1005415	927:1:-	AC,AA,TC	3
NW_018403342.1	1012447	932:1:-	AGC,AGT,AAC,GGC	4
NW_018403342.1	1056924	955:1:+	CA,TA,CG	3
NW_018403342.1	1060877	957:1:+	CGGAC,TATGT	2
NW_018403346.1	46528	1065:1:+	C,G	2
NW_018403348.1	24310	1191:1:-	AG,AT,CG	3
NW_018403356.1	243949	1278:1:+	AG,AA,TG	3
NW_018403368.1	131022	1418:1:-	GG,AG,GA	3
NW_018403368.1	165535	1433:1:+	GG,GT,AG	3
NW_018403368.1	285281	1513:1:-	GAT,GAC,GGT,TAT	4
NW_018403368.1	299384	1522:1:-	A,C	2
NW_018403369.1	39819	1574:1:-	C,T	2
NW_018403369.1	239579	1637:1:+	TACA,CTAG,CTCA,TTCA	4
NW_018403369.1	475875	1699:1:+	C,A	2
NW_018403369.1	476168	1701:1:-	TTC,TTG,TCC,CTC	4
NW_018403369.1	602024	1759:1:-	CT,CA,TA	3
NW_018403369.1	604066	1761:1:+	AGT,CTC,ATC	3
NW_018403369.1	769979	1815:1:-	CC,CT,TC	3
NW_018403369.1	790336	1820:1:+	T,C	2
NW_018403373.1	36295	1840:1:+	C,A	2
NW_018403378.1	36146	1876:1:-	ACG,GCG,ACT,AAG	4
NW_018403378.1	43425	1887:1:-	AACC,GACT,GATT,GCCT	4
NW_018403379.1	38077	1904:1:+	A,T	2
NW_018403379.1	46991	1909:1:-	CC,TC,CG	3
NW_018403388.1	39827	1953:1:+	CCCTTTT,CCCCTTT,CCACTTT,GGCCTTT,CCCCTCC,GCACGCC,CGCTTTT,GGCCTCC	8
NW_018403403.1	53327	2050:1:+	T,A	2
NW_018403408.1	33487	2063:1:+	GA,AA,GG	3
NW_018403408.1	45836	2075:1:-	A,G	2
NW_018403417.1	141680	2164:1:-	A,T	2
NW_018403417.1	468755	2309:1:+	TCA,TAA,TCT,ACA	4
NW_018403417.1	589566	2373:1:+	A,C	2
NW_018403417.1	590756	2376:1:-	CA,CT,TT	3
NW_018403424.1	11409	2422:1:+	ATGC,ATGA,GTGA,GCGC,ATTC,GTGC	6
NW_018403424.1	43810	2442:1:+	G,T	2
NW_018403424.1	92048	2464:1:-	CT,CG,AT	3
NW_018403424.1	93267	2468:1:-	AAACC,GGCCA,GGCTA,AAACA,AACCA	5
NW_018403424.1	122315	2482:1:+	A,G	2
NW_018403424.1	171994	2506:1:+	A,G	2
NW_018403424.1	225684	2531:1:+	G,T	2
NW_018403424.1	225687	2532:1:-	C,T	2
NW_018403425.1	104283	2589:1:+	A,G	2
NW_018403428.1	46068	2652:1:-	AA,AG,CG	3
NW_018403428.1	87534	2680:1:+	AC,GC,AT	3
NW_018403428.1	127936	2692:1:-	CGCAAC,TTCAGT,TGCAAC,TGTAAC,CGCTAC,CTCAGT	6
NW_018403428.1	176867	2713:1:+	G,A	2
NW_018403428.1	278449	2769:1:+	CA,AA,CG	3
NW_018403428.1	401859	2818:1:-	C,T	2
NW_018403431.1	64177	2856:1:-	T,A	2
NW_018403431.1	444710	2985:1:+	C,T	2
NW_018403431.1	553335	3036:1:+	A,C	2
NW_018403431.1	807193	3120:1:+	TCT,GCG,TAT	3
NW_018403434.1	12351	3163:1:+	A,G	2
NW_018403434.1	102402	3197:1:+	ACC,AAC,GCC,ACT	4
NW_018403434.1	148880	3230:1:-	ACG,ATA,ATG,TTG	4
NW_018403434.1	153563	3239:1:-	CCC,TAC,CCT,CAC,TCC	5
NW_018403434.1	155457	3240:1:+	CAT,CGC,TAT	3
NW_018403434.1	155460	3241:1:-	GA,TA,TC	3
NW_018403434.1	163214	3248:1:-	TAGA,TTGG,TATA,AAGA,ATGA,TTGA	6
NW_018403434.1	187186	3262:1:+	TT,GC,GT	3
NW_018403434.1	313188	3315:1:-	AAA,GAA,GAC,ATA	4
NW_018403434.1	318038	3316:1:+	CCTC,TTTT,CCAC	3
NW_018403434.1	398892	3346:1:-	A,G	2
NW_018403434.1	705916	3473:1:-	TCT,CCT,TAT,TCA	4
NW_018403434.1	875946	3531:1:+	CG,CA,TG	3
NW_018403434.1	906059	3555:1:+	ACAAA,CCATT,ATAAA,ACGAA,CCAAT	5
NW_018403434.1	984010	3590:1:-	CTAT,AATA	2
NW_018403434.1	1015665	3609:1:+	GC,GT,AC	3
NW_018403434.1	1020066	3614:1:-	C,A	2
NW_018403434.1	1087814	3667:1:+	CA,CG,TG	3
NW_018403434.1	1353636	3760:1:-	CG,TG,CA	3
NW_018403434.1	1401346	3782:1:-	AC,AT,TC	3
NW_018403434.1	1430078	3802:1:+	CGT,TTT,CGC,TGT	4
NW_018403434.1	1431623	3805:1:-	A,T	2
NW_018403434.1	1441533	3810:1:+	GAT,ATT,ATA	3
NW_018403434.1	1445286	3811:1:+	C,T	2
NW_018403434.1	1509475	3834:1:+	CAGT,CAAC,GAGT,CGGT,CAGC	5
NW_018403434.1	1610730	3905:1:+	CCAC,CCGC,TCAT,TCAC,CTAC,CCAT	6
NW_018403434.1	1899509	4012:1:-	GA,GG,CA	3
NW_018403434.1	2034036	4056:1:-	T,G	2
NW_018403434.1	2067576	4064:1:-	A,G	2
NW_018403450.1	92622	4183:1:-	CC,CT,TC	3
NW_018403450.1	459237	4349:1:-	TT,GC	2
NW_018403450.1	581687	4391:1:-	CGCA,CGCG,TGCA,CCAA,CCCA,CGAA	6
NW_018403450.1	615281	4398:1:-	T,C	2
NW_018403450.1	648080	4405:1:+	AC,CT,CC	3
NW_018403450.1	681955	4422:1:+	G,A	2
NW_018403450.1	931788	4484:1:+	CGGG,CGGA,TGGG,TAGG,TGAG,CGAG	6
NW_018403450.1	967161	4498:1:+	CG,TG,CC	3
NW_018403450.1	1056463	4517:1:+	GAC,TAC,GAA,GGC	4
NW_018403450.1	1174148	4562:1:-	CAG,CGG,CAA,TAG	4
NW_018403450.1	1220423	4577:1:+	AC,TT	2
NW_018403450.1	1294469	4596:1:+	GA,AA,AT	3
NW_018403450.1	1308173	4607:1:+	GC,GA,AC	3
NW_018403450.1	1332245	4618:1:+	AGGCT,AGTCT,CAGAT,AGTCG	4
NW_018403455.1	35417	4750:1:+	GGG,GAA,AGG	3
NW_018403455.1	128493	4775:1:-	A,T	2
NW_018403457.1	287280	4911:1:+	GG,TG,GA	3
NW_018403461.1	130660	5029:1:+	T,A	2
NW_018403461.1	142935	5034:1:-	GCC,GCA,ATA	3
NW_018403461.1	187992	5059:1:+	TT,CA,TA	3
NW_018403461.1	210406	5068:1:-	A,T	2
NW_018403461.1	242235	5076:1:+	TGG,CAA	2
NW_018403461.1	319537	5119:1:+	CG,CA,TG	3
NW_018403461.1	415600	5162:1:-	CC,AC,CT	3
NW_018403461.1	416380	5167:1:+	AA,TA,AG	3
NW_018403466.1	45287	5284:1:-	TCC,CCC,TCT,CTC	4
NW_018403466.1	81672	5302:1:-	GGG,AGT,GGT,GAG	4
NW_018403466.1	112420	5309:1:-	A,C	2
NW_018403466.1	161394	5330:1:+	A,T	2
NW_018403470.1	20946	5351:1:+	C,T	2
NW_018403470.1	60370	5365:1:+	TGTCCGT,TGTCTGT,AGACTCT,AGAGTCT,TATCTGT,TGTCTCT,TGTCTGC,TGACTGT,AGTGTCT	9
NW_018403470.1	87991	5378:1:+	C,A	2
NW_018403470.1	88550	5380:1:-	CAC,CTC,TAC,CTT	4
NW_018403470.1	176872	5413:1:+	G,A	2
NW_018403470.1	193361	5416:1:+	CTT,AAC	2
NW_018403475.1	31584	5477:1:-	T,G	2
NW_018403482.1	21544	5521:1:-	GAG,TAG,GAA,GGG	4
NW_018403482.1	33085	5533:1:+	GCG,TCG,GTG,GCC	4
NW_018403482.1	44132	5536:1:+	TC,TT,AC	3
NW_018403482.1	48737	5538:1:+	A,G	2
NW_018403482.1	60499	5542:1:+	TTACC,TTTCT,CTACC,TTATC,TAACC	5
NW_018403482.1	60828	5545:1:-	A,C	2
NW_018403482.1	61705	5550:1:-	CTC,CTT,TTC,CCC	4
NW_018403482.1	61998	5551:1:+	TT,TG,CT	3
NW_018403482.1	86907	5564:1:+	G,A	2
NW_018403482.1	309978	5646:1:+	G,C	2
NW_018403482.1	377852	5654:1:+	A,G	2
NW_018403482.1	568512	5755:1:+	G,T	2
NW_018403482.1	603031	5769:1:+	A,T	2
NW_018403488.1	105630	5808:1:-	CG,AG,CA	3
NW_018403501.1	42647	5996:1:+	AT,AA,CT	3
NW_018403506.1	169084	6051:1:+	GGAA,GGAC,GGCC,AACC,AAAA,AAAC,AACA,AGAA	8
NW_018403506.1	345886	6140:1:-	G,A	2
NW_018403506.1	368906	6158:1:-	AT,GG	2
NW_018403506.1	482189	6225:1:+	ATTTGCGAA,GTCTATAAG,ACTTGCGAA,ATTAGCGAA,ATTTGCGGA,GTTTATAAG	6
NW_018403506.1	495206	6232:1:+	TC,TT,CC	3
NW_018403506.1	569620	6285:1:-	CTC,CAC,TTC,CTT	4
NW_018403506.1	721953	6372:1:-	A,G	2
NW_018403506.1	801145	6404:1:+	CCAT,TCAC,CTAT,TCGC	4
NW_018403506.1	914420	6452:1:+	GAC,AAC,GAA,AGC,AAA	5
NW_018403506.1	951519	6474:1:-	GGG,GTG,GGA,TGG,TGA,TTG	6
NW_018403506.1	988179	6502:1:+	TA,TT,AA	3
NW_018403509.1	8640	6517:1:-	ACT,ATT,TCT,ACA	4
NW_018403513.1	29705	6537:1:-	AA,TG	2
NW_018403513.1	304814	6671:1:+	GGAG,GAGG,GGAA,AGAG	4
NW_018403513.1	340488	6682:1:+	C,T	2
NW_018403513.1	407627	6727:1:-	TCTGCGA,CAAAAGC,TCTGCGC,TCTGCTA,CCAAAGC	5
NW_018403513.1	466203	6762:1:+	G,A	2
NW_018403513.1	615766	6847:1:+	CG,AT,AG	3
NW_018403513.1	621678	6849:1:+	G,A	2
NW_018403513.1	735590	6912:1:+	CG,TG,CA	3
NW_018403513.1	735593	6913:1:-	GA,AT	2
NW_018403513.1	745253	6917:1:-	AG,AC,GG	3
NW_018403513.1	773360	6931:1:+	CC,CA,AC	3
NW_018403513.1	875587	6989:1:-	G,C	2
NW_018403513.1	1022228	7064:1:-	AAG,GGG,AGG,AAA	4
NW_018403513.1	1082299	7078:1:+	GA,TG,GG,TA	4
NW_018403513.1	1264652	7169:1:+	GA,CG,GG	3
NW_018403513.1	1264655	7170:1:-	CA,AA,CG	3
NW_018403513.1	1283823	7176:1:+	G,A	2
NW_018403513.1	1283826	7177:1:-	G,A	2
NW_018403516.1	63624	7206:1:+	CGG,AGA,CAG	3
NW_018403519.1	52221	7260:1:+	G,A	2
NW_018403519.1	77701	7272:1:+	C,G	2
NW_018403519.1	83564	7280:1:-	CT,CA,AT	3
NW_018403519.1	224330	7320:1:-	GG,AG,GA	3
NW_018403519.1	392970	7381:1:-	TGAA,TAAA,TGAT,TGTA,AGTA	5
NW_018403519.1	419085	7395:1:+	AT,TT,AG	3
NW_018403525.1	8912	7408:1:+	T,C	2
NW_018403525.1	68747	7428:1:-	CGA,TGG,CAA	3
NW_018403525.1	69815	7429:1:+	TT,TC,CT	3
NW_018403528.1	34068	7555:1:+	A,T	2
NW_018403528.1	111679	7585:1:-	C,A	2
NW_018403528.1	433864	7698:1:-	TAT,CCT,CCG	3
NW_018403528.1	667055	7781:1:+	TC,TT,CC	3
NW_018403528.1	667810	7784:1:+	CG,TG,CA	3
NW_018403528.1	734712	7817:1:+	A,G	2
NW_018403528.1	767116	7830:1:-	T,C	2
NW_018403528.1	836985	7848:1:-	T,C	2
NW_018403528.1	942553	7883:1:+	CAG,CAA,TGG,TAA	4
NW_018403529.1	42530	7924:1:+	CG,GG,CA	3
NW_018403534.1	102482	7996:1:-	C,A	2
NW_018403537.1	108021	8073:1:-	TCA,CTA,TCT	3
NW_018403537.1	174641	8129:1:-	TAA,TAC,CAC,TTC	4
NW_018403537.1	266416	8184:1:+	G,A	2
NW_018403537.1	330763	8216:1:+	GC,GG,CG	3
NW_018403537.1	331118	8218:1:+	TT,AT,TG	3
NW_018403537.1	351106	8238:1:-	GGG,TGG,GGA,GAG	4
NW_018403537.1	422802	8288:1:-	AA,CA,AC	3
NW_018403537.1	438235	8296:1:-	C,T	2
NW_018403537.1	478374	8326:1:-	C,T	2
NW_018403537.1	665363	8430:1:-	T,G	2
NW_018403537.1	805213	8539:1:+	C,A	2
NW_018403537.1	805574	8544:1:-	C,A	2
NW_018403537.1	812621	8547:1:+	T,A	2
NW_018403537.1	834310	8563:1:+	TTA,TTT,CTA,TCA	4
NW_018403537.1	939275	8651:1:-	AGC,CAC,CGC,CGA,AAC	5
NW_018403537.1	1077355	8675:1:-	TA,TG,CA	3
NW_018403537.1	1326316	8792:1:+	GG,AA,GA	3
NW_018403537.1	1351356	8809:1:+	TC,TA,CC	3
NW_018403537.1	1802945	8985:1:+	TC,GC,TA	3
NW_018403537.1	1825496	9003:1:+	GAC,GAG,TGC	3
NW_018403537.1	1825499	9004:1:-	G,A	2
NW_018403543.1	243499	9130:1:-	C,T	2
NW_018403543.1	424210	9183:1:-	GGCGT,GTCGT,GGTGT,TGCTA	4
NW_018403543.1	580629	9228:1:-	ACA,ACG,AAA,CCA	4
NW_018403543.1	608078	9236:1:+	CTGGG,CCAGG,TTAGG,TTAAG,CTGGA	5
NW_018403543.1	632966	9246:1:+	CG,TA,TG,CA	4
NW_018403543.1	642367	9257:1:-	ACTT,ATTT,TTCC	3
NW_018403543.1	743572	9301:1:+	CTTC,CACC,CTTA,TTTA,CATC	5
NW_018403543.1	794421	9325:1:+	C,T	2
NW_018403543.1	869635	9366:1:+	AG,TA,TG	3
NW_018403543.1	972946	9408:1:+	A,G	2
NW_018403543.1	1031381	9438:1:-	TT,AT,TA	3
NW_018403543.1	1097441	9466:1:-	T,C	2
NW_018403543.1	1109131	9470:1:-	G,A	2
NW_018403543.1	1513105	9618:1:-	A,G	2
NW_018403543.1	1726286	9702:1:+	GCG,GCT,ACG,GAG	4
NW_018403543.1	1759218	9720:1:-	G,A	2
NW_018403543.1	1986201	9833:1:+	CCTCG,ATTGG,ATTGA,CTTCG,CCGCG	5
NW_018403543.1	2076686	9873:1:+	CC,AC,CT	3
NW_018403543.1	2180590	9923:1:-	TTCA,TCCA,ATTG	3
NW_018403544.1	18335	9942:1:+	A,G	2
NW_018403544.1	18338	9943:1:-	A,T	2
NW_018403544.1	29279	9951:1:+	TAG,TAA,TTG,AAG	4
NW_018403546.1	26309	9995:1:+	AGT,TGT,AGG,AAT	4
NW_018403546.1	86226	10021:1:-	GT,AG,GG	3
NW_018403549.1	61636	10048:1:-	A,C	2
NW_018403549.1	282223	10120:1:-	T,A	2
NW_018403549.1	283142	10121:1:+	T,G	2
NW_018403549.1	315947	10139:1:+	TC,TA,CC	3
NW_018403550.1	168833	10210:1:-	C,T	2
NW_018403550.1	276020	10242:1:-	T,G	2
NW_018403560.1	125026	10454:1:-	C,G	2
NW_018403566.1	141678	10617:1:+	A,G	2
NW_018403567.1	73954	10705:1:+	AC,AT,GC	3
NW_018403567.1	91122	10721:1:-	G,A	2
NW_018403568.1	167376	10856:1:+	G,A	2
NW_018403568.1	270351	10888:1:-	CA,TA,CG	3
NW_018403568.1	406403	10948:1:-	GT,GC,CC	3
NW_018403568.1	472171	10983:1:+	C,G	2
NW_018403568.1	484654	10990:1:+	C,T	2
NW_018403568.1	505370	10997:1:+	T,C	2
NW_018403568.1	535964	11020:1:-	CCG,CGG,CCA,ACG	4
NW_018403572.1	6654	11046:1:-	G,A	2
NW_018403572.1	60988	11058:1:-	T,C	2
NW_018403576.1	114828	11143:1:-	AC,GT,GC	3
NW_018403579.1	723	11146:1:-	ACT,AAT,TCT,ACC	4
NW_018403579.1	174078	11227:1:+	C,T	2
NW_018403589.1	87317	11288:1:-	CC,CT,AC	3
NW_018403589.1	109455	11297:1:-	CGGAA,TGTTT,CTTTT,CTTTA	4
NW_018403589.1	145159	11316:1:-	AC,TC,AA,TA	4
NW_018403589.1	253944	11379:1:+	CCAGA,TGAAC,CCGGA,TCAGA	4
NW_018403589.1	272947	11390:1:-	AA,CG,CA	3
NW_018403589.1	297378	11401:1:-	C,T	2
NW_018403589.1	305830	11412:1:+	A,T	2
NW_018403589.1	345125	11428:1:-	GGGG,CTAG,GGGA,GGAG	4
NW_018403589.1	526784	11502:1:-	GAAG,GTTA,CAAG,GTAG	4
NW_018403589.1	704699	11588:1:-	CTTT,CATT,CACA,CATA,TATA	5
NW_018403589.1	799582	11623:1:-	AGGG,GACA,AACA	3
NW_018403589.1	977459	11688:1:-	AT,TT,AC	3
NW_018403589.1	987734	11694:1:+	CAC,CGT,CAT,TAC	4
NW_018403589.1	1028680	11712:1:+	CC,CA,TC	3
NW_018403589.1	1406403	11859:1:+	GGA,AGG,GCA,AGA	4
NW_018403589.1	1562789	11915:1:+	AT,GC,AC	3
NW_018403589.1	1607228	11921:1:-	G,A	2
NW_018403589.1	1626148	11932:1:+	AGTT,AGGT,AAGT,AGTC,TGGT	5
NW_018403605.1	44493	12218:1:+	T,G	2
NW_018403606.1	105102	12247:1:+	C,A	2
NW_018403610.1	145041	12319:1:-	G,T	2
NW_018403621.1	109802	12382:1:-	GAG,GAA,AGG,AAG	4
NW_018403629.1	196896	12494:1:+	G,A	2
NW_018403629.1	212472	12503:1:-	CC,TC,TT,CT	4
NW_018403629.1	273551	12534:1:-	T,G	2
NW_018403629.1	373122	12565:1:-	GG,AG,GA	3
NW_018403633.1	142113	12588:1:-	AG,AA,TG	3
NW_018403633.1	243559	12626:1:+	AA,TA,TT	3
NW_018403633.1	568468	12703:1:-	A,C	2
NW_018403641.1	3718	12758:1:+	T,A	2
NW_018403648.1	325520	12946:1:+	A,G	2
NW_018403648.1	396254	12975:1:+	AT,AG,GT	3
NW_018403648.1	580430	13030:1:+	GT,AC	2
NW_018403653.1	71816	13092:1:-	CC,TC,TT	3
NW_018403664.1	169103	13172:1:+	T,C	2
NW_018403664.1	205419	13190:1:+	AATT,AATC,ATTT,GATT,GAGT	5
NW_018403664.1	242443	13206:1:+	TC,CC,CG	3
NW_018403664.1	346028	13253:1:+	GTC,GTT,GCC,ATC	4
NW_018403664.1	510798	13333:1:+	CA,TA,CC	3
NW_018403664.1	629193	13375:1:-	GG,GT,AG	3
NW_018403672.1	14709	13481:1:+	T,C	2
NW_018403672.1	23468	13485:1:-	TTT,TCC,CTT,TTC	4
NW_018403686.1	15815	13515:1:+	TCAG,CCTG,CTAT,CCAG,CTAG	5
NW_018403686.1	22443	13530:1:+	CTC,TTC,CCC,CTT	4
NW_018403686.1	256046	13597:1:-	A,G	2
NW_018403686.1	397728	13635:1:+	A,C	2
NW_018403686.1	412912	13649:1:-	GACCGT,GAATGT,GACCAT,AACCGT,GGCCGA	5
NW_018403686.1	535731	13710:1:-	CTG,TTG,TTA,CAG	4
NW_018403693.1	16343	13741:1:-	G,C	2
NW_018403694.1	243840	13864:1:-	GGA,GAA,TGG	3
NW_018403697.1	84621	13892:1:-	G,A	2
NW_018403697.1	131669	13914:1:-	G,T	2
NW_018403697.1	218404	13960:1:-	A,T	2
NW_018403697.1	248628	13972:1:-	C,T	2
NW_018403697.1	257555	13980:1:-	TC,TT,AC	3
NW_018403697.1	288581	14000:1:-	AGAAAC,GTAGGT,GTGGGT,ATAAAC	4
NW_018403697.1	348817	14025:1:-	GACGGA,ATCATG,GATGGA,AACGTG	4
NW_018403697.1	362698	14029:1:+	CC,AA,AC	3
NW_018403697.1	391510	14056:1:-	TCG,GCG,TCT,TTG	4
NW_018403697.1	519137	14121:1:+	G,A	2
NW_018403697.1	551193	14133:1:-	AC,AT,TC	3
NW_018403697.1	557047	14134:1:+	GA,TA,GG	3
NW_018403697.1	644248	14164:1:-	CGACAT,CTCCAT,ATCCAT,CGACCT,CGACAA,CGATAT	6
NW_018403697.1	701317	14183:1:+	GGG,GGA,GAG,TGA,TGG	5
NW_018403697.1	714915	14195:1:+	G,A	2
NW_018403697.1	723561	14200:1:+	ACC,TCC,AAC,ACT	4
NW_018403697.1	730134	14204:1:-	TA,GG,GA	3
NW_018403697.1	761523	14227:1:+	ATCAGC,TTAAAA,ATCTGC,AACAGC,TTCAGC,TTAAAC,ATAAAA,ATAAGC,ATCAGA	9
NW_018403697.1	793800	14243:1:+	C,A	2
NW_018403697.1	884327	14272:1:-	G,A	2
NW_018403697.1	893119	14281:1:-	ATGATTT,AGGATTT,ATGATTG,TTTTACT,ATTTACT,ATTTATT,TTTTATT	7
NW_018403697.1	949726	14297:1:+	A,T	2
NW_018403706.1	185497	14399:1:+	G,A	2
NW_018403706.1	389427	14470:1:+	TG,TA,CG	3
NW_018403706.1	436381	14485:1:-	TTGG,TTGA,TCAG,CTGA	4
NW_018403715.1	10898	14524:1:+	C,A	2
NW_018403715.1	147062	14592:1:+	TGG,CGG,TAG,TGC	4
NW_018403715.1	197847	14625:1:+	AT,AC,GT	3
NW_018403715.1	198690	14627:1:+	AGT,CGT,ATT,AGA	4
NW_018403715.1	572953	14796:1:-	G,C	2
NW_018403720.1	34351	14824:1:+	G,A	2
NW_018403720.1	58289	14833:1:+	TA,CG,CA	3
NW_018403720.1	82901	14847:1:-	T,C	2
NW_018403735.1	15137	14960:1:-	G,T	2
NW_018403735.1	57576	14981:1:-	G,A	2
NW_018403735.1	193772	15039:1:-	GC,AC,GT	3
NW_018403738.1	13573	15050:1:+	T,G	2
NW_018403741.1	248236	15124:1:+	GG,TC,GC	3
NW_018403741.1	486681	15228:1:+	C,T	2
NW_018403753.1	26147	15313:1:+	T,C	2
NW_018403755.1	18656	15337:1:-	G,T	2
NW_018403755.1	33942	15347:1:+	GCG,GTG,ACG,GCA	4
NW_018403755.1	69645	15365:1:-	T,C	2
NW_018403755.1	86554	15379:1:-	GCT,ATT,GCC,ACT	4
NW_018403755.1	135262	15405:1:-	AGGG,AGCG,AGCA,ATGG,CGCG,CGCA	6
NW_018403755.1	204577	15441:1:+	GTT,AGT,GGT,GTA,GGA	5
NW_018403755.1	204580	15442:1:-	AAG,GTG,GTA,ATG	4
NW_018403755.1	351597	15487:1:+	GTGA,GTAA,TTGA,TTGC,GAGA	5
NW_018403755.1	351600	15488:1:-	TGAG,TGGA,TGGG,TTAG,AGAG	5
NW_018403755.1	457059	15527:1:+	TA,TT,CT,CA	4
NW_018403755.1	520021	15555:1:-	G,C	2
NW_018403755.1	592501	15595:1:-	T,C	2
NW_018403755.1	821859	15693:1:+	GA,AA,AG	3
NW_018403774.1	26046	15874:1:+	GAT,GAG,GGT,TAT	4
NW_018403774.1	206228	15944:1:-	T,G	2
NW_018403776.1	173962	16039:1:+	A,G	2
NW_018403776.1	198374	16051:1:-	T,C	2
NW_018403776.1	285304	16094:1:-	TCTC,CCTC,CAAC,TAAC,TAAA,CAAA	6
NW_018403776.1	644645	16236:1:+	CAG,TTT	2
NW_018403776.1	644648	16237:1:-	ATTA,AACT,TTTA	3
NW_018403776.1	689268	16251:1:+	AG,AT,GG	3
NW_018403776.1	690778	16254:1:+	ACC,GCC,AAC,GAC,ACT,GCT	6
NW_018403776.1	832846	16313:1:+	TC,TT,GC	3
NW_018403776.1	840417	16318:1:+	G,A	2
NW_018403780.1	38382	16345:1:+	TCATGC,ACATGC,TTGCTT,TCATGT,TTACGT,TTGTGC	6
NW_018403785.1	108875	16434:1:-	CAC,CAG,CTG,AAC	4
NW_018403786.1	100939	16491:1:-	TA,AA,TT	3
NW_018403786.1	220812	16546:1:-	ACA,GCA,GTA,GCT	4
NW_018403786.1	243388	16558:1:+	AGTT,TGTC,AATT,AGCT,TGTT	5
NW_018403786.1	261238	16578:1:+	AC,TC,TT	3
NW_018403786.1	335713	16615:1:+	AAATT,AAACC,TAACC,AAGTT,ACATT	5
NW_018403786.1	364544	16629:1:-	ATAG,GTAG,ACTG,ATAA	4
NW_018403786.1	731792	16751:1:+	GCA,ACA,GCG,GGA	4
NW_018403786.1	731795	16752:1:-	CGGCTGCG,CGGCTGCC,AGACCGCG,AGGCCGCG,AGGCCGAG,AGGCTGCG,AGGCTGCC,AGGCCACG,CGGTTGCG,AAGCCGCG	10
NW_018403786.1	1015541	16853:1:+	ACG,TCA,AAG,ACA	4
NW_018403786.1	1042034	16871:1:+	T,A	2
NW_018403786.1	1049793	16874:1:+	G,T	2
NW_018403786.1	1090770	16886:1:-	TTTCT,TTTGT,TTCCT,AATCC	4
NW_018403786.1	1311964	16976:1:+	GGC,GGT,GTT,AGC,GTC,AGT,ATC	7
NW_018403786.1	1385471	17002:1:+	GG,GT,AG	3
NW_018403786.1	1392469	17010:1:-	C,T	2
NW_018403786.1	1484265	17034:1:-	G,T	2
NW_018403786.1	1571523	17065:1:+	C,A	2
NW_018403786.1	1583106	17071:1:+	GCAGC,ACGAA,GTAGC,GCGGC	4
NW_018403788.1	106874	17144:1:+	C,T	2
NW_018403788.1	106877	17145:1:-	AG,TT	2
NW_018403788.1	310741	17193:1:-	C,T	2
NW_018403788.1	343705	17209:1:+	C,A	2
NW_018403788.1	357142	17212:1:-	CA,TG,CG	3
NW_018403789.1	69310	17267:1:-	GTCTTT,GCCGCA,GTCTTA,ACAGCA	4
NW_018403789.1	76465	17272:1:+	A,T	2
NW_018403789.1	146363	17297:1:-	G,T	2
NW_018403789.1	218168	17327:1:+	AG,GG,AA	3
NW_018403789.1	233330	17333:1:+	TGTA,TGTT,CGTA,TATA,TGCA	5
NW_018403789.1	321523	17373:1:+	CG,CA,TA	3
NW_018403789.1	503499	17451:1:-	CTA,CAG,TAA,CAA,TTA,TAG	6
NW_018403789.1	587263	17477:1:-	GCAT,GCGT,CCGT,GCGG,CCGG,GTAT,CCAT	7
NW_018403789.1	670249	17504:1:-	CA,CG,AA	3
NW_018403789.1	975971	17584:1:+	AC,GC,AT	3
NW_018403789.1	975974	17585:1:-	GCC,GAT,TCC	3
NW_018403789.1	997833	17596:1:-	CC,TC,CT	3
NW_018403789.1	1019760	17605:1:+	CTCT,AGCG,CGCT,CTTT,AGCT	5
NW_018403789.1	1067510	17622:1:+	GA,AG	2
NW_018403793.1	83621	17703:1:-	TGA,TAA,TGG,GAA	4
NW_018403795.1	47673	17752:1:-	TATA,TGAG,CATA	3
NW_018403795.1	91635	17777:1:+	AA,CT	2
NW_018403795.1	122186	17786:1:+	CC,CT,TC	3
NW_018403798.1	65963	17829:1:-	TTCC,TTCG,ATGG,TGCC,TTGG	5
NW_018403798.1	136883	17865:1:-	TTCC,TCCC,TTCT,CTCC,TTGC	5
NW_018403798.1	153621	17883:1:+	AT,AA,GA	3
NW_018403799.1	88351	17942:1:+	G,T	2
NW_018403810.1	43072	17984:1:+	CC,TC,CT	3
NW_018403810.1	168057	18046:1:-	T,C	2
NW_018403810.1	289953	18093:1:-	TGA,CGC,TCA	3
NW_018403826.1	38876	18221:1:-	CG,TG,CA	3
NW_018403826.1	40521	18226:1:-	C,A	2
NW_018403826.1	65635	18238:1:+	G,A	2
NW_018403826.1	65638	18239:1:-	A,G	2
NW_018403833.1	10108	18356:1:+	C,T	2
NW_018403833.1	10111	18357:1:-	C,T	2
NW_018403833.1	79419	18384:1:-	T,G	2
NW_018403833.1	120743	18401:1:+	GC,AT,GT	3
NW_018403833.1	120746	18402:1:-	C,T	2
NW_018403833.1	204540	18429:1:+	A,C	2
NW_018403833.1	507746	18574:1:-	G,A	2
NW_018403833.1	509188	18576:1:-	CT,TC	2
NW_018403833.1	565179	18594:1:-	C,T	2
NW_018403833.1	566487	18595:1:+	TAGG,TATA,TGGG,AATA	4
NW_018403833.1	567375	18597:1:+	C,G	2
NW_018403833.1	655081	18627:1:-	ATG,TTA,ACG	3
NW_018403833.1	706925	18642:1:-	AA,TT,AT	3
NW_018403833.1	941907	18767:1:+	AT,AC,GC	3
NW_018403833.1	951915	18778:1:-	CCCTG,CCCTC,TCTTG,CTCTG,CCCAG,TCCTG	6
NW_018403833.1	979341	18791:1:+	ATAAG,ATAGC,CGTGG,AGTGG,AGTGC,ATTAG	6
NW_018403833.1	1090171	18846:1:+	A,G	2
NW_018403841.1	326041	18941:1:+	C,T	2
NW_018403842.1	95581	18996:1:-	AT,AC,GT	3
NW_018403842.1	191621	19024:1:+	G,A	2
NW_018403842.1	518164	19174:1:+	GC,GA,AA	3
NW_018403842.1	552251	19190:1:+	C,T	2
NW_018403842.1	552254	19191:1:-	CCG,CCA,AAG	3
NW_018403852.1	9925	19212:1:-	GATGTGT,GCTCTTT,GATCTTT,AACGCGG,GATCTTG,GACGTGG,GATGCGT	7
NW_018403852.1	12829	19216:1:+	C,T	2
NW_018403852.1	26826	19226:1:-	AT,AC,GT	3
NW_018403857.1	15477	19227:1:-	GA,GG,AG	3
NW_018403859.1	107491	19347:1:-	CA,AA,CG	3
NW_018403859.1	109521	19350:1:-	TTAAA,GTTAA,TTAAG,TCAGA	4
NW_018403859.1	296583	19415:1:+	TG,GG,GC	3
NW_018403860.1	75228	19586:1:+	G,A	2
NW_018403861.1	9496	19607:1:-	CCGATCTG,CTGATCTG,CCGATATG,TCCGCACA,CCGGTCTG	5
NW_018403861.1	9864	19608:1:+	G,C	2
NW_018403867.1	91850	19659:1:-	G,C	2
NW_018403867.1	94801	19663:1:-	C,T	2
NW_018403867.1	181117	19687:1:-	G,A	2
NW_018403873.1	53370	19785:1:+	CCCGTTC,CGCGTTC,CCTGTTA,TCCGTCC,CCCGATC,TCCATTC	6
NW_018403875.1	137590	19822:1:+	T,A	2
NW_018403891.1	22990	19912:1:-	TC,CC,TT	3
NW_018403891.1	69090	19923:1:+	A,T	2
NW_018403891.1	127365	19943:1:+	AGT,AAT,AAG,TGT	4
NW_018403891.1	223302	19965:1:-	TAT,CAC,TTT,TAC	4
NW_018403901.1	133368	20032:1:+	A,G	2
NW_018403901.1	136840	20035:1:+	GCT,CCT,GCC,GTT	4
NW_018403901.1	169424	20048:1:+	CAT,TAT,CGT,CAG	4
NW_018403901.1	174976	20051:1:-	CC,CT,AT	3
NW_018403908.1	45934	20205:1:-	T,C	2
NW_018403908.1	51273	20206:1:+	AGA,GGA,ATA,AGG	4
NW_018403908.1	69295	20220:1:-	TTTA,TGTA,CTCT,TTCT	4
NW_018403908.1	77512	20223:1:+	CT,AG	2
NW_018403908.1	104866	20234:1:+	GAA,TAA,TCA,GAG,GCA,TCG	6
NW_018403913.1	51829	20279:1:+	TAGGT,GTCGC,TAGCT,GTGGC,TAGGC	5
NW_018403913.1	98807	20301:1:-	GG,AG,GA	3
NW_018403913.1	323436	20354:1:+	TCG,CAA	2
NW_018403913.1	380508	20375:1:+	T,C	2
NW_018403913.1	531697	20401:1:-	GGTT,GTTT,GGTG,GGGT,CTTT,GTTG,GTGT	7
NW_018403913.1	666704	20453:1:-	G,A	2
NW_018403913.1	689546	20463:1:-	GCTC,GCTG,GAAC,ACTC	4
NW_018403913.1	759855	20498:1:+	C,T	2
NW_018403913.1	806885	20511:1:+	GAT,GGT,CAT,GAA,CGT	5
NW_018403913.1	896322	20535:1:-	GAA,AAA,GGT,GAT,AAT	5
NW_018403915.1	59342	20607:1:+	C,T	2
NW_018403915.1	94828	20621:1:+	G,A	2
NW_018403923.1	56581	20658:1:+	TCTCAC,TCTCCC,CAGCCT,TCTAAC	4
NW_018403923.1	61529	20670:1:+	CC,TC,CT	3
NW_018403923.1	61532	20671:1:-	ACG,GCG,ACT,ATG	4
NW_018403923.1	122692	20703:1:-	T,G	2
NW_018403923.1	147819	20718:1:-	GTC,GTA,ATC,GCC	4
NW_018403934.1	10125	20770:1:+	GGT,GCA,ACA	3
NW_018403936.1	58549	20802:1:-	A,T	2
NW_018403940.1	186851	20898:1:+	C,A	2
NW_018403944.1	10723	20915:1:-	C,T	2
NW_018403949.1	4805	20949:1:+	G,T	2
NW_018403955.1	27500	20970:1:+	AC,CC,AT	3
NW_018403955.1	27894	20973:1:-	TTG,TCG,CTA,CTG	4
NW_018403955.1	213283	21051:1:+	CAGT,TAGT,CGGA,CAAT	4
NW_018403955.1	383406	21111:1:-	G,A	2
NW_018403955.1	588416	21155:1:-	GG,AA,AG	3
NW_018403957.1	33688	21188:1:+	GT,GC,AT	3
NW_018403957.1	33691	21189:1:-	A,G	2
NW_018403983.1	3907	21375:1:-	CG,GA,CA	3
NW_018403983.1	24699	21381:1:+	ATAG,TCGG,ATAA	3
NW_018403983.1	37109	21388:1:+	CTCG,TTGA,CACG,CTCA	4
NW_018403983.1	100335	21426:1:-	AAGG,TTGG,AAGA,TTAG,ATGG	5
NW_018403983.1	104960	21427:1:+	ATC,TGG	2
NW_018403983.1	314110	21491:1:-	CC,AC,CT,AT	4
NW_018403983.1	336730	21520:1:-	TGC,TAC,CGC,TGT	4
NW_018403983.1	466602	21581:1:+	C,A	2
NW_018403983.1	518819	21616:1:+	GC,GG,TC	3
NW_018403983.1	575719	21639:1:+	C,A	2
NW_018403983.1	761607	21715:1:-	AT,AA,CT	3
NW_018403983.1	776473	21720:1:-	CC,TC,CT	3
NW_018403983.1	834499	21753:1:-	CA,TA,CG	3
NW_018403983.1	858724	21762:1:-	A,T	2
NW_018403984.1	7683	21771:1:+	TC,TT,GC	3
NW_018403984.1	251075	21891:1:+	CC,TC,CT	3
NW_018403984.1	252521	21893:1:-	C,T	2
NW_018403984.1	316663	21919:1:+	T,A	2
NW_018403984.1	355274	21932:1:-	GGA,GAG,GAA,AGA,GGG	5
NW_018403984.1	456155	21977:1:+	C,G	2
NW_018403984.1	470400	21985:1:-	CTC,GAC,GAT	3
NW_018403984.1	711316	22095:1:-	C,T	2
NW_018403984.1	1125610	22252:1:-	T,C	2
NW_018403984.1	1243732	22303:1:+	GAAGG,GGGGT,GAATG,AAAGG,GAGGT	5
NW_018403984.1	1293576	22314:1:+	GA,GG,TA	3
NW_018403984.1	1297862	22315:1:+	CC,TC,CA	3
NW_018403984.1	1333700	22341:1:-	T,G	2
NW_018403984.1	1425909	22382:1:-	TA,CA,TT	3
NW_018403984.1	1460935	22400:1:+	TA,AA,TT	3
NW_018403984.1	1464973	22404:1:+	C,T	2
NW_018403984.1	1896499	22561:1:-	C,T	2
NW_018403984.1	1998927	22607:1:+	G,A	2
NW_018403987.1	84188	22687:1:+	CT,TT,TA	3
NW_018403987.1	111886	22701:1:+	CC,CT,TC	3
NW_018403987.1	296829	22797:1:-	C,T	2
NW_018403988.1	58952	22862:1:+	CTTC,CGCG,TTTC,CTTG	4
NW_018403988.1	154210	22891:1:-	G,T	2
NW_018403988.1	181611	22903:1:+	G,A	2
NW_018404004.1	48134	23089:1:-	AG,TA	2
NW_018404007.1	110297	23121:1:+	G,C	2
NW_018404007.1	369536	23215:1:+	CC,TT	2
NW_018404007.1	372779	23216:1:+	CG,TG,TA	3
NW_018404007.1	374700	23219:1:-	ACAA,ACGA,ACAT,TTAA	4
NW_018404007.1	383930	23222:1:-	T,C	2
NW_018404015.1	35795	23328:1:-	TTG,TAA,TAG,CAG,TTA	5
NW_018404015.1	44261	23333:1:+	TTGGGCT,TTAGGAA,TAGGGAA,TTGGGAT,TTGAGCT,TAAGGAA,TTAGGAT,ATGGAAT,ATAGAAT	9
NW_018404015.1	336880	23464:1:+	C,G	2
NW_018404015.1	456467	23526:1:+	GAAG,GACG,AAAG,GAAT,GCAG	5
NW_018404015.1	477465	23533:1:+	CT,TT,CC	3
NW_018404015.1	705015	23646:1:+	GT,GG,TT	3
NW_018404015.1	705018	23647:1:-	AGCA,AGCG,TGTA,AATA,AGTA	5
NW_018404015.1	751820	23670:1:+	TT,TC,CT	3
NW_018404015.1	752167	23672:1:-	G,A	2
NW_018404015.1	782778	23684:1:+	TGA,CGA,CAA,CGT	4
NW_018404015.1	823358	23704:1:-	GG,GT,TG	3
NW_018404017.1	197446	23787:1:-	C,A	2
NW_018404017.1	217073	23797:1:+	C,A	2
NW_018404017.1	255553	23803:1:+	GG,GA,AG	3
NW_018404017.1	438930	23877:1:-	T,C	2
NW_018404017.1	527217	23911:1:+	G,A	2
NW_018404017.1	572515	23938:1:-	CT,TT,CG	3
NW_018404017.1	613473	23969:1:-	AGGG,AGGC,TGTG,AAGG	4
NW_018404017.1	645696	23989:1:-	GGCT,GACT,GGTT,AGCT,GGCA	5
NW_018404017.1	647343	23992:1:+	CGC,TGC,CAT,CAC	4
NW_018404017.1	734955	24063:1:-	AGTT,AGTA,AGCT,GATT	4
NW_018404017.1	760195	24078:1:+	A,T	2
NW_018404017.1	794123	24095:1:-	GA,AC,GC	3
NW_018404017.1	823507	24109:1:+	CC,TC,TG	3
NW_018404017.1	827289	24114:1:+	TA,CA,TG	3
NW_018404017.1	919807	24150:1:-	T,C	2
NW_018404017.1	1025378	24192:1:+	CCT,TCT,CTC,CTT	4
NW_018404017.1	1025593	24194:1:+	A,G	2
NW_018404017.1	1086457	24217:1:-	AAT,GAT,ACG	3
NW_018404017.1	1090954	24223:1:-	CAA,CGT,CAT,CGA,TGT	5
NW_018404017.1	1105639	24232:1:-	TG,GG,TA	3
NW_018404017.1	1147982	24242:1:+	GTA,TTG,GCA,TTA	4
NW_018404017.1	1658687	24459:1:-	GAT,AAT,GGT,GGC	4
NW_018404017.1	1799113	24499:1:-	TGCAC,TGCAA,TGCTC,CAAAC,TAAAC,CGCAC	6
NW_018404017.1	1889669	24534:1:-	TTCG,TCCG,CTCG,TTAG,TTCT	5
NW_018404017.1	1965887	24550:1:+	AGAT,GGAT,GAGT,AGAC	4
NW_018404017.1	2024613	24585:1:-	AT,CA	2
NW_018404017.1	2283947	24718:1:+	CA,CG,TA	3
NW_018404017.1	2353706	24735:1:+	CAA,AAC,ACC	3
NW_018404023.1	40935	24778:1:-	GAA,AGT,GAT	3
NW_018404023.1	138551	24824:1:+	GCTCGA,GCCCGA,AGCTGG,GCCTGA,GCCCAA,ACTCGA	6
NW_018404023.1	138554	24825:1:-	AACTGG,GACTGG,AACTAG,AGCTAG,GATTGG,GACTGC,AACGAG,GACTAG,AGCTGG	9
NW_018404023.1	281842	24902:1:+	G,A	2
NW_018404023.1	297429	24920:1:-	A,C	2
NW_018404023.1	539738	25020:1:-	CAGG,TAAT,CGGG,TAGG	4
NW_018404023.1	551533	25021:1:+	CCG,CCA,CAG,TCG	4
NW_018404023.1	561866	25024:1:+	G,T	2
NW_018404023.1	563156	25028:1:+	G,A	2
NW_018404023.1	563159	25029:1:-	TA,AA,TG	3
NW_018404023.1	574151	25036:1:+	G,A	2
NW_018404026.1	3603	25163:1:+	GA,GT,AA	3
NW_018404030.1	19363	25210:1:-	GAT,GTC,ATT,GAC,GTT	5
NW_018404030.1	19441	25211:1:+	AT,AG,GG	3
NW_018404030.1	67574	25227:1:+	GGCGCAG,GACGCAG,GGCGCGG,AGTAGAC	4
NW_018404030.1	111458	25240:1:+	G,T	2
NW_018404030.1	113602	25244:1:-	GA,GG,AA	3
NW_018404030.1	121173	25247:1:+	TCC,TAT,CCC,TCT,TAC	5
NW_018404030.1	150445	25268:1:-	C,G	2
NW_018404030.1	162058	25282:1:-	TCATT,GTGAG	2
NW_018404030.1	406586	25393:1:-	A,G	2
NW_018404030.1	449211	25419:1:-	GC,GA,CC	3
NW_018404030.1	511692	25449:1:+	GG,GA,AA	3
NW_018404030.1	606082	25500:1:+	GG,GA,AG	3
NW_018404030.1	606085	25501:1:-	T,C	2
NW_018404030.1	621862	25505:1:+	AAGG,ACGG,AAAG,AAGA,GAGG	5
NW_018404030.1	627311	25514:1:-	TCA,GCA,TTT	3
NW_018404030.1	700148	25557:1:-	T,C	2
NW_018404030.1	717266	25569:1:-	G,A	2
NW_018404030.1	815609	25611:1:-	GGTGA,GACAC,AGTGA	3
NW_018404030.1	913704	25656:1:+	ACA,TCA,ACG,AAA	4
NW_018404031.1	88118	25772:1:-	T,G	2
NW_018404031.1	198926	25829:1:+	TA,GA,TC	3
NW_018404031.1	441858	25936:1:+	TT,CT,TC,CC	4
NW_018404031.1	521924	25959:1:-	GGC,AGC,GTA,GGA,GTC	5
NW_018404031.1	526593	25964:1:-	G,T	2
NW_018404031.1	623391	26014:1:+	C,A	2
NW_018404033.1	54767	26039:1:+	C,T	2
NW_018404040.1	11507	26211:1:-	A,G	2
NW_018404042.1	34219	26258:1:+	G,A	2
NW_018404042.1	39315	26262:1:+	CTCCC,CTTCT,CTTTT,GGTCC,CGTCC	5
NW_018404042.1	168239	26317:1:+	CCA,TTG	2
NW_018404042.1	227426	26337:1:+	T,C	2
NW_018404042.1	397743	26438:1:-	A,G	2
NW_018404042.1	401108	26443:1:-	G,C	2
NW_018404042.1	634258	26552:1:+	T,C	2
NW_018404042.1	634261	26553:1:-	GC,AA	2
NW_018404042.1	715676	26584:1:+	GA,GT,AA	3
NW_018404042.1	775279	26609:1:+	GG,GA,TG	3
NW_018404042.1	832633	26646:1:+	TG,TT	2
NW_018404042.1	904950	26671:1:-	CTCC,CGTC,TTCA	3
NW_018404054.1	25283	26737:1:+	G,C	2
NW_018404054.1	107942	26792:1:-	A,G	2
NW_018404058.1	38220	26862:1:+	TT,TA,CT	3
NW_018404058.1	210078	26922:1:+	GT,AC,AT,GC	4
NW_018404058.1	263872	26957:1:+	GAA,ACT,GCT,ACA	4
NW_018404058.1	384704	27012:1:-	TC,TA,AC	3
NW_018404058.1	404959	27019:1:+	GG,TG,GA	3
NW_018404058.1	817279	27146:1:+	GA,GT,AA	3
NW_018404058.1	817282	27147:1:-	C,T	2
NW_018404058.1	973542	27207:1:-	AG,TA	2
NW_018404063.1	27640	27218:1:-	C,T	2
NW_018404063.1	57251	27240:1:-	GA,GT,AA	3
NW_018404063.1	104399	27272:1:-	G,T	2
NW_018404063.1	119240	27285:1:+	AGAG,GGGT,ATAG,GGAG	4
NW_018404063.1	170370	27318:1:-	CA,CT,TA	3
NW_018404063.1	178484	27324:1:+	G,A	2
NW_018404063.1	178487	27325:1:-	CC,TC,CG	3
NW_018404063.1	222648	27357:1:-	G,A	2
NW_018404063.1	225404	27358:1:+	TT,TC,CT	3
NW_018404063.1	227969	27363:1:-	GTAG,GCGG,GTGG,GTAA,ACGG,GCAG	6
NW_018404063.1	255557	27376:1:+	AT,AG,GG	3
NW_018404063.1	269290	27380:1:+	C,T	2
NW_018404063.1	281407	27389:1:+	TTC,TTA,TGC,GTC	4
NW_018404063.1	646161	27527:1:-	T,C	2
NW_018404063.1	656102	27529:1:+	T,G	2
NW_018404063.1	772629	27586:1:+	AGCCG,AGCCT,CCTTG	3
NW_018404068.1	105156	27681:1:-	T,G	2
NW_018404070.1	55842	27729:1:+	G,A	2
NW_018404078.1	266203	27936:1:-	G,A	2
NW_018404083.1	107549	28037:1:+	CTGTGT,CTGTTT,CTACTT,TTGTGT,CCGTGT,CTGTTA	6
NW_018404083.1	107552	28038:1:-	TA,TG,AG	3
NW_018404083.1	203577	28077:1:-	G,T	2
NW_018404083.1	265296	28105:1:-	CCA,TAG,TCA,TCG	4
NW_018404083.1	281426	28115:1:+	TCC,TCT,GAC,GCC	4
NW_018404083.1	282456	28118:1:+	ACCAA,TACAA,ACCAG,ACCGA,ACAAA	5
NW_018404083.1	405586	28190:1:-	TGAGG,AAAAG,TGAGT,TGTGG	4
NW_018404083.1	465794	28213:1:-	TAC,TTC,GAC,TAT	4
NW_018404083.1	479537	28228:1:-	TTC,CCT	2
NW_018404083.1	485629	28235:1:-	AAT,GGC,AGC	3
NW_018404083.1	497873	28244:1:-	TTT,TGT,CGT,TTA	4
NW_018404083.1	611314	28296:1:-	AC,TC,AT	3
NW_018404083.1	736395	28355:1:+	TTCAGAC,TTCAGCT,TGCAAAC,TGCAAAT,TTCAAAC,TTCAACT,ATCAGCT,TGCTAAC,TGTAAAT,TTTAGCT,TGCAGAC	11
NW_018404083.1	766228	28368:1:-	TTA,CCA,TTG	3
NW_018404083.1	846007	28404:1:+	CG,TG,TT	3
NW_018404083.1	860964	28407:1:+	CA,CG,TG,TA	4
NW_018404083.1	918169	28449:1:+	AT,AG,CT	3
NW_018404083.1	955233	28480:1:+	TTA,CTT,CTA,CCT	4
NW_018404083.1	979713	28497:1:+	AT,GT,GC	3
NW_018404083.1	985190	28506:1:+	TTAGACT,TTTGACG,TCTCATG,TTTCATG,GTTGACG,TTAGACG,TTTCCTG	7
NW_018404083.1	985193	28507:1:-	CCA,CTC,TTC,CCC	4
NW_018404083.1	1012924	28523:1:-	GGC,GGT,TGC,GTC	4
NW_018404083.1	1122724	28580:1:-	C,T	2
NW_018404084.1	2347	28601:1:-	TA,AA,TT	3
NW_018404084.1	57412	28629:1:-	AGAC,GAGT	2
NW_018404084.1	80471	28646:1:+	A,G	2
NW_018404084.1	127447	28667:1:+	G,A	2
NW_018404084.1	159747	28680:1:+	A,G	2
NW_018404085.1	182211	28731:1:+	TGCGCC,TGCGAC,TACGCC,TGTGCC,CGCACG	5
NW_018404085.1	241423	28764:1:-	ACCT,GCCT,AACT,ACAC	4
NW_018404085.1	309993	28797:1:-	C,G	2
NW_018404086.1	7704	28834:1:-	GA,AA,GT	3
NW_018404086.1	15161	28838:1:+	T,G	2
NW_018404091.1	33213	28856:1:+	TA,TC,GA	3
NW_018404091.1	33216	28857:1:-	CGAAA,CGCCG,CTAAA,AGAAA	4
NW_018404091.1	60774	28877:1:-	A,C	2
NW_018404091.1	62756	28880:1:-	CC,TC,CG	3
NW_018404097.1	30923	28973:1:-	T,C	2
NW_018404097.1	148133	29024:1:+	TTCA,TATG,TACG,CACG,CATG,TTCG	6
NW_018404097.1	241622	29066:1:-	GT,GG,TG	3
NW_018404097.1	388147	29101:1:+	G,T	2
NW_018404097.1	416923	29114:1:+	C,T	2
NW_018404097.1	528367	29150:1:-	C,T	2
NW_018404097.1	554041	29169:1:+	C,A	2
NW_018404097.1	746621	29252:1:-	G,A	2
NW_018404097.1	878756	29305:1:+	G,T	2
NW_018404097.1	901056	29321:1:+	CG,TG,CA	3
NW_018404097.1	1249010	29453:1:+	T,G	2
NW_018404097.1	1260124	29462:1:-	CG,TA,TG	3
NW_018404097.1	1429582	29545:1:-	TG,GG,TC	3
NW_018404097.1	1494709	29579:1:+	TG,CG,TA	3
NW_018404097.1	1543470	29591:1:-	GAG,GAA,GGA,AAA	4
NW_018404097.1	1608132	29615:1:-	G,A	2
NW_018404097.1	1856491	29708:1:-	GC,AC,GA	3
NW_018404097.1	1869583	29712:1:-	C,A	2
NW_018404097.1	1925503	29742:1:+	A,T	2
NW_018404097.1	2140404	29822:1:+	A,G	2
NW_018404099.1	10683	29860:1:-	CC,AT	2
NW_018404106.1	49974	29922:1:+	AT,CC,AC	3
NW_018404106.1	168270	29976:1:+	A,G	2
NW_018404106.1	168273	29977:1:-	A,G	2
NW_018404106.1	195912	29989:1:+	TT,TG,AG	3
NW_018404106.1	267001	30028:1:-	CGA,CGG,TTA	3
NW_018404106.1	287227	30035:1:-	GA,TC	2
NW_018404106.1	395456	30082:1:-	CGG,TGG,TAA	3
NW_018404106.1	405937	30088:1:-	CGTACGG,AGGAGCA,AGGCGCA,AGGACGA,AGGACCA,AGTACGG,ATGAGCA,AGGCGGA,CGGACGA,CGGCGCA	10
NW_018404106.1	442407	30104:1:+	ATATTG,GCGATA,ATATAG,ATATTA	4
NW_018404106.1	455794	30118:1:+	CA,AA,AT	3
NW_018404115.1	1159	30169:1:-	A,C	2
NW_018404117.1	178981	30357:1:+	T,A	2
NW_018404117.1	178984	30358:1:-	T,C	2
NW_018404117.1	288635	30403:1:-	C,T	2
NW_018404117.1	394700	30446:1:-	GCAC,GCAA,TTGC	3
NW_018404117.1	569567	30509:1:-	A,T	2
NW_018404117.1	720314	30542:1:+	TG,GG,TT	3
NW_018404118.1	69638	30598:1:-	CG,GA	2
NW_018404118.1	115311	30613:1:-	TCCGC,GTAAA,GTAAC	3
NW_018404118.1	132187	30620:1:-	AAACTT,TGGTCC,AAACTC	3
NW_018404118.1	358416	30691:1:+	CG,CA,TG	3
NW_018404123.1	93795	30729:1:+	T,A	2
NW_018404123.1	148228	30741:1:-	CGA,TGA,TAA,TGT	4
NW_018404123.1	276986	30778:1:+	AG,AA,CG	3
NW_018404123.1	317625	30798:1:-	C,T	2
NW_018404123.1	446091	30846:1:+	GT,CT,GA	3
NW_018404125.1	95871	30890:1:-	AT,GT,AC	3
NW_018404125.1	212956	30944:1:-	AG,TG,AT	3
NW_018404125.1	227849	30953:1:-	CC,CT,AT,AC	4
NW_018404125.1	419629	31004:1:+	GC,GT,TC	3
NW_018404125.1	799216	31147:1:-	GAT,GAG,GGT,TAT	4
NW_018404125.1	1096754	31252:1:+	TG,TT,GT	3
NW_018404125.1	1174806	31296:1:-	T,C	2
NW_018404125.1	1301694	31358:1:-	CAA,CCG,GCG,CAG,GAG	5
NW_018404125.1	1344547	31381:1:-	C,T	2
NW_018404131.1	13980	31413:1:+	GT,GC,TT	3
NW_018404135.1	20078	31423:1:+	C,T	2
NW_018404136.1	6749	31487:1:-	C,A	2
NW_018404144.1	55156	31523:1:+	GA,AG	2
NW_018404162.1	176780	31720:1:+	TCA,TCT,TAA,ACT	4
NW_018404162.1	208429	31728:1:+	GGC,GCC,AGC,GGT	4
NW_018404162.1	230138	31736:1:-	T,G	2
NW_018404162.1	329860	31774:1:-	A,G	2
NW_018404164.1	202187	31834:1:-	A,T	2
NW_018404169.1	19677	31899:1:-	TGAG,CGGG,CAGG,CGGC	4
NW_018404172.1	148574	31989:1:-	AC,GC,AT	3
NW_018404172.1	208391	32005:1:+	CCA,CCG,TCA,CGA	4
NW_018404172.1	234298	32013:1:-	C,T	2
NW_018404172.1	546216	32132:1:-	GAT,GAA,GTT,ATT	4
NW_018404172.1	577397	32152:1:-	GACT,GTCT,AAAC	3
NW_018404172.1	596090	32165:1:+	A,G	2
NW_018404172.1	608096	32172:1:-	C,T	2
NW_018404172.1	670043	32200:1:+	A,C	2
NW_018404181.1	183803	32322:1:+	AAA,TTT,TAT,ATA	4
NW_018404181.1	183806	32323:1:-	ACAC,TCCA,ATAC	3
NW_018404181.1	209405	32337:1:+	ACT,ATT,ACC,TCC	4
NW_018404181.1	263684	32362:1:+	A,T	2
NW_018404188.1	44622	32452:1:-	CAG,AGG,CAT,CGG	4
NW_018404188.1	286446	32537:1:+	A,T	2
NW_018404188.1	297177	32541:1:-	A,T	2
NW_018404188.1	318112	32546:1:+	T,C	2
NW_018404188.1	347332	32557:1:-	C,A	2
NW_018404189.1	143257	32605:1:-	G,T	2
NW_018404189.1	354736	32665:1:+	A,G	2
NW_018404189.1	390973	32678:1:+	GGCGG,GACGG,AGTAC,AGTGC,AATAC	5
NW_018404189.1	391475	32681:1:-	TTCG,TTTG,TTTA,CCCG,CTCG	5
NW_018404196.1	9278	32712:1:-	T,A	2
NW_018404198.1	22388	32738:1:-	GC,AC,GG	3
NW_018404198.1	436120	32877:1:-	CA,TA,TG	3
NW_018404198.1	536585	32914:1:-	GA,AA,GT	3
NW_018404202.1	11757	32958:1:-	AGA,CAA,AGT	3
NW_018404202.1	600291	33114:1:+	G,A	2
NW_018404203.1	65625	33172:1:-	GG,AG,GT	3
NW_018404215.1	25921	33229:1:+	T,C	2
NW_018404215.1	357968	33348:1:-	G,A	2
NW_018404217.1	333912	33510:1:+	C,T	2
NW_018404217.1	445680	33558:1:-	CA,CG,GA	3
NW_018404217.1	528553	33593:1:+	GA,GG,AA	3
NW_018404217.1	637879	33628:1:+	TTCTTT,CTATTC,CAACTC,CTATCC,TTACTC,TTCTTC	6
NW_018404217.1	653272	33635:1:-	GG,GA,AG	3
NW_018404217.1	967795	33765:1:-	TT,AT,TA	3
NW_018404217.1	983804	33773:1:-	T,C	2
NW_018404217.1	1025422	33795:1:+	CTT,TTT,CTA,CCT	4
NW_018404217.1	1059657	33812:1:+	C,T	2
NW_018404217.1	1128117	33838:1:-	T,A	2
NW_018404221.1	36230	33852:1:-	T,C	2
NW_018404253.1	14443	34035:1:-	C,G	2
NW_018404253.1	47647	34040:1:-	C,T	2
NW_018404254.1	16841	34063:1:+	ACA,TCA,TCG,AAA,TAA	5
NW_018404255.1	14257	34080:1:-	A,G	2
NW_018404255.1	51988	34100:1:-	T,A	2
NW_018404258.1	143559	34179:1:+	A,C	2
NW_018404262.1	167736	34303:1:+	CA,CC,TA	3
NW_018404262.1	195610	34310:1:+	TT,AA,AT,TA	4
NW_018404262.1	245075	34326:1:-	ATAG,ACAG,ATAA,TTAG,ATTG	5
NW_018404262.1	253738	34332:1:+	TTC,GTC,TAC,TTT	4
NW_018404262.1	291198	34346:1:-	CTCGC,TTCAT,TACAT,CTTGC,TTCGC	5
NW_018404269.1	182610	34474:1:-	A,C	2
NW_018404269.1	204065	34482:1:-	A,T	2
NW_018404269.1	280080	34498:1:-	T,A	2
NW_018404269.1	314982	34510:1:-	CC,CA,TC	3
NW_018404269.1	414713	34554:1:+	A,G	2
NW_018404269.1	481953	34578:1:-	G,A	2
NW_018404269.1	541623	34600:1:+	G,A	2
NW_018404269.1	547202	34607:1:+	C,T	2
NW_018404269.1	588182	34621:1:+	AAGTG,GAGTG,GGGTG,AAGTA,AAGCG,AATTG	6
NW_018404269.1	622787	34632:1:+	CCG,TCG,TTG,TCA	4
NW_018404269.1	701131	34663:1:+	TT,TA,CA	3
NW_018404269.1	811408	34717:1:-	G,C	2
NW_018404269.1	840154	34731:1:-	TTC,TCC,TTT,ATT	4
NW_018404269.1	945064	34779:1:-	AGT,AGC,TTC,TGC	4
NW_018404269.1	950590	34783:1:-	AAAG,TGAA,AACG,TAAA	4
NW_018404269.1	972067	34790:1:-	C,T	2
NW_018404269.1	1268606	34892:1:+	C,G	2
NW_018404269.1	1316175	34923:1:-	AA,GA,AG	3
NW_018404269.1	1344984	34929:1:-	GA,AT,AA	3
NW_018404269.1	1386302	34944:1:-	CGAGC,TCCAC,TCAGC,TCAAC,CGAAA,CGAAC,CGAGA,TCAGA,TCAAA,TGCAC	10
NW_018404269.1	1388966	34946:1:+	A,G	2
NW_018404269.1	1471837	35012:1:-	G,A	2
NW_018404269.1	1471917	35015:1:+	CG,TA	2
NW_018404269.1	1617343	35099:1:-	AGGGCC,GTAAAC,AGGGCA,AGGGAC	4
NW_018404269.1	1716822	35156:1:-	GG,AG,AC	3
NW_018404269.1	1750183	35176:1:-	TTGGA,GCAAA,TTAGA,TTGGC,TCAGC,TTAGC	6
NW_018404269.1	1764368	35193:1:-	CTTC,CTTT,ATCC,CTCT,CCTC,CTCC	6
NW_018404269.1	1904274	35259:1:-	TA,CA,TG	3
NW_018404289.1	92590	35359:1:+	T,A	2
NW_018404289.1	246145	35456:1:-	CT,CA,AT	3
NW_018404289.1	270415	35469:1:+	A,T	2
NW_018404289.1	437011	35522:1:+	ATA,ATG,GCA	3
NW_018404300.1	33529	35646:1:+	AAG,TTA,ATG	3
NW_018404300.1	120303	35669:1:+	C,T	2
NW_018404300.1	120306	35670:1:-	G,T	2
NW_018404300.1	177951	35679:1:+	AG,AT,GG	3
NW_018404300.1	360187	35753:1:+	TATGC,TATGT,TAAGC,TTTGC,CATGT,TATAC	6
NW_018404300.1	365112	35759:1:+	A,G	2
NW_018404303.1	60052	35798:1:+	GTAT,ATAT,ATAC,GTTT,GCTT	5
NW_018404303.1	60055	35799:1:-	G,A	2
NW_018404303.1	212410	35844:1:+	G,A	2
NW_018404303.1	364836	35908:1:-	GAC,GGC,AAC,GAT	4
NW_018404306.1	165781	36023:1:-	GG,TA,GA,TG	4
NW_018404306.1	222348	36056:1:-	TA,AT	2
NW_018404306.1	285320	36096:1:-	G,A	2
NW_018404306.1	348094	36113:1:-	AA,AT,CA	3
NW_018404306.1	454321	36156:1:-	C,A	2
NW_018404308.1	31297	36181:1:-	A,T	2
NW_018404308.1	81265	36209:1:+	T,G	2
NW_018404308.1	96776	36227:1:+	G,T	2
NW_018404308.1	100791	36232:1:-	TAAA,GAAG,TAGA,TCAA	4
NW_018404308.1	121844	36246:1:-	T,A	2
NW_018404308.1	195765	36272:1:-	G,A	2
NW_018404308.1	348134	36337:1:+	G,T	2
NW_018404308.1	348137	36338:1:-	GGTCT,CGTGT,CGTGA,GGCCT,GTTCT	5
NW_018404308.1	416100	36348:1:+	TC,AC,TT	3
NW_018404308.1	557594	36424:1:-	C,T	2
NW_018404308.1	734161	36477:1:-	AC,TC,AT	3
NW_018404308.1	814438	36523:1:+	G,A	2
NW_018404308.1	825294	36528:1:+	G,A	2
NW_018404308.1	947070	36579:1:-	GCC,GCA,GTC,TCC	4
NW_018404308.1	952654	36583:1:+	T,A	2
NW_018404308.1	965254	36586:1:-	ACTAT,GTTGC,GTCGC,GTCAC,ACCAT,ATCGC,GTTGT,ATTAC,GCCAT,GCCGT	10
NW_018404308.1	1053482	36639:1:+	T,G	2
NW_018404308.1	1055413	36644:1:-	T,C	2
NW_018404308.1	1239380	36709:1:+	C,A	2
NW_018404308.1	1322505	36739:1:+	CAG,CAA,CGG,TGG	4
NW_018404308.1	1395840	36761:1:+	GG,TG,GC,TC	4
NW_018404308.1	1446308	36772:1:+	C,A	2
NW_018404308.1	1523612	36818:1:-	AT,TA	2
NW_018404308.1	1524561	36819:1:+	AC,GC,AA	3
NW_018404308.1	1539826	36830:1:-	TG,GA	2
NW_018404314.1	15572	36892:1:-	GCGC,GCAG,GTGC,TCGC,TTGC	5
NW_018404325.1	25033	36951:1:+	G,A	2
NW_018404326.1	81988	36965:1:-	C,T	2
NW_018404339.1	71101	37058:1:+	CT,TT,CC	3
NW_018404348.1	15256	37142:1:+	A,T	2
NW_018404348.1	44402	37150:1:+	C,G	2
NW_018404348.1	65465	37165:1:-	AA,AG,GA	3
NW_018404348.1	241194	37224:1:+	G,A	2
NW_018404348.1	241390	37225:1:+	AG,TG,AA	3
NW_018404348.1	246425	37230:1:+	A,C	2
NW_018404348.1	351851	37274:1:-	G,A	2
NW_018404352.1	20760	37293:1:-	C,T	2
NW_018404352.1	157806	37363:1:+	CG,AG,CA	3
NW_018404352.1	203316	37389:1:+	TG,AG,TC	3
NW_018404352.1	221676	37398:1:+	CAAGAC,CAACAC,TTAGGC,CAGGAC,TTAGGT	5
NW_018404352.1	333948	37439:1:-	GAT,AAT,GAC,GTT	4
NW_018404352.1	351470	37449:1:-	GCG,GTG,CCG,GCA	4
NW_018404352.1	366058	37452:1:+	ACA,ACT,GCA,GTA	4
NW_018404352.1	574985	37522:1:-	GA,AA,GC	3
NW_018404352.1	679861	37571:1:-	GTAC,ATAC,GCCC,GTAT,ACCC	5
NW_018404352.1	794904	37621:1:+	A,T	2
NW_018404352.1	849577	37644:1:+	A,T	2
NW_018404360.1	167788	37733:1:-	T,C	2
NW_018404360.1	226305	37752:1:-	CC,GC,CG	3
NW_018404360.1	302887	37787:1:-	C,A	2
NW_018404364.1	22104	37963:1:+	CTGC,CTCC,GTGC,CTGT,CCGC	5
NW_018404364.1	26260	37967:1:+	T,G	2
NW_018404364.1	123716	38002:1:-	T,C	2
NW_018404364.1	139368	38012:1:+	ACG,ATG,CCC	3
NW_018404364.1	210822	38051:1:+	AT,AC,GT	3
NW_018404371.1	57940	38114:1:-	C,G	2
NW_018404371.1	91781	38123:1:+	G,C	2
NW_018404371.1	111952	38139:1:+	TTT,CGT,TTA	3
NW_018404371.1	196156	38177:1:+	GCT,TCT,GTC	3
NW_018404371.1	214966	38199:1:+	CAC,CAG,TGC,CGC	4
NW_018404371.1	216875	38208:1:+	GTCG,ATCG,GCCG,GTGG,GTCA	5
NW_018404371.1	254029	38239:1:-	GC,AA	2
NW_018404371.1	351712	38293:1:+	C,T	2
NW_018404371.1	361638	38302:1:-	TG,GT,GG	3
NW_018404371.1	365621	38307:1:-	ACGCA,ACGTA,ACACA,GCGTG,AGGCA,ACGTG	6
NW_018404371.1	538898	38402:1:-	G,C	2
NW_018404371.1	681335	38467:1:-	CGC,TAC,CAA	3
NW_018404371.1	746045	38499:1:+	T,A	2
NW_018404371.1	911173	38561:1:+	ACC,CGC,ACT	3
NW_018404373.1	7334	38571:1:-	TC,CC,TA	3
NW_018404373.1	425634	38765:1:-	CT,GA,GT	3
NW_018404373.1	639628	38854:1:+	CG,TG,CA	3
NW_018404373.1	676977	38866:1:+	C,T	2
NW_018404373.1	711878	38880:1:-	TCTGT,ACTGT,TGCCG,TGTCT	4
NW_018404373.1	959820	38976:1:-	AT,GT,GC	3
NW_018404373.1	996264	38989:1:+	CG,AG,CT	3
NW_018404373.1	1199209	39077:1:+	CTGGG,CTCGG,CCGCA,GCGGA	4
NW_018404373.1	1316373	39140:1:+	GTG,GAG,GTA,ATG	4
NW_018404373.1	1433216	39167:1:-	GTG,CTG,GTT,GAG	4
NW_018404373.1	1439791	39172:1:-	AC,TA	2
NW_018404373.1	1603365	39245:1:+	CTG,ATG,CCA	3
NW_018404373.1	1766381	39311:1:+	C,T	2
NW_018404373.1	1850240	39350:1:+	G,A	2
NW_018404378.1	137843	39403:1:-	T,C	2
NW_018404378.1	205949	39425:1:-	GT,AT,GC	3
NW_018404381.1	2832	39466:1:-	T,C	2
NW_018404383.1	13999	39490:1:-	GTT,ATT,GTA,GCT	4
NW_018404383.1	68482	39511:1:-	CA,AA,CT	3
NW_018404383.1	74583	39514:1:-	AAGT,AGGT,AAAT,CAGA	4
NW_018404383.1	129916	39542:1:-	TTG,CCT,TTT	3
NW_018404383.1	214001	39584:1:-	GA,AA,GT	3
NW_018404383.1	306313	39631:1:-	GC,GT,AC	3
NW_018404383.1	343563	39658:1:-	T,A	2
NW_018404383.1	347320	39663:1:+	ATC,ATT,TTC,AAC	4
NW_018404383.1	417051	39715:1:-	AAC,TAC,AGT	3
NW_018404383.1	460688	39741:1:+	GGGC,ATAA,AGGC	3
NW_018404383.1	465025	39743:1:+	GATT,GATA,GGTT,GAAA,TATT	5
NW_018404383.1	501153	39770:1:+	TTG,TGG,TTT,CTG,CTT	5
NW_018404383.1	667530	39851:1:-	ATAT,AGAC,ATGT,CTGT	4
NW_018404383.1	689882	39860:1:+	TG,TA,AA	3
NW_018404383.1	714470	39881:1:+	CTT,TGC,CGT,CGC	4
NW_018404383.1	859541	39927:1:-	C,T	2
NW_018404383.1	864150	39931:1:-	ACT,AGC,TCT	3
NW_018404387.1	55031	40026:1:-	A,C	2
NW_018404387.1	119040	40039:1:+	G,A	2
NW_018404396.1	180926	40254:1:-	A,T	2
NW_018404396.1	193206	40265:1:+	T,C	2
NW_018404396.1	194860	40267:1:+	A,G	2
NW_018404396.1	747348	40446:1:-	ACG,TCG,TTA	3
NW_018404407.1	49339	40532:1:+	GC,AT	2
NW_018404407.1	116068	40561:1:+	TCG,CGA	2
NW_018404407.1	204863	40585:1:-	A,G	2
NW_018404407.1	266124	40603:1:-	CTCCT,TCTTC,TCTCC,TTCCT	4
NW_018404414.1	24752	40693:1:+	TCTT,TCTC,TCAT,CCTC,TTTT	5
NW_018404414.1	61468	40707:1:-	T,C	2
NW_018404434.1	112939	40857:1:-	A,C	2
NW_018404434.1	120702	40862:1:+	CTG,ACT	2
NW_018404434.1	121262	40866:1:-	CGCT,GACA,CGTT	3
NW_018404434.1	231150	40927:1:-	TA,CT,CA,TT	4
NW_018404434.1	295617	40966:1:-	CCGAT,ATGTC,ATAAT	3
NW_018404434.1	572450	41064:1:-	TC,AC,AT	3
NW_018404434.1	673485	41097:1:-	AT,AC,TT	3
NW_018404434.1	805713	41141:1:+	TC,TT,CT	3
NW_018404434.1	824177	41151:1:+	ACG,ATG,CCA,ACA	4
NW_018404434.1	989656	41241:1:-	TC,CT,CC	3
NW_018404434.1	1072461	41275:1:-	ACCA,GATA,ACCG	3
NW_018404434.1	1171840	41319:1:+	C,G	2
NW_018404434.1	1220147	41355:1:+	A,T	2
NW_018404434.1	1309960	41399:1:+	T,A	2
NW_018404434.1	1346491	41426:1:-	T,C	2
NW_018404434.1	1369525	41442:1:-	CTT,TTT,CTA,CGT	4
NW_018404434.1	1437138	41482:1:+	A,G	2
NW_018404434.1	1450452	41497:1:-	G,A	2
NW_018404434.1	1523418	41541:1:+	CG,TG,CT	3
NW_018404434.1	1576226	41566:1:+	T,C	2
NW_018404435.1	39595	41605:1:+	C,A	2
NW_018404452.1	97743	41720:1:+	CC,TC,CT	3
NW_018404452.1	340931	41789:1:+	CTA,CTG,ATG,CCA	4
NW_018404452.1	665616	41878:1:+	TGT,TGC,TTC,CGC	4
NW_018404452.1	711954	41893:1:-	T,C	2
NW_018404452.1	723710	41895:1:+	T,A	2
NW_018404452.1	740826	41901:1:+	C,T	2
NW_018404452.1	740829	41902:1:-	GTGTT,GGGTT,GTGAC,ATGTT,GTCTT	5
NW_018404455.1	141708	42013:1:-	G,A	2
NW_018404455.1	154927	42030:1:-	G,A	2
NW_018404455.1	187154	42054:1:-	CCC,GCT,GCC,CTC	4
NW_018404455.1	203028	42061:1:+	C,G	2
NW_018404455.1	256689	42076:1:-	TGA,TGG,AGA,TAA	4
NW_018404455.1	501107	42115:1:+	CG,CA,TG	3
NW_018404455.1	565155	42147:1:+	T,C	2
NW_018404455.1	640400	42176:1:+	G,A	2
NW_018404455.1	742237	42203:1:-	TGT,GGT,TGC,GAT,GAC	5
NW_018404463.1	29225	42256:1:-	T,A	2
NW_018404465.1	25993	42313:1:-	TT,CT,TA	3
NW_018404465.1	126846	42381:1:+	GTAG,GACG,GTCG,TACG,GACC	5
NW_018404465.1	164360	42400:1:-	GG,GT,CG,CT	4
NW_018404465.1	219141	42420:1:-	CG,CA,TG	3
NW_018404465.1	262687	42436:1:+	G,T	2
NW_018404465.1	348319	42480:1:-	CC,AA	2
NW_018404465.1	395911	42491:1:+	AGG,TGG,AGA,AAG	4
NW_018404465.1	401696	42495:1:+	GGG,TGG,GGT,GTG	4
NW_018404465.1	566935	42563:1:+	GTACAC,TCGTAC,GTACCC,GTGCAC,GTACAA	5
NW_018404465.1	739891	42628:1:-	T,A	2
NW_018404465.1	804253	42642:1:+	TAC,TGT,CAC,TAT	4
NW_018404465.1	804719	42644:1:-	CC,CT,TC	3
NW_018404465.1	979132	42704:1:+	TA,GG	2
NW_018404465.1	1072849	42739:1:+	CAC,CGC,CGA,TGC,TGA	5
NW_018404465.1	1072852	42740:1:-	CAGGACG,CAGGCAG,CAGGACC,CACGACG,CCGTACG,TAGGACG,CAGGAAG,CCGGACG	8
NW_018404465.1	1074782	42743:1:+	TGC,TAC,CGT	3
NW_018404465.1	1116063	42778:1:-	A,C	2
NW_018404465.1	1119368	42781:1:-	GGG,GAG,AGA	3
NW_018404465.1	1131944	42790:1:-	GTCA,ATCA,GGCA,GTTA,GTCG	5
NW_018404465.1	1195722	42811:1:-	CG,TG,CA	3
NW_018404466.1	57114	42845:1:-	T,A	2
NW_018404466.1	134125	42882:1:+	GC,GT,AC	3
NW_018404479.1	5665	42910:1:+	CAG,CCG,CAA,AAG	4
NW_018404479.1	12432	42916:1:-	AG,GT,GG	3
NW_018404479.1	251759	42999:1:-	GTT,GCT,CTT,GTC	4
NW_018404479.1	252077	43001:1:-	TTTA,CTTA,TTCA,TTTG,CCTA	5
NW_018404479.1	333091	43039:1:-	CAG,TAG,CTG,CAA	4
NW_018404479.1	379944	43064:1:-	GTGCACT,GTACACT,GTGCGCT,GTGGATT,GTGCACC,GGGCACT,ATGCGCT,GGGCACC,ATACGCT,GGACACT,GGGCGCT,GGGGATT,GTACGCT,GTGCATT	14
NW_018404479.1	386171	43069:1:-	CTA,CTG,TGA,CGG	4
NW_018404479.1	487231	43107:1:-	A,C	2
NW_018404479.1	604517	43150:1:+	GT,GG,AG,AT	4
NW_018404479.1	696871	43193:1:-	CTG,TTG,CAG,CTA	4
NW_018404479.1	990410	43333:1:+	TGA,CAA,TGG	3
NW_018404479.1	990413	43334:1:-	GT,AT,GC	3
NW_018404479.1	1233126	43419:1:+	GC,CC,GT	3
NW_018404479.1	1237038	43426:1:+	C,T	2
NW_018404479.1	1291725	43458:1:+	C,T	2
NW_018404479.1	1318318	43484:1:+	C,T	2
NW_018404481.1	1817	43505:1:+	CC,CT,TC	3
NW_018404481.1	107482	43569:1:+	GG,GA,AG	3
NW_018404481.1	146627	43584:1:+	CTGT,TCGC,TCAT,CTGC,TTGT	5
NW_018404481.1	203001	43616:1:-	GTA,GTC,GAA,TTC	4
NW_018404481.1	221529	43624:1:-	C,T	2
NW_018404481.1	268695	43656:1:-	AACACCC,AGCACCT,GATAATC,AACACCT,AATCCCC	5
NW_018404481.1	305594	43679:1:+	GGT,GAT,CGT,GGA	4
NW_018404481.1	367576	43714:1:+	CCGT,TTGT,TCGT,CCGA,CCAT,CTGT	6
NW_018404481.1	657660	43856:1:-	TG,CG,CA	3
NW_018404481.1	769845	43904:1:+	T,A	2
NW_018404481.1	782974	43914:1:-	AAGA,GCGA,ACGA,ACTC,GAGA	5
NW_018404481.1	1091040	44063:1:+	CC,TC,CT	3
NW_018404481.1	1227745	44119:1:-	AC,AT,GC	3
NW_018404481.1	1316976	44144:1:-	TTG,TAG,TTT,GTG,TAT	5
NW_018404481.1	1544334	44274:1:+	TC,AC,TG	3
NW_018404481.1	1667291	44336:1:-	TGAACCT,AAGGCGT,TGAACGT,TGAACCC,AGAACGT,AGAAAGT,AGAGCGT,AGGACCT,AGGACGT,AAGGCCT	10
NW_018404486.1	69469	44454:1:-	A,G	2
NW_018404486.1	136342	44473:1:+	C,A	2
NW_018404486.1	166085	44493:1:-	GTACC,GTATC,GTACA,GTTCC,GCACC,ATACC	6
NW_018404492.1	28525	44534:1:-	C,A	2
NW_018404492.1	87629	44559:1:+	A,C	2
NW_018404492.1	218011	44617:1:+	CCTC,TCTC,TGCT,TGTC	4
NW_018404492.1	242543	44624:1:+	G,A	2
NW_018404492.1	439262	44734:1:+	AG,AA,GA	3
NW_018404492.1	506294	44777:1:+	TAT,AGT,TGG,TGT	4
NW_018404492.1	510374	44783:1:-	G,C	2
NW_018404492.1	666599	44847:1:+	CA,TT,TA	3
NW_018404492.1	847742	44942:1:+	GA,GC,AA	3
NW_018404492.1	1179216	45063:1:-	CGTCGTA,TTCGAAG,TGCGAAG	3
NW_018404492.1	1331419	45127:1:+	GGATG,GGGTG,GCACG,AGATG,GGACG,GCACA	6
NW_018404492.1	1590832	45252:1:-	GCT,TTC,TCC	3
NW_018404492.1	1618977	45263:1:+	A,G	2
NW_018404492.1	1707823	45310:1:+	CA,CG,TA	3
NW_018404492.1	1742651	45330:1:-	CT,CA,TT	3
NW_018404492.1	1786616	45346:1:+	C,G	2
NW_018404492.1	1835715	45380:1:-	TT,AT,TC	3
NW_018404492.1	1871347	45403:1:-	C,T	2
NW_018404492.1	1929784	45439:1:+	GTC,GAT,TTC,GTT	4
NW_018404492.1	1929787	45440:1:-	A,T	2
NW_018404492.1	1966565	45452:1:+	CTC,CTT,TTC,CCC	4
NW_018404492.1	2156405	45528:1:-	TGAC,TAGA,CGAC,TGGC	4
NW_018404492.1	2200181	45550:1:+	TAACG,CGGTG,CGGCG,TGGCA,TGGCG	5
NW_018404492.1	2220593	45563:1:+	CTA,CTG,TTA,CGA	4
NW_018404492.1	2238049	45573:1:+	G,A	2
NW_018404492.1	2305772	45606:1:-	G,T	2
NW_018404492.1	2354883	45620:1:+	AGA,GAG	2
NW_018404492.1	2372259	45631:1:+	AT,TC	2
NW_018404492.1	2493659	45663:1:+	TG,CG,TA	3
NW_018404492.1	2493662	45664:1:-	T,C	2
NW_018404492.1	2853794	45845:1:+	AG,TG,AA	3
NW_018404492.1	2941021	45872:1:+	TG,CG,TT	3
NW_018404492.1	2990186	45890:1:+	G,A	2
NW_018404492.1	3088444	45931:1:+	CA,CG,TA	3
NW_018404492.1	3146719	45977:1:-	C,G	2
NW_018404492.1	3167089	45986:1:+	AG,CG,AC	3
NW_018404492.1	3265688	46023:1:+	C,T	2
NW_018404492.1	3455075	46108:1:-	AAG,CAG,AGG,AAA	4
NW_018404492.1	3559607	46152:1:-	T,G	2
NW_018404492.1	3711033	46217:1:+	A,G	2
NW_018404492.1	3715650	46226:1:+	TTA,TCC,CTA,TCA	4
NW_018404492.1	3789890	46252:1:+	AC,AT,GC	3
NW_018404492.1	3814239	46261:1:+	G,T	2
NW_018404492.1	3864829	46289:1:-	G,A	2
NW_018404492.1	3892392	46300:1:-	G,T	2
NW_018404492.1	3900968	46308:1:+	T,C	2
NW_018404492.1	3923059	46315:1:+	A,G	2
NW_018404492.1	3974888	46343:1:+	G,T	2
NW_018404492.1	3990720	46352:1:+	GA,GG,AG	3
NW_018404492.1	4033044	46371:1:+	GG,AG,GA	3
NW_018404492.1	4321937	46521:1:+	AA,GA,AT	3
NW_018404492.1	4403618	46563:1:+	A,T	2
NW_018404492.1	4443587	46594:1:+	G,T	2
NW_018404492.1	4495002	46625:1:-	GG,AG,GA	3
NW_018404492.1	4515350	46631:1:+	T,A	2
NW_018404492.1	4630742	46693:1:-	TG,AG,TT	3
NW_018404492.1	4686957	46730:1:-	AT,GT,AG	3
NW_018404492.1	4747342	46752:1:-	GGATTA,GGATTT,TCGCGA,GCGCGA	4
NW_018404492.1	4829574	46810:1:+	GTA,GTT,GCT,TTA,TTT	5
NW_018404492.1	4838728	46815:1:+	G,T	2
NW_018404492.1	4848317	46823:1:+	GGT,GAT,GGA,AGT	4
NW_018404492.1	4850535	46827:1:-	CC,TC,TA	3
NW_018404492.1	4896830	46866:1:-	CG,CT,TG	3
NW_018404492.1	5000100	46909:1:-	G,A	2
NW_018404492.1	5162465	47001:1:-	GCATC,ACATC,ACATA,GCAGC,GATTC	5
NW_018404492.1	5227968	47038:1:-	CA,CC,GA	3
NW_018404492.1	5296587	47060:1:-	C,T	2
NW_018404492.1	5495061	47136:1:-	A,G	2
NW_018404492.1	5594966	47179:1:-	G,A	2
NW_018404492.1	5778478	47263:1:+	TA,CA,CC	3
NW_018404492.1	6009581	47364:1:+	GT,AC,GC	3
NW_018404492.1	6083622	47407:1:-	TG,CG,TT	3
NW_018404492.1	6100146	47411:1:-	AC,GC,GA	3
NW_018404492.1	6198991	47471:1:+	AA,TA,AG	3
NW_018404492.1	6205687	47478:1:-	GTGA,GTAA,ATAC,ATGA,GAGA,GTAC,GTGC	7
NW_018404492.1	6205822	47479:1:+	T,A	2
NW_018404492.1	6245498	47504:1:+	T,G	2
NW_018404492.1	6277271	47518:1:-	ACA,ACG,TCG,AAG	4
NW_018404492.1	6299012	47522:1:+	AT,AA,TT	3
NW_018404492.1	6360940	47544:1:+	G,A	2
NW_018404492.1	6565296	47639:1:-	GG,GA,TG	3
NW_018404492.1	6614816	47674:1:-	TCAG,TCTC,CCAG,TTAG,TTAC	5
NW_018404492.1	6620836	47676:1:+	C,T	2
NW_018404492.1	6649661	47696:1:-	C,A	2
NW_018404492.1	6664224	47709:1:+	G,T	2
NW_018404492.1	6664432	47712:1:-	T,C	2
NW_018404492.1	6807898	47796:1:-	A,G	2
NW_018404492.1	6816357	47803:1:-	AGTATCCTTAA,AGTATCTTGAA,TGTATCCTTAA,AGAATCTTGAA,ATTATCCTTAA,AGTTAACATAT,AGTATCTTGCA,AGTTAATATAT,AGAATCTTGCA	9
NW_018404492.1	6842269	47816:1:+	TT,TA,AA	3
NW_018404492.1	6931436	47851:1:-	T,A	2
NW_018404492.1	7013804	47883:1:+	G,T	2
NW_018404492.1	7015236	47884:1:+	GTCC,ACTA	2
NW_018404492.1	7035413	47895:1:-	T,A	2
NW_018404492.1	7110128	47927:1:+	G,A	2
NW_018404492.1	7149722	47944:1:+	GT,AC	2
NW_018404492.1	7338242	48038:1:+	CC,CT,TC	3
NW_018404492.1	7356899	48045:1:+	TAC,TGC,AAC,TAA	4
NW_018404492.1	7450346	48087:1:-	AG,AA,TA	3
NW_018404501.1	99270	48200:1:-	C,T	2
NW_018404501.1	247404	48290:1:+	GGCTG,TGCAG,GACTG,GGTTG,GGCAG,GGCTA	6
NW_018404512.1	39746	48378:1:+	A,G	2
NW_018404512.1	157616	48424:1:+	G,T	2
NW_018404512.1	285394	48474:1:-	AC,AA,TC	3
NW_018404512.1	363497	48497:1:+	C,T	2
NW_018404512.1	503718	48573:1:+	CGGT,CGAT,CAGA,CAGT,GAGA	5
NW_018404512.1	505414	48578:1:+	GC,GT,AC	3
NW_018404512.1	835130	48704:1:+	G,A	2
NW_018404512.1	837259	48708:1:+	T,C	2
NW_018404512.1	889696	48738:1:+	TG,GG,TA	3
NW_018404512.1	893218	48740:1:+	TCTAG,TCAAG,TCAGG,TCAAT,ACTAG,TTTAG	6
NW_018404512.1	940180	48768:1:-	C,A	2
NW_018404512.1	1021448	48811:1:+	TTGGCAATCT,CGTTTGTGGT,TTGGCAATCA	3
NW_018404512.1	1137223	48846:1:+	TCCAC,GCCCC,GCCAC,TCTAC,GGCCT,TCCCC	6
NW_018404512.1	1328289	48896:1:-	GGC,GAC,AGC,GGA	4
NW_018404517.1	35286	48910:1:+	CA,TA,CT	3
NW_018404519.1	517642	49202:1:-	TC,GA,TA	3
NW_018404519.1	552372	49216:1:-	T,C	2
NW_018404519.1	592791	49227:1:-	C,A	2
NW_018404519.1	790702	49284:1:+	T,C	2
NW_018404519.1	798164	49290:1:-	CT,CG,AG	3
NW_018404519.1	1095784	49377:1:-	CGTG,CGCG,CTCG,GGCA	4
NW_018404519.1	1164208	49419:1:+	CGGC,AGGT,AGGC,AGAC,AAGC	5
NW_018404527.1	239241	49649:1:-	C,T	2
NW_018404528.1	18901	49696:1:-	GC,GT,TC	3
NW_018404528.1	64218	49717:1:-	G,A	2
NW_018404528.1	185647	49756:1:-	G,A	2
NW_018404528.1	230042	49766:1:+	GT,AA,AT	3
NW_018404528.1	310831	49797:1:-	CGGA,CAGA,AGTA,CGGC	4
NW_018404528.1	360796	49817:1:+	CT,CG,TT	3
NW_018404528.1	360799	49818:1:-	ACCG,AACG,ACCA,ACTG,TCCG	5
NW_018404528.1	634534	49890:1:-	G,A	2
NW_018404533.1	118127	50041:1:+	TG,GG,GC	3
NW_018404533.1	127290	50045:1:+	CA,TA,CC	3
NW_018404533.1	241145	50109:1:-	TG,CG,TA	3
NW_018404533.1	383375	50198:1:+	C,T	2
NW_018404533.1	383378	50199:1:-	CT,CC,TC	3
NW_018404533.1	404721	50218:1:-	CCG,CTG,ACG,CCT	4
NW_018404533.1	406825	50221:1:+	AG,TG,AA	3
NW_018404533.1	409245	50223:1:+	CCGCC,CCGGA,TCGGA,CCGCA,CCACA,CTGCA,CCAGA	7
NW_018404533.1	428594	50238:1:+	GG,AG,GT	3
NW_018404533.1	443206	50242:1:-	CA,TA,TT	3
NW_018404533.1	448931	50248:1:+	AG,TG,TA	3
NW_018404533.1	451413	50253:1:-	ACAC,GCTT,ACTT,ATAC	4
NW_018404533.1	522426	50282:1:+	CG,CA,AG	3
NW_018404533.1	697984	50340:1:+	GT,GC,AT	3
NW_018404533.1	748320	50367:1:+	CTTG,TTTG,CCAG,CTTA,TTTA	5
NW_018404533.1	748323	50368:1:-	TT,TC,CT	3
NW_018404533.1	785113	50403:1:-	TAT,GAT,TGT,TAC	4
NW_018404533.1	1008963	50489:1:+	GT,AT,GA	3
NW_018404533.1	1182029	50563:1:+	C,T	2
NW_018404534.1	29630	50570:1:+	A,G	2
NW_018404534.1	33401	50571:1:-	TCTCA,TATCA,GCTCA,TCTAA,TCTCT,TCACA	6
NW_018404539.1	77524	50784:1:-	T,G	2
NW_018404539.1	322698	50867:1:+	A,G	2
NW_018404539.1	398391	50899:1:-	CA,TA,TG	3
NW_018404539.1	741523	50978:1:+	G,C	2
NW_018404539.1	745875	50985:1:-	A,C	2
NW_018404542.1	9275	51016:1:-	AAAT,AAAG,AAGT,TTAT,ATAT	5
NW_018404542.1	34253	51024:1:+	AGG,AGT,AAG,CGT	4
NW_018404542.1	54083	51030:1:-	G,C	2
NW_018404542.1	56648	51032:1:+	G,A	2
NW_018404542.1	569739	51196:1:+	GT,GC,AT	3
NW_018404542.1	573991	51201:1:+	T,A	2
NW_018404542.1	631736	51225:1:-	CCTAG,CATGA,AATGA,CCCAG	4
NW_018404545.1	382224	51412:1:-	TCACA,GTTTG,TTACA	3
NW_018404545.1	519588	51474:1:-	T,G	2
NW_018404545.1	578408	51490:1:+	G,A	2
NW_018404548.1	96012	51522:1:+	A,G	2
NW_018404548.1	132654	51539:1:+	C,A	2
NW_018404548.1	240772	51578:1:+	C,A	2
NW_018404548.1	479117	51657:1:-	AGC,TGC,TGT,TAC	4
NW_018404550.1	49039	51704:1:+	G,A	2
NW_018404550.1	60241	51711:1:+	T,G	2
NW_018404550.1	177104	51746:1:+	AG,CC,CG	3
NW_018404550.1	308289	51803:1:+	T,C	2
NW_018404557.1	259587	51885:1:+	C,T	2
NW_018404557.1	277378	51900:1:+	A,G	2
NW_018404557.1	545038	51996:1:-	C,T	2
NW_018404557.1	581743	52010:1:-	GA,GT,AA	3
NW_018404557.1	813004	52095:1:-	G,A	2
NW_018404557.1	818434	52100:1:-	GCG,GCA,GGG,TCG	4
NW_018404567.1	4203	52141:1:+	CGGTCT,AGGTCT,CGGTCC,CGGACT,CCATCT,CGGTTT,CGATCT	7
NW_018404577.1	104114	52198:1:+	GC,AC,GT	3
NW_018404578.1	10746	52304:1:+	TC,TT,CC	3
NW_018404578.1	126351	52386:1:+	AAGGG,AAGGC,AAGAG,CAGGG,ATTGG,CAGGC,CAGAG,ATTAG,CTTGG	9
NW_018404580.1	198134	52523:1:-	A,T	2
NW_018404580.1	206387	52525:1:-	CTATC,CCAAT,TTATC,CTAAT,CTTTC,CCATT	6
NW_018404586.1	91547	52702:1:-	TT,CT,TG	3
NW_018404586.1	151223	52722:1:+	A,T	2
NW_018404586.1	153623	52727:1:-	C,T	2
NW_018404603.1	14797	52783:1:-	AAC,CAC,AGC,AAT,CGC	5
NW_018404603.1	439958	53024:1:-	AA,AC,GC	3
NW_018404603.1	484955	53055:1:+	T,C	2
NW_018404613.1	24390	53159:1:+	GCT,CCC,GAT,CCT	4
NW_018404618.1	126027	53203:1:-	AT,GA,GT	3
NW_018404621.1	58178	53295:1:+	TG,TT,CG,CT	4
NW_018404625.1	79926	53376:1:-	ATA,ATT,ACT,GTT,ACA	5
NW_018404625.1	243663	53464:1:+	GC,GT,AC	3
NW_018404625.1	271307	53495:1:+	AGG,AGT,ATT,GGT,GGG	5
NW_018404625.1	286620	53508:1:-	CAA,AAA,AAG,CGA	4
NW_018404625.1	295645	53526:1:+	G,T	2
NW_018404625.1	314317	53542:1:+	G,A	2
NW_018404625.1	394431	53589:1:+	AAGC,GCAG,AAAC	3
NW_018404625.1	463107	53634:1:+	T,G	2
NW_018404625.1	486871	53657:1:-	TA,TT,AA	3
NW_018404625.1	515213	53672:1:-	GG,CG,CT,GT	4
NW_018404625.1	676892	53730:1:-	G,C	2
NW_018404625.1	725312	53757:1:-	CCGT,CCTG,TATG,CCTT,CATG,TCTG	6
NW_018404625.1	763969	53771:1:+	CA,CC,TA	3
NW_018404625.1	766753	53773:1:+	CA,TG	2
NW_018404625.1	781730	53785:1:-	TA,TT,GA	3
NW_018404625.1	857922	53815:1:+	TCAACA,GTTTCG,GTATCG,GTATTG,GTTTTG	5
NW_018404625.1	921573	53842:1:-	C,T	2
NW_018404625.1	927935	53847:1:-	GG,CG,GA	3
NW_018404626.1	85746	53891:1:-	ATTT,GCAC	2
NW_018404626.1	226146	53947:1:+	A,T	2
NW_018404626.1	290150	53968:1:-	GGT,GAA,AGT	3
NW_018404626.1	367587	53990:1:+	G,A	2
NW_018404626.1	414298	54001:1:+	GGC,TGC,GAC,GGT,TAC	5
NW_018404626.1	421277	54008:1:+	T,C	2
NW_018404626.1	465634	54022:1:+	AGT,AGA,TGT,AAT	4
NW_018404626.1	609380	54096:1:+	GT,AT,GC	3
NW_018404626.1	614929	54101:1:+	AAAACT,AAATCT,GCAACG,AATTCT,AAAAAT,GCAACT	6
NW_018404629.1	29576	54163:1:-	CC,CT,TC	3
NW_018404638.1	49448	54227:1:+	T,C	2
NW_018404638.1	70419	54237:1:+	C,T	2
NW_018404638.1	94089	54242:1:+	CTCAAT,ATCAGT,CTAAAT,CTCCAT,CCCAAT,CTCAAC,ATCAAT	7
NW_018404638.1	183259	54281:1:+	T,G	2
NW_018404638.1	185295	54294:1:+	T,A	2
NW_018404638.1	187985	54304:1:+	G,A	2
NW_018404638.1	246420	54328:1:-	A,G	2
NW_018404647.1	5095	54455:1:+	A,G	2
NW_018404647.1	7265	54461:1:+	T,C	2
NW_018404647.1	41772	54480:1:-	TA,TT,CA	3
NW_018404647.1	251359	54557:1:+	GG,GA,AG	3
NW_018404647.1	303543	54582:1:-	A,G	2
NW_018404647.1	433972	54633:1:-	C,A	2
NW_018404655.1	52579	54735:1:-	TG,TA,GG	3
NW_018404655.1	181697	54770:1:+	C,G	2
NW_018404658.1	87839	54847:1:-	CG,TG,CA	3
NW_018404658.1	134385	54874:1:+	ACAT,ACGT,GTAC	3
NW_018404658.1	137898	54877:1:+	T,C	2
NW_018404658.1	155617	54903:1:-	T,A	2
NW_018404658.1	186825	54918:1:+	CATT,CATC,TATT,CACT,CGTT,TACT	6
NW_018404658.1	251533	54952:1:+	C,G	2
NW_018404658.1	292802	54975:1:-	G,T	2
NW_018404660.1	55593	55002:1:+	C,T	2
NW_018404662.1	210808	55107:1:+	CAC,CAT,TGC	3
NW_018404662.1	370853	55171:1:+	T,A	2
NW_018404662.1	443974	55191:1:+	AG,TG,AT	3
NW_018404662.1	832448	55325:1:+	AGG,TGA,TGG,TAA	4
NW_018404662.1	839045	55332:1:-	CCA,TAA,TAC,CAA	4
NW_018404662.1	882099	55352:1:-	T,A	2
NW_018404662.1	1121871	55453:1:-	T,G	2
NW_018404662.1	1200612	55467:1:-	TT,GA	2
NW_018404662.1	1301748	55525:1:-	CTA,CAA,ATA,CTC	4
NW_018404662.1	1326748	55547:1:-	C,T	2
NW_018404662.1	1454966	55638:1:+	CT,TT,CC	3
NW_018404662.1	1464678	55649:1:-	G,T	2
NW_018404662.1	1549566	55690:1:-	C,A	2
NW_018404662.1	1629984	55716:1:-	AC,AT,CC	3
NW_018404662.1	1630035	55717:1:+	G,T	2
NW_018404662.1	2000826	55861:1:-	GAAA,GTAA,AAAT,AAGT	4
NW_018404662.1	2208693	55957:1:+	TTCCG,TTCTG,TCCCG,ATTCA,ATTCG,ATCCG	6
NW_018404662.1	2208696	55958:1:-	AA,TA,AG	3
NW_018404662.1	2437215	56044:1:+	TCTC,ACTC,TCTT,TGTC,TCAC	5
NW_018404662.1	2589759	56091:1:-	G,T	2
NW_018404667.1	104059	56154:1:-	T,A	2
NW_018404667.1	104291	56155:1:+	T,A	2
NW_018404667.1	104294	56156:1:-	A,T	2
NW_018404667.1	127193	56162:1:+	TC,GG,TG,GC	4
NW_018404667.1	320350	56258:1:-	AAGGT,AAGGC,ATGGT,CAGGC,AAAGT,AAGAC,CAGAT	7
NW_018404667.1	388058	56280:1:+	A,G	2
NW_018404667.1	398101	56283:1:-	CA,GG	2
NW_018404667.1	411784	56289:1:-	CA,CC,TA	3
NW_018404667.1	451045	56302:1:-	AAG,CCT,AAT,CAG,CCG,ACG	6
NW_018404667.1	566645	56348:1:-	A,G	2
NW_018404667.1	618809	56382:1:+	TGCC,GCCC,GGCC,GGCT,GCTC,TGCT,GCCT	7
NW_018404667.1	686035	56423:1:+	G,C	2
NW_018404667.1	715068	56446:1:+	GAC,TAA,TCC,TAC	4
NW_018404667.1	790436	56490:1:+	CGTAG,GGGCG,CGTAT,CGGCG,CAGCG,CGGAG	6
NW_018404667.1	790881	56491:1:+	CT,TT,CA	3
NW_018404667.1	798658	56500:1:+	C,T	2
NW_018404667.1	824738	56525:1:+	TT,TC,GT	3
NW_018404667.1	834295	56537:1:+	TG,CG,TC	3
NW_018404667.1	858374	56555:1:+	C,T	2
NW_018404667.1	941968	56617:1:+	A,G	2
NW_018404667.1	944973	56619:1:+	GG,CG,GC	3
NW_018404667.1	976903	56635:1:-	CTA,CTT,ATA,AAA	4
NW_018404667.1	1031350	56670:1:-	TCT,GTT,TTC,GTC,TCC	5
NW_018404667.1	1045644	56690:1:-	TGCACGG,TAAACAG,TAAAGAG,CGATCGG,TGCACGA	5
NW_018404667.1	1048474	56694:1:+	ATTT,CTTT,AATT,ATCT,CTTC	5
NW_018404667.1	1145616	56750:1:-	CCT,CAT,CAC,AAT	4
NW_018404667.1	1153734	56754:1:+	G,T	2
NW_018404667.1	1191331	56767:1:+	TCT,ACT,TGT,ACC	4
NW_018404667.1	1269326	56798:1:+	CAAA,CTAA,TTAA,CTAC,CTGA	5
NW_018404667.1	1335767	56825:1:+	G,A	2
NW_018404667.1	1371939	56858:1:+	T,C	2
NW_018404667.1	1386004	56873:1:-	CT,TT,CG	3
NW_018404667.1	1517638	56922:1:+	T,A	2
NW_018404667.1	1517641	56923:1:-	T,G	2
NW_018404672.1	151465	57052:1:+	ACG,TTA,ACA	3
NW_018404672.1	229727	57108:1:-	T,C	2
NW_018404672.1	418462	57214:1:+	AG,AT,TG	3
NW_018404672.1	418465	57215:1:-	C,G	2
NW_018404676.1	9616	57372:1:-	C,T	2
NW_018404676.1	67075	57393:1:-	C,A	2
NW_018404676.1	101804	57420:1:+	T,G	2
NW_018404676.1	155603	57442:1:-	G,A	2
NW_018404676.1	515752	57590:1:-	GAT,GGA,TAT,GAA	4
NW_018404676.1	526739	57596:1:+	C,G	2
NW_018404676.1	540113	57609:1:+	T,A	2
NW_018404676.1	573204	57628:1:-	AGCT,AGTT,AGCA,CACT	4
NW_018404676.1	584103	57632:1:+	C,T	2
NW_018404676.1	660246	57663:1:+	TC,CA	2
NW_018404688.1	10835	57843:1:-	G,A	2
NW_018404688.1	12423	57851:1:-	T,A	2
NW_018404696.1	94062	57978:1:+	CC,CT,TC	3
NW_018404696.1	307016	58062:1:-	GC,CC,GT	3
NW_018404696.1	489583	58161:1:-	CTAG,TTAG,CCTC	3
NW_018404696.1	578548	58198:1:+	T,C	2
NW_018404696.1	701974	58235:1:-	TCG,TCA,CCG,TTA	4
NW_018404696.1	717106	58241:1:+	G,A	2
NW_018404696.1	978022	58333:1:+	AA,AG,GG	3
NW_018404696.1	1019093	58347:1:+	ATACTT,ATAATT,ATTCTC,TTTCTC,ATACAT,ATTATC,AGACTT,ATTCTT,ATTCAT	9
NW_018404701.1	50536	58394:1:-	TCA,ATT,ACA,ACT	4
NW_018404701.1	76174	58407:1:+	TA,AA,TG	3
NW_018404701.1	238340	58511:1:+	TAC,TTC,CTC,TTT	4
NW_018404701.1	287406	58544:1:+	GG,AG,AA	3
NW_018404707.1	42229	58583:1:+	A,G	2
NW_018404707.1	217334	58630:1:-	T,C	2
NW_018404715.1	207741	58719:1:-	C,T	2
NW_018404716.1	101422	58786:1:+	TGG,CAG,TGT,CGG	4
NW_018404716.1	291539	58865:1:+	GAT,TAT,GTT,GAC	4
NW_018404716.1	291542	58866:1:-	T,A	2
NW_018404723.1	37356	58934:1:-	C,A	2
NW_018404723.1	123045	58972:1:+	A,G	2
NW_018404726.1	45481	58998:1:+	GG,GA,TG	3
NW_018404728.1	136569	59155:1:+	G,A	2
NW_018404741.1	39802	59213:1:-	A,G	2
NW_018404747.1	7469	59265:1:-	GCT,GCA,GAA,TCT	4
NW_018404747.1	37980	59277:1:+	AT,TT,AA	3
NW_018404747.1	60788	59291:1:-	GCT,GGT,ACC,GCC	4
NW_018404747.1	148501	59320:1:-	GGTGGC,GGTGGA,GTGTAC,AGTGGC,GGGGGC	5
NW_018404747.1	203109	59330:1:+	GGC,GAT,GGT,AAT	4
NW_018404761.1	48443	59379:1:-	AG,AA,TG	3
NW_018404761.1	77332	59393:1:-	T,A	2
NW_018404761.1	108469	59404:1:+	CC,TC,CT	3
NW_018404771.1	74490	59448:1:+	G,C	2
NW_018404771.1	94025	59464:1:-	CT,TT,CG	3
NW_018404771.1	148835	59491:1:-	TGA,TAA,CGA,CGC,TGC	5
NW_018404771.1	225268	59530:1:-	CGTGGT,TCACCC,TCTGGT	3
NW_018404771.1	309679	59570:1:-	CGC,CGA,TGC,CCC	4
NW_018404771.1	420925	59608:1:+	AGT,ATT,AGA,TTT	4
NW_018404771.1	509832	59683:1:+	T,C	2
NW_018404771.1	531068	59690:1:+	TTCC,ATCC,ATCG,AAGC,AACC,TAGC	6
NW_018404771.1	531071	59691:1:-	A,T	2
NW_018404771.1	631637	59753:1:+	AC,AT,GT	3
NW_018404771.1	743573	59803:1:+	CGTAT,CCTAT,TGCAT,CGTAA,CCTTT	5
NW_018404771.1	879152	59870:1:-	CTGTC,ATGTC,CTATC,CAGTA,ATGGC,CTGTA	6
NW_018404771.1	879427	59871:1:+	GGAG,GCAG,GCAT,AGTG	4
NW_018404771.1	895872	59884:1:-	C,T	2
NW_018404771.1	937964	59923:1:+	AC,AT,CC	3
NW_018404771.1	937967	59924:1:-	ACC,AGC,ACA,GCA	4
NW_018404771.1	1084012	59990:1:+	C,T	2
NW_018404771.1	1177709	60047:1:-	A,T	2
NW_018404778.1	53775	60079:1:-	GCT,GTT,GCG,TCT	4
NW_018404778.1	85098	60099:1:+	CGG,AAG,CGA,CAG	4
NW_018404781.1	5977	60137:1:+	AGC,AAC,CGC,AGA	4
NW_018404781.1	127694	60182:1:-	A,G	2
NW_018404782.1	28908	60212:1:-	ACAT,GCAT,AATT,ACAA,AAAT	5
NW_018404786.1	339308	60359:1:-	A,T	2
NW_018404789.1	96178	60413:1:-	G,A	2
NW_018404790.1	85528	60470:1:-	ATC,AGC,ATT,TTC	4
NW_018404790.1	220917	60532:1:+	G,A	2
NW_018404790.1	237747	60543:1:+	CTC,TTC,CCC,CTT	4
NW_018404790.1	317397	60594:1:+	TT,CT,TC	3
NW_018404790.1	437439	60665:1:+	C,T	2
NW_018404790.1	471681	60681:1:-	GAG,GAA,TAG,GTG	4
NW_018404790.1	492062	60700:1:+	G,A	2
NW_018404790.1	616687	60764:1:+	GAA,GTC,CAA	3
NW_018404790.1	656339	60780:1:-	T,C	2
NW_018404790.1	684706	60795:1:+	TTCTTTT,TTTTTTC,TTCTGTT,CCCCTGC,CTCCTGC,CTTCTGC,TTTTTTT,CCCTTGC	8
NW_018404790.1	722672	60812:1:+	T,C	2
NW_018404790.1	794623	60855:1:+	CCGG,CTGG,CTAA,TTAA	4
NW_018404808.1	102265	61049:1:+	CGC,CAA,GAA	3
NW_018404811.1	70520	61057:1:-	GGG,GAG,GAT,AGG	4
NW_018404814.1	92686	61104:1:+	A,T	2
NW_018404814.1	314629	61207:1:-	C,T	2
NW_018404814.1	443442	61239:1:-	CGT,CGC,CTT,TGT	4
NW_018404814.1	504391	61274:1:-	CCCA,CGCA,TCCA,CGAA,CCCC	5
NW_018404814.1	694890	61366:1:-	C,T	2
NW_018404823.1	117457	61432:1:-	GAAG,GCAG,GAAA,CAGG	4
NW_018404823.1	198062	61474:1:+	T,A	2
NW_018404823.1	302733	61537:1:+	T,A	2
NW_018404823.1	335902	61565:1:+	GT,AT,GA	3
NW_018404823.1	356400	61580:1:-	C,A	2
NW_018404823.1	396115	61606:1:+	GCAAG,GCGAG,AGGAA,GCGGG	4
NW_018404823.1	423169	61621:1:+	CACTA,ACTGC,CATTC,CATTA,ACTTC	5
NW_018404823.1	574191	61674:1:-	TG,TA,CG	3
NW_018404823.1	712573	61730:1:-	GTT,TCT,TTT,GTG	4
NW_018404823.1	774742	61756:1:-	G,T	2
NW_018404829.1	6581	61935:1:+	GA,AA,GT	3
NW_018404829.1	56692	61956:1:-	ATG,GCG,GCT,ACG,ATT	5
NW_018404829.1	162238	61985:1:+	C,A	2
NW_018404829.1	174646	61991:1:+	AGCT,AGCC,ATCC,AGAT,GGCT	5
NW_018404831.1	85660	62019:1:+	T,C	2
NW_018404831.1	175083	62060:1:+	CGA,AGA,CAA,CAT,AAA,AAT	6
NW_018404831.1	479299	62146:1:+	T,A	2
NW_018404833.1	282273	62325:1:+	GCTT,GTTT,ACGT,GCTA,ACTT	5
NW_018404833.1	282276	62326:1:-	CAT,CAC,TAT,TGT	4
NW_018404833.1	285717	62327:1:+	ACA,ATA,CCC	3
NW_018404833.1	363272	62362:1:+	GCCTCG,ACCTGG,GCCTGG,GCCTCA,GTCTCG,GCAGGG,GTCTGG	7
NW_018404833.1	464326	62405:1:-	A,G	2
NW_018404837.1	33094	62487:1:-	AGCC,AGCA,AACC,TGGC	4
NW_018404837.1	331669	62614:1:+	GTAT,GTTT,CTAT,GTAC,GGAT,CTAC,GGAC	7
NW_018404837.1	376374	62637:1:-	A,C	2
NW_018404837.1	402568	62644:1:-	ATTC,ATGC,TTTC,AATT	4
NW_018404837.1	551969	62732:1:-	CTTAT,CAAAA,CTTAA,AAAAA,CTTTT,CATAA,CTAAA	7
NW_018404837.1	665243	62793:1:+	G,A	2
NW_018404837.1	684242	62811:1:+	A,G	2
NW_018404837.1	859855	62850:1:-	AAT,ATT,GAC,GAT	4
NW_018404837.1	913804	62866:1:-	GATG,GTTG,CATG,GAGA	4
NW_018404837.1	970316	62900:1:-	CG,TT,TG,CT	4
NW_018404837.1	1082333	62943:1:+	G,T	2
NW_018404837.1	1108984	62952:1:-	TAC,TTC,CAC,TAT	4
NW_018404837.1	1175303	62981:1:+	CTTCAGCTTAC,TTTCAGCTTAC,CGTCAGCTTAC,CGCTAACCGGC,CTCCGGTTGGT	5
NW_018404850.1	60605	63132:1:+	A,C	2
NW_018404850.1	159083	63163:1:-	CT,TG	2
NW_018404850.1	300667	63207:1:+	GG,AG,GA	3
NW_018404850.1	301055	63212:1:-	G,A	2
NW_018404851.1	16414	63228:1:-	CGC,CTT,ATT,CTC	4
NW_018404851.1	171313	63296:1:-	GAT,GTT,GAG,AAT	4
NW_018404851.1	354467	63371:1:+	CGC,AAT	2
NW_018404852.1	73250	63408:1:-	A,G	2
NW_018404852.1	160659	63442:1:-	G,C	2
NW_018404852.1	260424	63473:1:+	CCG,GCG,CCA,GTG,GCA	5
NW_018404852.1	315896	63492:1:+	T,C	2
NW_018404853.1	12229	63511:1:+	A,G	2
NW_018404865.1	154965	63597:1:+	TTC,GTG,TCC,TTG	4
NW_018404865.1	184101	63633:1:+	CG,CC,AG	3
NW_018404865.1	280943	63675:1:+	GG,TG,GC	3
NW_018404865.1	390143	63711:1:-	T,A	2
NW_018404865.1	392704	63718:1:-	GGT,GGA,TGA,GAT,TAT	5
NW_018404865.1	466977	63757:1:+	GAATG,CTGGG,GAATA,CAATG	4
NW_018404865.1	494574	63767:1:+	TA,CA,TT	3
NW_018404865.1	538525	63796:1:+	GA,AA,GG	3
NW_018404865.1	587115	63819:1:+	GATAG,GTCGG,AATAG,GATAT	4
NW_018404865.1	599478	63826:1:+	CC,AC,CA	3
NW_018404865.1	599481	63827:1:-	C,A	2
NW_018404865.1	603311	63829:1:-	ACC,ATC,CCC,ACA	4
NW_018404865.1	603604	63834:1:-	A,T	2
NW_018404871.1	123223	63890:1:-	TAA,TAC,TGC,AAA	4
NW_018404871.1	216749	63927:1:-	TTATG,GGCTG,TTATA,GGATG,GGCAG	5
NW_018404871.1	492779	64066:1:+	GGTG,GGTT,GAAG,TGTT,GATG,GGAG	6
NW_018404871.1	498519	64069:1:+	G,A	2
NW_018404871.1	662151	64141:1:+	AATGCC,AGCGTC,AATTCC,TATGCC,AATGCA,AGCGTA,TATGCA	7
NW_018404871.1	675797	64163:1:+	GT,TC	2
NW_018404871.1	675800	64164:1:-	G,T	2
NW_018404871.1	730843	64197:1:-	CAAAG,CAAGT,CATGG,CGAAG,AATGG	5
NW_018404871.1	756142	64201:1:-	A,G	2
NW_018404871.1	824158	64240:1:-	T,A	2
NW_018404871.1	857405	64252:1:+	GTC,GGC,ATC,GGT,GTT	5
NW_018404876.1	298728	64371:1:-	TTG,TAG,TAT,CTG	4
NW_018404876.1	316858	64376:1:+	C,T	2
NW_018404876.1	492829	64457:1:+	AC,AA,TC	3
NW_018404881.1	130459	64521:1:+	G,T	2
NW_018404893.1	100258	64642:1:-	CAG,AGG,AAA,AGA,AAG	5
NW_018404893.1	262380	64716:1:-	CTCCG,CGCCG,AGTCG,AGTCA,CGCTG	5
NW_018404893.1	299677	64729:1:+	AA,GA,AT	3
NW_018404893.1	402146	64760:1:+	C,T	2
NW_018404893.1	558202	64824:1:+	C,T	2
NW_018404895.1	48331	64871:1:+	CAATG,CGACA,CGATG,CGGTG,CAACG,AAATG,AGATG	7
NW_018404895.1	213013	64957:1:-	GCCC,GTCT,GTTT,ACCC,ATCT,ATTT,GTCC	7
NW_018404895.1	220765	64967:1:-	C,A	2
NW_018404895.1	268481	64987:1:-	CTA,CTG,CCG,TTA	4
NW_018404895.1	278629	64995:1:-	GG,GA,AG	3
NW_018404895.1	292088	65001:1:+	CG,AG,CC	3
NW_018404901.1	154473	65110:1:-	A,T	2
NW_018404901.1	358904	65187:1:+	T,A	2
NW_018404903.1	231	65225:1:+	TT,AC,TC	3
NW_018404940.1	19598	65288:1:+	AA,AG,GA	3
NW_018404940.1	187220	65358:1:-	C,T	2
NW_018404940.1	337601	65422:1:-	GTTA,ACTT,ACAT	3
NW_018404940.1	433163	65471:1:+	T,A	2
NW_018404940.1	443839	65478:1:-	GCGTCC,GCGACC,GCCTCC,ACGTCC,GCGACA,GTGTCC,GCGTTC	7
NW_018404940.1	592182	65559:1:-	TATG,CTTC,TAGG	3
NW_018404940.1	986089	65719:1:+	GA,AG,GG,AA	4
NW_018404940.1	1021702	65738:1:+	TGTGG,CGTGG,TGTTG,TGGGG,TATGG,TGTGA,TATGA	7
NW_018404940.1	1059367	65751:1:+	C,T	2
NW_018404940.1	1063322	65753:1:+	AAT,AAC,AGT,GAT	4
NW_018404940.1	1091385	65760:1:-	T,C	2
NW_018404940.1	1155358	65793:1:-	C,G	2
NW_018404940.1	1202744	65823:1:+	C,T	2
NW_018404940.1	1203419	65826:1:-	GA,AT	2
NW_018404940.1	1517191	65957:1:-	TT,CT,CA,TA	4
NW_018404940.1	1651853	66015:1:+	AGTAC,ATTGT,AGCAT,AGTAT,ATTGC,CGTAT,CGCAT	7
NW_018404940.1	1904271	66130:1:-	TGG,GAC,TAC	3
NW_018404940.1	1906503	66131:1:+	AC,GC,AT	3
NW_018404940.1	1907640	66135:1:-	GT,AT,GA	3
NW_018404940.1	1920146	66137:1:-	CT,TA	2
NW_018404940.1	1947547	66163:1:+	CC,CT,TC	3
NW_018404940.1	2009484	66201:1:+	G,A	2
NW_018404940.1	2058811	66225:1:+	GC,GT,AC	3
NW_018404940.1	2085423	66244:1:-	T,A	2
NW_018404940.1	2131639	66257:1:-	CG,CA,TA	3
NW_018404940.1	2278875	66339:1:-	GGTG,GGTA,TGTG,GACG,GATG	5
NW_018404940.1	2350264	66383:1:-	T,C	2
NW_018404940.1	2415210	66416:1:+	AT,CA	2
NW_018404940.1	2454000	66450:1:+	CG,TG,TA	3
NW_018404940.1	2473033	66466:1:-	G,A	2
NW_018404940.1	2599504	66521:1:-	GA,AA,GG	3
NW_018404940.1	2648861	66535:1:-	GCA,GCG,GGA,TCA	4
NW_018404940.1	2751969	66593:1:-	C,T	2
NW_018404940.1	2832600	66644:1:+	AC,AT,GC	3
NW_018404940.1	2832603	66645:1:-	TG,TA,AG	3
NW_018404940.1	2850708	66661:1:-	G,C	2
NW_018404940.1	2856628	66667:1:+	CC,AT,AC	3
NW_018404940.1	2884364	66683:1:+	C,T	2
NW_018404940.1	2892717	66689:1:-	G,A	2
NW_018404940.1	2998004	66763:1:-	G,A	2
NW_018404940.1	3025902	66777:1:+	CG,TG,CA	3
NW_018404940.1	3037679	66782:1:+	C,T	2
NW_018404940.1	3061661	66802:1:-	T,C	2
NW_018404940.1	3105709	66831:1:+	CT,TC	2
NW_018404943.1	95355	66994:1:+	CA,TA,CC	3
NW_018404943.1	96112	66997:1:-	GGCT,GGTC,GCCT,GGCC,TGCC	5
NW_018404943.1	109342	67010:1:+	AG,GG,AA	3
NW_018404943.1	150802	67034:1:+	CGA,CGG,CAA,AGA	4
NW_018404943.1	170261	67046:1:-	AGGC,AAGC,AGGA,CGGA,AGTC	5
NW_018404943.1	183683	67053:1:-	AAGCC,AAGGC,AGACC,AAGGT,TAGGC,AAACC	6
NW_018404943.1	244147	67084:1:+	G,A	2
NW_018404943.1	256995	67091:1:+	AGG,ATA,GGG,AGA	4
NW_018404943.1	311918	67115:1:-	AA,CG	2
NW_018404943.1	349768	67138:1:+	GTA,ACA,GTG	3
NW_018404943.1	350420	67141:1:-	AA,TA,TT	3
NW_018404943.1	355522	67143:1:-	TT,TA,AT	3
NW_018404943.1	391705	67166:1:-	GAA,GCA,AAA,GAG	4
NW_018404943.1	704259	67301:1:+	AATT,TTAG,TAAG,TAAT	4
NW_018404943.1	728255	67316:1:+	AC,GA,GC	3
NW_018404943.1	788540	67342:1:-	TGAGTT,TGTGTT,TAAGTT,TGAGTC,TGTGAT,CGAGTT,TGTATT	7
NW_018404943.1	846976	67369:1:+	ATTT,GGAT,ATTG	3
NW_018404943.1	893999	67397:1:-	T,A	2
NW_018404943.1	897321	67403:1:-	AAC,GCT	2
NW_018404943.1	1028557	67469:1:+	GC,AG,AC,GG	4
NW_018404943.1	1157745	67536:1:+	GTAC,GTTC,GTAT,ATAC,GCAC	5
NW_018404943.1	1179981	67552:1:+	C,T	2
NW_018404943.1	1242456	67583:1:+	AGCTG,AACTG,AACCG,AGCTA,AGTTG,CGCTG	6
NW_018404943.1	1397586	67665:1:+	GCTCCCA,GCCTCCA,GTTCCCA,ACTCGTG,GCTTCCA	5
NW_018404943.1	1521653	67693:1:+	C,A	2
NW_018404943.1	1584978	67736:1:-	ATAAA,ATAGA,AATAC,TTAAA,AAAAA	5
NW_018404952.1	192654	67835:1:-	C,A	2
NW_018404955.1	105138	67922:1:-	T,C	2
NW_018404955.1	105240	67923:1:+	TCC,TCT,TAC,CCC	4
NW_018404961.1	44168	67969:1:-	AGGA,AGAA,GCGA,AGGT	4
NW_018404961.1	146715	68022:1:+	G,A	2
NW_018404961.1	172343	68032:1:-	T,A	2
NW_018404961.1	183969	68037:1:+	C,A	2
NW_018404961.1	183972	68038:1:-	T,C	2
NW_018404965.1	192288	68135:1:-	CAG,CTG,TAG,CAC	4
NW_018404965.1	224968	68154:1:-	C,A	2
NW_018404965.1	309471	68188:1:-	G,A	2
NW_018404966.1	60194	68233:1:+	TGG,AAG,TGA	3
NW_018404966.1	177833	68266:1:-	TA,AA,TT	3
NW_018404966.1	203108	68273:1:-	T,G	2
NW_018404981.1	168457	68452:1:+	TT,GG,GT,TG	4
NW_018404981.1	216062	68479:1:-	TG,AG,TC	3
NW_018404981.1	386635	68544:1:+	G,A	2
NW_018404981.1	443802	68573:1:-	GCC,GCT,GTT,CCC,GTC	5
NW_018404981.1	529044	68612:1:-	GTC,GCC,GTA,ATC	4
NW_018404981.1	859766	68748:1:+	GT,GC,TT	3
NW_018404984.1	51800	68793:1:-	AC,AG,GC	3
NW_018404994.1	73301	68928:1:-	A,T	2
NW_018404995.1	129418	68988:1:-	TAC,CGT	2
NW_018404995.1	286967	69065:1:+	GGAA,GGAT,ATGA	3
NW_018404995.1	381406	69100:1:-	A,G	2
NW_018404995.1	404690	69115:1:-	CC,CT,TC	3
NW_018404995.1	423166	69123:1:+	CA,TA,CC	3
NW_018404995.1	506073	69161:1:-	TC,TA,CA	3
NW_018404995.1	541967	69176:1:-	G,A	2
NW_018404995.1	668731	69233:1:+	C,T	2
NW_018404995.1	733041	69264:1:-	A,T	2
NW_018404995.1	762720	69283:1:-	AC,TC,TT	3
NW_018404995.1	929494	69349:1:-	C,T	2
NW_018404995.1	939593	69352:1:+	TA,GT,GA,TT	4
NW_018404997.1	90793	69395:1:+	TG,TA,AG	3
NW_018404997.1	114391	69404:1:-	TA,GA,TT	3
NW_018404997.1	148293	69417:1:+	G,A	2
NW_018404997.1	148296	69418:1:-	G,A	2
NW_018404997.1	149604	69421:1:-	TTCT,TTCA,TCCT,GTCT,TTTT,TCCA	6
NW_018404998.1	29108	69444:1:-	GGA,GTA,GTT,TTA	4
NW_018404998.1	56268	69456:1:+	G,T	2
NW_018405000.1	78831	69505:1:-	T,C	2
NW_018405000.1	88576	69513:1:+	AC,AT,GC	3
NW_018405000.1	119879	69530:1:+	ACC,ACT,ATC,TCC	4
NW_018405000.1	140772	69541:1:-	AAC,ATC,AAT,TAC	4
NW_018405000.1	146833	69544:1:+	G,A	2
NW_018405000.1	150196	69551:1:+	TTT,TTA,ATT,TCT	4
NW_018405000.1	165904	69565:1:-	CCGT,CTGT,TCTT,CCTT,CCGC	5
NW_018405000.1	548314	69707:1:+	C,T	2
NW_018405003.1	49970	69740:1:-	T,C	2
NW_018405003.1	57268	69747:1:+	CACT,CTCT,CATT,AACT,CACC	5
NW_018405003.1	218423	69811:1:-	ATACC,AAACC,GTCGA,GTCGC	4
NW_018405013.1	167778	69886:1:+	G,A	2
NW_018405013.1	331379	69972:1:-	C,T	2
NW_018405014.1	68356	70000:1:+	AT,CC	2
NW_018405037.1	151192	70132:1:+	CG,CC,GG	3
NW_018405037.1	166962	70147:1:+	A,T	2
NW_018405037.1	193984	70157:1:+	C,A	2
NW_018405038.1	106185	70168:1:+	T,C	2
NW_018405038.1	106188	70169:1:-	ACTG,CGTA,ACCG,CGCA	4
NW_018405039.1	187141	70272:1:+	A,T	2
NW_018405039.1	204284	70277:1:+	GTA,GCA,GTC,TTC	4
NW_018405039.1	227020	70297:1:-	C,T	2
NW_018405041.1	414386	70594:1:-	GA,TA,TG	3
NW_018405052.1	107716	70726:1:+	A,G	2
NW_018405052.1	141223	70745:1:+	TA,TG,GA	3
NW_018405052.1	145266	70748:1:-	CA,CG,TA	3
NW_018405052.1	147555	70752:1:-	G,C	2
NW_018405052.1	444388	70861:1:+	G,A	2
NW_018405052.1	654449	70944:1:+	TT,TC,GT	3
NW_018405052.1	674374	70954:1:+	AC,GC,AG	3
NW_018405055.1	15009	71006:1:+	AGT,AGG,TGT,ATT,ATG	5
NW_018405055.1	47543	71024:1:+	AA,GA,GG	3
NW_018405055.1	167450	71068:1:-	A,G	2
NW_018405055.1	554322	71217:1:-	A,G	2
NW_018405055.1	749572	71330:1:+	T,A	2
NW_018405055.1	967080	71432:1:-	GT,AA,GA	3
NW_018405055.1	1093358	71468:1:+	C,T	2
NW_018405055.1	1094009	71472:1:-	A,C	2
NW_018405055.1	1245971	71542:1:+	TCG,ACA,TAG	3
NW_018405057.1	2885	71576:1:-	C,T	2
NW_018405071.1	48131	71600:1:-	C,A	2
NW_018405088.1	146754	71683:1:+	C,A	2
NW_018405094.1	137498	71764:1:+	CCTT,CCGC,ATGC	3
NW_018405094.1	324775	71807:1:+	A,G	2
NW_018405094.1	598503	71919:1:+	C,T	2
NW_018405094.1	818089	72035:1:-	GTG,GGG,GTT,ATG	4
NW_018405103.1	55653	72129:1:+	G,A	2
NW_018405103.1	169369	72169:1:+	TAG,TGA,TGG,AAG,TAA	5
NW_018405103.1	276177	72221:1:+	CG,TA,TG	3
NW_018405103.1	276180	72222:1:-	AGG,TTG,TTA,ATA	4
NW_018405103.1	299138	72229:1:-	TCC,TTT,CCC	3
NW_018405103.1	409730	72266:1:-	TT,TC,CT	3
NW_018405103.1	554629	72317:1:-	A,G	2
NW_018405113.1	55784	72386:1:+	TATC,CATT,CCTC,TCAC,CCAC,TCTC	6
NW_018405113.1	180009	72435:1:-	A,C	2
NW_018405113.1	196479	72445:1:-	C,T	2
NW_018405113.1	260104	72484:1:-	GG,AG,GA	3
NW_018405113.1	389946	72523:1:+	CGC,TGC,CTC,CGA	4
NW_018405113.1	448742	72568:1:-	GAAC,TCCA	2
NW_018405113.1	453915	72572:1:+	TT,GG,TG	3
NW_018405113.1	565509	72613:1:-	TA,AA,TT	3
NW_018405113.1	716113	72660:1:+	G,C	2
NW_018405113.1	1025623	72789:1:-	TTA,TCC,ATA	3
NW_018405113.1	1042264	72801:1:-	G,A	2
NW_018405113.1	1089845	72818:1:+	AAA,CAC,CCC,AAC	4
NW_018405113.1	1255270	72875:1:-	AG,TG,AA	3
NW_018405113.1	1412836	72958:1:+	GT,GC,AT	3
NW_018405113.1	1428285	72972:1:+	C,T	2
NW_018405113.1	1556134	73034:1:-	T,C	2
NW_018405113.1	1603279	73053:1:+	GGGTAC,GGGTAT,GGATAT,TAGTAC,GGGCAC,GGGTGT	6
NW_018405113.1	1664266	73082:1:-	TCC,TCT,TAC,GCC	4
NW_018405113.1	1684791	73091:1:+	TATA,CATC,TAAA,TGTA	4
NW_018405113.1	1744753	73106:1:-	TCAA,TCGC,TTAC,ACAC,TCAC,ACAA	6
NW_018405113.1	1765354	73120:1:-	TC,TA,AC	3
NW_018405126.1	46542	73213:1:-	AAGTG,AGCTG,TGGAT	3
NW_018405126.1	137849	73253:1:+	GCGC,AAAC,GAAA	3
NW_018405126.1	211331	73281:1:-	GTTTCA,ACCCTA,GTTCCA,ATTCCC,ACCCCA,ACTCCA	6
NW_018405136.1	178694	73383:1:+	CGG,TGG,CAG,CGA,TGA	5
NW_018405136.1	330704	73446:1:+	TA,TT,CA	3
NW_018405136.1	340302	73454:1:+	C,T	2
NW_018405136.1	439099	73503:1:-	G,A	2
NW_018405136.1	683724	73586:1:+	TTT,TCT,CTT,TTA	4
NW_018405136.1	690569	73588:1:+	GCC,TTT,TCC,GTC,GCT,GTT,TCT	7
NW_018405136.1	690572	73589:1:-	GC,GA,AC	3
NW_018405136.1	799919	73639:1:-	T,G	2
NW_018405136.1	874686	73673:1:+	TTG,CAC	2
NW_018405136.1	894765	73683:1:+	AC,GC,GT	3
NW_018405136.1	894768	73684:1:-	CTC,TAA,CAA	3
NW_018405136.1	1036763	73749:1:-	TAACA,TTACA,AAGCC,TAGTC	4
NW_018405136.1	1112807	73783:1:-	GGT,AGT,AAT,GGC	4
NW_018405139.1	297205	73960:1:+	A,G	2
NW_018405139.1	297463	73963:1:-	G,A	2
NW_018405139.1	480058	74048:1:-	AT,AA,GT	3
NW_018405139.1	633412	74095:1:-	T,C	2
NW_018405139.1	977278	74232:1:+	GCG,GAG,AAG,GAA	4
NW_018405139.1	1038396	74269:1:-	TT,CA,TA	3
NW_018405139.1	1064907	74292:1:-	GGCG,CGCG,CGCT,CAAG	4
NW_018405139.1	1206413	74341:1:+	T,A	2
NW_018405139.1	1356188	74413:1:-	CCG,TAG,TAA	3
NW_018405139.1	1480128	74473:1:-	G,C	2
NW_018405139.1	1488291	74475:1:+	TC,CT	2
NW_018405139.1	1522363	74493:1:-	C,T	2
NW_018405139.1	1585069	74531:1:+	ACT,GCT,ACC,AAT	4
NW_018405139.1	1599291	74535:1:+	GTAATG,GTAATA,GTAGTA,ATAATG,ATAAAG,GATATG,GAAATG	7
NW_018405139.1	1747555	74612:1:-	A,C	2
NW_018405148.1	115882	74670:1:-	TCA,GCA,TCT,GAA	4
NW_018405148.1	147043	74677:1:-	T,A	2
NW_018405148.1	181720	74691:1:-	AT,GT,AC	3
NW_018405148.1	413782	74778:1:+	CAC,CCT,TAC,CAT,CCC	5
NW_018405156.1	172548	74937:1:-	AG,AC,GG	3
NW_018405159.1	52426	74960:1:+	TGG,TGA,CAG,CGG	4
NW_018405159.1	59809	74963:1:-	GAG,CAG,GAA,GTG	4
NW_018405159.1	83411	74972:1:+	A,T	2
NW_018405159.1	132565	74996:1:+	GTAA,ATAA,ATAC,GTTA,AAAA	5
NW_018405159.1	138659	75005:1:-	C,T	2
NW_018405159.1	269111	75056:1:+	TGG,GTC,TTG	3
NW_018405170.1	153911	75259:1:-	GTT,GAT,ATC	3
NW_018405170.1	188141	75279:1:-	AT,AC,CT	3
NW_018405170.1	272929	75324:1:+	AA,GA,AC	3
NW_018405170.1	272932	75325:1:-	A,G	2
NW_018405170.1	334371	75347:1:-	C,A	2
NW_018405170.1	376816	75373:1:-	AGT,GGT,GGC,GAC,GAT	5
NW_018405170.1	539213	75436:1:+	CGTGA,CGCCA,CGTGG,CATGA,AGTGA	5
NW_018405172.1	59521	75511:1:+	A,T	2
NW_018405172.1	60365	75514:1:+	AGC,AGA,TGC,TAA,TAC	5
NW_018405184.1	76936	75632:1:-	C,A	2
NW_018405184.1	195634	75688:1:+	G,A	2
NW_018405202.1	74790	75808:1:+	A,G	2
NW_018405202.1	99189	75815:1:+	TAAC,TAAA,GTAC,TATC,GAAC	5
NW_018405203.1	118024	75880:1:+	AG,AA,TG	3
NW_018405203.1	216259	75922:1:-	C,A	2
NW_018405209.1	11454	75955:1:+	CT,TT,CA	3
NW_018405211.1	72075	75987:1:+	T,C	2
NW_018405211.1	174316	76037:1:-	CCATC,CCATA,CGGGA,TCATA	4
NW_018405213.1	4125	76100:1:+	CG,GG,CA	3
NW_018405213.1	4128	76101:1:-	C,G	2
NW_018405225.1	44086	76222:1:+	TGT,AGC,TTT,AGT,TGC	5
NW_018405225.1	55352	76224:1:+	C,T	2
NW_018405225.1	55719	76227:1:-	CG,CT,TG	3
NW_018405225.1	251972	76276:1:+	C,T	2
NW_018405225.1	324911	76307:1:-	TGTT,GGTT,GGAT,TGTG,GATT,TGAG	6
NW_018405228.1	263813	76598:1:+	GAG,GAT,CAG,GGG	4
NW_018405228.1	407054	76649:1:+	T,C	2
NW_018405228.1	456666	76671:1:-	T,G	2
NW_018405235.1	200262	76795:1:-	ATGCC,AAGCT,TTCCC,TTCTC,ATCCC	5
NW_018405235.1	415518	76864:1:-	AC,AA,TC	3
NW_018405235.1	521669	76902:1:-	GC,AA,GA	3
NW_018405235.1	620649	76938:1:+	T,G	2
NW_018405235.1	677358	76976:1:+	G,A	2
NW_018405235.1	959707	77106:1:+	A,C	2
NW_018405235.1	1073024	77162:1:+	CAT,CCC,CAC,TCC,CCT	5
NW_018405235.1	1093442	77170:1:+	GCA,GCG,ATA	3
NW_018405235.1	1123940	77193:1:+	C,T	2
NW_018405235.1	1179615	77234:1:+	T,A	2
NW_018405240.1	46829	77312:1:+	AT,CT,AC	3
NW_018405240.1	112922	77348:1:-	AGT,AGG,GGG,AAT	4
NW_018405240.1	133418	77361:1:-	G,A	2
NW_018405244.1	2078	77382:1:-	CA,CG,TA	3
NW_018405247.1	56317	77513:1:-	C,T	2
NW_018405252.1	17142	77532:1:-	A,G	2
NW_018405252.1	412294	77633:1:-	CC,TT	2
NW_018405252.1	587488	77694:1:-	CG,CC,AG	3
NW_018405252.1	608016	77700:1:+	A,T	2
NW_018405252.1	628159	77710:1:+	GG,GC,AC	3
NW_018405252.1	658808	77723:1:+	G,C	2
NW_018405252.1	694550	77735:1:-	G,A	2
NW_018405252.1	775727	77762:1:-	C,A	2
NW_018405252.1	909764	77807:1:-	ATT,TTT,ACT,TTA,ACA	5
NW_018405252.1	1075652	77868:1:+	A,G	2
NW_018405252.1	1094056	77881:1:-	CG,CA,TG	3
NW_018405252.1	1095021	77883:1:+	C,T	2
NW_018405252.1	1100626	77887:1:+	CC,TC,CT	3
NW_018405252.1	1184701	77929:1:+	CC,AC,CA	3
NW_018405252.1	1218231	77953:1:-	GT,AT,AA	3
NW_018405252.1	1248849	77965:1:+	C,A	2
NW_018405252.1	1263076	77977:1:-	TCT,CCT,TCA,TTT	4
NW_018405252.1	1301816	77993:1:+	CA,CT,TA	3
NW_018405252.1	1330838	78005:1:+	TAT,TAC,TGC,AAC	4
NW_018405252.1	1343624	78022:1:-	CGTTAA,CGATAA,TATGCA,CGTTAT,TGTGCA	5
NW_018405253.1	42850	78036:1:+	C,A	2
NW_018405253.1	57464	78041:1:-	G,T	2
NW_018405253.1	111689	78071:1:+	C,T	2
NW_018405253.1	130495	78085:1:+	C,T	2
NW_018405253.1	150389	78099:1:+	CTG,CAA,TTG,CTA	4
NW_018405253.1	231118	78133:1:+	A,G	2
NW_018405253.1	232527	78135:1:+	GAG,AAG,GGA	3
NW_018405253.1	367469	78164:1:-	CG,CC,TC	3
NW_018405253.1	378914	78169:1:+	T,A	2
NW_018405253.1	426546	78200:1:-	T,C	2
NW_018405253.1	585446	78245:1:-	C,A	2
NW_018405253.1	612648	78262:1:+	GAG,GGA,TGA	3
NW_018405255.1	113170	78336:1:-	C,T	2
NW_018405276.1	43830	78386:1:-	TTGGTT,ATATCG,TCGGTT,ATATTG	4
NW_018405276.1	78580	78396:1:+	T,A	2
NW_018405276.1	78583	78397:1:-	TT,AT,TA	3
NW_018405276.1	113767	78411:1:+	C,A	2
NW_018405276.1	116956	78414:1:+	A,G	2
NW_018405276.1	216002	78455:1:+	CTCT,CGCT,CTCC,CTAT,CGCC,GTCT,CGAT	7
NW_018405276.1	216005	78456:1:-	C,T	2
NW_018405282.1	3498	78495:1:+	AAAA,AACG,CAAA,AGCG	4
NW_018405282.1	12832	78505:1:+	G,A	2
NW_018405282.1	191206	78572:1:+	CTGCACCA,CTGCGCCA,CTGCACCG,ACATATCA,CTGCGCGA,ATGCACCA	6
NW_018405282.1	211474	78585:1:+	GCAAATCA,GTATAACG,TCAAATTA,GCAACTCA,GTGTAACG,TCAAATCA	6
NW_018405282.1	311973	78639:1:+	GCAA,GCTG,GTAA,GCAG,TCTG,GCTA	6
NW_018405282.1	351799	78666:1:+	ATC,GTC,GTT,ACC	4
NW_018405282.1	369584	78684:1:-	C,T	2
NW_018405300.1	15752	78730:1:+	GG,CG,GA	3
NW_018405300.1	73890	78752:1:+	G,A	2
NW_018405300.1	123615	78769:1:-	A,C	2
NW_018405300.1	231856	78811:1:-	C,G	2
NW_018405300.1	395565	78887:1:-	GCCGAAG,GTCGAAG,GCTGAAG,GCCGGAT,GCCAAAG,ACCGATG,ACCGAAG,ACCGATT,GCCGAAT,GCCGATG	10
NW_018405300.1	1013789	79077:1:+	CGGAC,CGCTC,GGCTC,GGCTA,GACTC,CGGTC	6
NW_018405300.1	1014217	79079:1:+	CCG,TAC	2
NW_018405300.1	1036847	79096:1:+	AT,GT,AA	3
NW_018405303.1	32453	79150:1:-	AG,AA,TG,TA	4
NW_018405306.1	170236	79240:1:+	A,C	2
NW_018405306.1	171227	79241:1:+	G,C	2
NW_018405306.1	244314	79267:1:-	T,A	2
NW_018405306.1	320953	79301:1:+	CAG,CAT,GCG,CCG	4
NW_018405306.1	321917	79304:1:-	TC,CC,CA	3
NW_018405306.1	355380	79333:1:-	AAT,CAG,ATT,AAG,CAT	5
NW_018405306.1	492429	79405:1:+	TT,CC,CT,TC	4
NW_018405306.1	714642	79505:1:-	CTG,TTC,TAG,TTG	4
NW_018405306.1	792817	79549:1:-	TGTAGAC,TGTACAT,CCGGCAT,TGTAGAT,TGTAGTC	5
NW_018405306.1	879749	79596:1:-	CCAA,CCCA,TCAA,CTAA,CCCC	5
NW_018405306.1	921268	79626:1:-	A,G	2
NW_018405306.1	996458	79652:1:-	AC,GC,AA	3
NW_018405307.1	203321	79705:1:+	G,T	2
NW_018405307.1	203324	79706:1:-	CAT,CCC,GCT	3
NW_018405307.1	284532	79732:1:+	CCCT,TGCT,CCTT,CCCC	4
NW_018405314.1	68641	79823:1:-	TT,TC,GT	3
NW_018405314.1	69235	79824:1:+	GGC,AAA	2
NW_018405320.1	143752	79938:1:-	TCC,ATT,TCT,TTT,TTC	5
NW_018405320.1	146810	79951:1:-	G,A	2
NW_018405320.1	256283	80003:1:+	GCTT,GTAT,ATAT,ATTT,GCTC,GTTT	6
NW_018405320.1	361893	80043:1:-	TC,CC,CA	3
NW_018405320.1	435885	80076:1:+	GAA,GGG,AAA	3
NW_018405326.1	6332	80138:1:+	CG,CA,AA	3
NW_018405326.1	9177	80141:1:-	GC,GT,TC	3
NW_018405326.1	59699	80157:1:-	C,G	2
NW_018405326.1	235339	80219:1:-	AAA,AGA,TAG	3
NW_018405326.1	278333	80236:1:+	CA,AA,CG	3
NW_018405326.1	282173	80241:1:+	TC,CC,TT	3
NW_018405326.1	355260	80265:1:-	G,A	2
NW_018405326.1	453534	80306:1:+	GCTG,GTTC,TCCG,TCTG,GTTG	5
NW_018405326.1	646702	80367:1:+	TC,CC,TT	3
NW_018405326.1	649778	80371:1:+	G,C	2
NW_018405334.1	18081	80479:1:-	GT,AT,GC	3
NW_018405334.1	173187	80547:1:+	CT,TT,CC	3
NW_018405334.1	173190	80548:1:-	G,A	2
NW_018405334.1	417663	80655:1:+	CCC,ACC,CCT,CTC	4
NW_018405338.1	330872	80797:1:-	C,T	2
NW_018405338.1	449637	80847:1:-	AC,GC,GA	3
NW_018405338.1	674044	80942:1:+	CC,TC,CT	3
NW_018405338.1	745650	80989:1:+	G,A	2
NW_018405338.1	846377	81030:1:-	G,A	2
NW_018405338.1	1329887	81237:1:+	C,A	2
NW_018405342.1	53884	81274:1:+	G,A	2
NW_018405342.1	73933	81284:1:-	ATGT,AAGT,ATGA,CTGT,ATAT	5
NW_018405342.1	108669	81296:1:+	CG,CA,TA	3
NW_018405342.1	339052	81384:1:-	CT,CC,TT	3
NW_018405342.1	362827	81393:1:-	GG,AG,GT	3
NW_018405342.1	514557	81485:1:+	CGA,CGG,TAG,TAA	4
NW_018405342.1	660810	81586:1:+	G,A	2
NW_018405342.1	671863	81594:1:+	GAC,GGT,AAC,GGC,GAT	5
NW_018405342.1	692458	81615:1:+	CGCT,CCCT,CGCC,CGTT,AGCT,CGTC	6
NW_018405342.1	701162	81621:1:+	CAC,AAT,CAT,CTC	4
NW_018405342.1	805821	81681:1:+	AGC,AGT,ATC,TGC	4
NW_018405342.1	805824	81682:1:-	GC,AC,GG	3
NW_018405342.1	816073	81687:1:-	T,A	2
NW_018405342.1	911359	81741:1:+	AT,AA,GA	3
NW_018405342.1	935755	81760:1:-	GA,GT,TT	3
NW_018405342.1	1026667	81797:1:+	CC,AC,CT	3
NW_018405342.1	1106285	81826:1:-	AC,GC,AT	3
NW_018405342.1	1293602	81904:1:+	AAGTT,AGGAA,AGGTT,AAATT,GGGAA,AGATT	6
NW_018405342.1	1329746	81919:1:-	T,G	2
NW_018405342.1	1409222	81958:1:-	GGA,ATG	2
NW_018405342.1	1573589	82052:1:-	AAC,ATC,AAG,GAC	4
NW_018405342.1	1796173	82154:1:-	G,T	2
NW_018405342.1	1804203	82160:1:+	GCC,GCT,ATC,GTC	4
NW_018405342.1	1812228	82169:1:-	G,A	2
NW_018405342.1	1818643	82177:1:+	C,T	2
NW_018405342.1	1838345	82187:1:-	C,T	2
NW_018405342.1	2016474	82252:1:+	G,C	2
NW_018405342.1	2017408	82257:1:+	TT,AT,TC	3
NW_018405342.1	2089678	82299:1:+	G,T	2
NW_018405342.1	2089681	82300:1:-	T,C	2
NW_018405342.1	2182757	82334:1:-	T,C	2
NW_018405367.1	143728	82492:1:+	C,G	2
NW_018405378.1	44480	82555:1:-	GT,TT,GA	3
NW_018405378.1	155510	82595:1:-	G,A	2
NW_018405378.1	205571	82619:1:+	CCT,TTT,TCT,TCG	4
NW_018405378.1	245902	82642:1:+	CC,TT,CT	3
NW_018405378.1	624976	82811:1:+	CG,CT,TT	3
NW_018405378.1	664414	82835:1:+	T,C	2
NW_018405378.1	784266	82883:1:+	GA,AA,GC	3
NW_018405378.1	808499	82893:1:+	TCC,ACC,ACT,ATC	4
NW_018405378.1	810560	82896:1:+	GT,AT,GC	3
NW_018405378.1	810563	82897:1:-	C,G	2
NW_018405378.1	816280	82902:1:+	TA,CC	2
NW_018405378.1	830765	82916:1:+	TAT,CCA,TAA	3
NW_018405378.1	832007	82920:1:+	C,T	2
NW_018405381.1	34698	82967:1:-	GGT,AAA,AGA,GGA	4
NW_018405381.1	35612	82970:1:+	CC,CT,GC	3
NW_018405381.1	52681	82980:1:+	GA,GG,TG	3
NW_018405385.1	27014	82995:1:-	GGC,GTC,AGT	3
NW_018405385.1	258868	83076:1:-	G,A	2
NW_018405385.1	268500	83085:1:-	CC,CT,TC	3
[truncated: 7,378 more rows]
