# Supplementary material for: Genomic diversity of wild and cultured Yesso scallop Mizuhopecten yessoensis from Japan and Canada
Source: G3 (Bethesda). 2023 Oct 19;13(12):jkad242. doi: 10.1093/g3journal/jkad242 (PMC10700054; doi:10.1093/g3journal/jkad242)
Supplement: jkad242_Supplementary_Data [file jkad242_supplementary_data.zip › File_S5_G3-2023-404594.xlsx]

## Sheet: all_popn_per_loc_stats_all_samp
mname	Fit	Fst	Fis	Hobs	Hexp
100026_14_A	0.0234	0.0859	-0.0684	0.4076	0.4034
100055_13_A	0.039	0.0989	-0.0666	0.3642	0.3647
100179_9_A	0.265	0.0286	0.2434	0.0595	0.0799
10021_30_C	0.0834	0.0617	0.0231	0.0964	0.1026
100286_13_T	0.4136	0.1157	0.3368	0.2819	0.4584
100343_45_C	0.5353	0.0272	0.5223	0.051	0.1081
100377_5_A	0.001	-0.0004	0.0015	0.3571	0.3565
100385_6_G	0.5368	0.1368	0.4634	0.2438	0.4984
100432_35_A	0.6872	0.1218	0.6438	0.1118	0.3403
100456_12_A	-0.0022	0.0196	-0.0222	0.024	0.0237
100472_13_T	0.1611	0.092	0.0762	0.2483	0.2854
10048_22_G	0.8441	0.1434	0.818	0.0637	0.3859
100492_31_C	-0.0269	-0.0086	-0.0182	0.052	0.0507
100506_16_A	-0.0022	0.0113	-0.0137	0.0183	0.0181
100518_56_A	0.6644	0.0439	0.649	0.0179	0.0521
100553_28_G	0.1538	0.0575	0.1022	0.3237	0.3736
100562_27_C	0.2824	0.0344	0.2569	0.0289	0.0396
100571_5_G	0.0584	0.1449	-0.1011	0.4682	0.4705
100626_17_C	-0.0691	0.0137	-0.084	0.3938	0.3654
100640_32_A	-0.0056	0.0607	-0.0705	0.0588	0.0571
100689_79_C	-0.0291	0.0278	-0.0585	0.0809	0.0777
100692_37_G	-0.0063	0.0569	-0.0671	0.0578	0.0561
100705_19_G	-0.0185	-0.0082	-0.0102	0.0366	0.0359
100716_59_T	0.0906	0.0201	0.072	0.0833	0.0907
100795_26_A	-0.0022	0.0517	-0.0569	0.0462	0.0452
100897_14_G	0.0674	0.0392	0.0293	0.4573	0.4821
100939_8_T	-0.0294	0.047	-0.0803	0.1919	0.1828
100969_22_C	0.3386	0.1964	0.1769	0.2516	0.3532
101072_7_A	0.2849	0.2233	0.0793	0.2761	0.3543
101104_39_A	-0.0021	0.0106	-0.0128	0.0173	0.0172
101105_6_A	0.1829	0.0418	0.1472	0.1163	0.1397
101117_20_C	0.4381	0.0463	0.4108	0.0352	0.0614
101150_19_T	0.1432	0.0531	0.0951	0.1387	0.1584
10120_21_T	0.0243	0.1673	-0.1718	0.0769	0.074
101203_23_A	0.1166	0.0977	0.0209	0.0814	0.0887
10121_25_G	-0.0197	0.0034	-0.0232	0.0465	0.0454
101219_19_T	0.2	0.1366	0.0733	0.3584	0.425
101301_21_A	-0.0231	-0.0064	-0.0166	0.0462	0.0452
101328_14_A	-0.0316	-0.004	-0.0275	0.064	0.0619
101355_50_C	-0.0171	-0.0066	-0.0104	0.0347	0.0341
101368_64_T	-0.0135	0.1123	-0.1418	0.1098	0.1038
101379_77_C	0.209	0.1882	0.0255	0.1529	0.18
101387_16_T	0.4989	0.0174	0.49	0.0131	0.0258
10139_36_C	-0.0103	-0.0039	-0.0063	0.0234	0.0231
101404_11_A	0.0948	0.1102	-0.0173	0.4624	0.4896
101490_28_C	-0.0361	0.0817	-0.1283	0.2169	0.2027
101544_24_G	0.1481	0.0554	0.0982	0.2294	0.2632
101576_33_A	-0.0615	0.0256	-0.0894	0.4104	0.3821
101600_35_G	-0.0164	0.0546	-0.0751	0.338	0.325
101602_58_C	0.1926	0.0498	0.1503	0.0479	0.0581
101619_6_A	0.1108	0.0438	0.0701	0.0751	0.0829
101625_6_T	-0.0033	0.0238	-0.0278	0.0289	0.0285
101729_12_A	0.1705	0.0442	0.1322	0.0526	0.0623
101799_19_C	-0.0023	0.0684	-0.0759	0.0584	0.0567
101839_25_C	-0.0028	0.0263	-0.0298	0.0296	0.0291
101855_54_A	0.4985	0.0155	0.4906	0.0135	0.0267
101869_53_T	0.0383	-0.0074	0.0453	0.2544	0.2644
101920_51_C	0.2167	0.0447	0.1801	0.0405	0.0507
101946_36_T	-0.005	0.0292	-0.0352	0.2093	0.2055
101986_11_G	0.1095	0.0671	0.0454	0.1272	0.139
102007_56_G	-0.0025	0.0593	-0.0657	0.052	0.0507
102043_8_T	0.0706	0.0162	0.0552	0.0925	0.0986
102050_22_G	0.399	0.0287	0.3813	0.0192	0.0315
102052_28_T	-0.0174	0.0683	-0.092	0.0867	0.0829
102074_20_T	-0.0278	0.032	-0.0618	0.0814	0.0781
102093_42_G	0.0001	0.0282	-0.0289	0.026	0.0256
10210_33_A	0.0154	0.1171	-0.1152	0.0578	0.0561
102122_57_C	-0.0126	-0.0016	-0.011	0.0296	0.0291
102143_25_G	0.1881	0.0795	0.118	0.1676	0.2
102185_12_A	-0.0576	0.0636	-0.1294	0.1561	0.1439
102188_61_T	-0.051	0.0028	-0.0539	0.104	0.0986
102189_20_G	-0.0033	0.0238	-0.0278	0.0289	0.0285
102190_20_T	-0.051	0.0028	-0.0539	0.104	0.0986
102258_25_A	0.4974	0.0391	0.4769	0.0231	0.0452
102279_8_T	-0.2104	0.0527	-0.2777	0.3822	0.3091
102299_14_T	-0.0097	0.014	-0.0241	0.0347	0.0341
102310_27_T	-0.025	-0.0074	-0.0175	0.0497	0.0485
102358_46_T	0.1042	0.0398	0.067	0.2543	0.2791
102376_28_C	-0.0025	0.0275	-0.0309	0.0301	0.0297
102403_73_A	0.1238	0.0984	0.0281	0.0844	0.0927
102405_18_A	0.4985	0.0124	0.4922	0.0116	0.023
102419_50_T	0.2184	0.0546	0.1733	0.0424	0.0531
10242_27_C	-0.0074	0.0789	-0.0937	0.0751	0.0723
102423_74_G	0.4154	0.0536	0.3824	0.2215	0.3699
102459_10_C	-0.0906	0.0283	-0.1224	0.5503	0.4982
102461_15_A	-0.0119	0.0324	-0.0458	0.2866	0.2791
102463_8_G	-0.131	0.0361	-0.1734	0.574	0.4997
102471_20_G	0.3061	-0.0117	0.3141	0.2632	0.3793
102555_13_A	-0.0127	0.0017	-0.0144	0.1561	0.1536
102562_57_A	0.2046	0.0804	0.1351	0.3895	0.4743
102605_15_T	0.0179	0.0172	0.0007	0.2561	0.2584
102612_11_G	0.3666	0.0147	0.3572	0.2874	0.4496
102615_8_C	0.8319	0.0767	0.8179	0.0136	0.0783
102645_25_T	0.4574	0.0758	0.4129	0.0409	0.0731
102707_26_G	-0.1377	0.0553	-0.2043	0.2812	0.2417
102754_29_A	0.0797	0.0048	0.0752	0.4104	0.4438
102787_54_A	0.0068	0.0178	-0.0112	0.2849	0.2842
102873_13_C	0.0323	0.0798	-0.0515	0.1447	0.1449
102897_76_A	0.4629	0.1033	0.4011	0.1243	0.2221
102900_28_T	0.5363	0.1	0.4848	0.0819	0.1696
102908_65_A	0.4395	0.0447	0.4133	0.0327	0.0571
102944_9_G	0.1337	0.1029	0.0344	0.3245	0.3597
102998_26_G	1	0.0137	1	0	0.0255
103002_29_A	-0.023	0.0116	-0.035	0.0585	0.0568
103024_18_A	0.6654	0.0259	0.6565	0.012	0.0353
103064_17_T	-0.0022	0.029	-0.0321	0.0305	0.03
103087_6_G	-0.0017	0.0063	-0.008	0.0153	0.0152
103105_24_A	0.3273	0.0281	0.3078	0.0854	0.1251
103127_13_T	0.1599	0.0749	0.0918	0.3961	0.4573
103182_22_G	0.4986	0.0126	0.4922	0.0116	0.0229
103279_7_C	-0.0783	0.0536	-0.1394	0.185	0.1679
103312_38_T	0.0837	0.1132	-0.0333	0.1172	0.1224
103313_28_A	0.1243	0.0499	0.0783	0.071	0.0794
103329_12_G	-0.0098	0.0162	-0.0264	0.0364	0.0357
103337_28_G	-0.0078	0.0029	-0.0107	0.0231	0.0229
103449_8_A	-0.0019	0.0113	-0.0134	0.0175	0.0174
103606_5_T	0.1496	0.0729	0.0827	0.242	0.2764
103655_65_T	0.0793	0.0921	-0.0141	0.1919	0.201
103739_18_T	0.5644	0.3674	0.3114	0.1463	0.2911
103772_10_T	0.0179	0.1326	-0.1323	0.064	0.0619
103781_11_C	0.2258	0.1468	0.0925	0.2254	0.2752
103804_34_C	0.1007	-0.0028	0.1032	0.0851	0.0944
103829_9_T	-0.0591	0.0601	-0.1268	0.1569	0.1446
103866_35_T	0.0051	0.0918	-0.0955	0.0625	0.0605
103879_27_C	0.2831	0.0125	0.2741	0.0588	0.0814
103910_14_T	-0.0057	0.0503	-0.059	0.052	0.0507
103968_59_G	-0.0027	0.0172	-0.0202	0.0231	0.0229
103988_5_C	-0.0455	0.0543	-0.1056	0.1287	0.1204
104033_18_C	0.3873	0.2305	0.2038	0.2222	0.3317
104211_27_C	-0.0059	0.1253	-0.15	0.1056	0.1
104224_46_G	0.2168	0.0671	0.1605	0.2023	0.2513
104333_45_T	0.7972	-0.0098	0.7992	0.0065	0.0321
104350_79_C	0.8333	0.1981	0.7921	0.0392	0.2175
104422_27_G	-0.0587	0.028	-0.0891	0.503	0.4691
104446_29_G	-0.0369	0.052	-0.0938	0.1118	0.1056
10454_28_C	0.1888	0.1362	0.0608	0.1272	0.1488
104715_76_G	-0.0522	-0.0051	-0.0468	0.4762	0.4521
104750_34_A	-0.0225	0.0414	-0.0667	0.0778	0.0748
104868_9_C	-0.0056	0.0607	-0.0705	0.0588	0.0571
105095_78_T	-1	0	-1	1	0.5
105116_74_T	0.4989	0.0159	0.4908	0.0124	0.0245
105190_14_C	0.2316	0.1097	0.137	0.2321	0.2895
105191_6_A	-0.0023	0.0037	-0.006	0.0141	0.014
105236_43_A	-0.0027	0.0179	-0.0209	0.0237	0.0234
105275_28_G	-0.0047	0.028	-0.0337	0.0347	0.0341
105350_52_T	0.2461	0.0414	0.2136	0.0347	0.0452
105452_23_A	-0.063	0.0844	-0.161	0.1792	0.1631
105470_6_T	0.041	0.0262	0.0152	0.1156	0.1191
105471_7_T	0.0179	0.1326	-0.1323	0.064	0.0619
105477_6_T	0.0886	0.0438	0.0469	0.0877	0.0945
105485_39_A	-0.0033	0.0238	-0.0278	0.0289	0.0285
105519_23_T	0.1711	0.0708	0.108	0.0994	0.1165
105526_19_T	-0.024	0.0524	-0.0807	0.0886	0.0847
105527_57_T	0.1535	0.0108	0.1443	0.2909	0.3412
105554_37_T	0.4147	0.077	0.3659	0.0893	0.1478
105558_37_T	-0.0457	0.0835	-0.141	0.1488	0.1377
105562_68_G	0.0481	0.0266	0.0221	0.2308	0.2394
105564_9_T	0.0713	0.0146	0.0575	0.3813	0.4068
105572_35_A	-0.0027	0.0172	-0.0202	0.0231	0.0229
105586_5_G	0.6659	0.0046	0.6643	0.0058	0.0174
105655_11_A	0.095	0.0312	0.0658	0.0819	0.0892
105674_15_A	-0.0298	0.0211	-0.052	0.0778	0.0748
105679_11_T	-0.1017	0.0959	-0.2185	0.25	0.2188
105689_50_A	-0.0159	0.064	-0.0854	0.0809	0.0777
105714_13_T	-0.0042	0.0387	-0.0446	0.0409	0.0401
105721_69_C	0.0523	-0.0044	0.0565	0.4682	0.4933
105780_18_A	0.2026	0.1246	0.089	0.0893	0.1067
105823_58_C	0.5196	0.085	0.475	0.1523	0.3062
105828_11_A	0.091	0.0294	0.0635	0.1965	0.2133
105910_43_A	-0.0029	0.0261	-0.0298	0.0298	0.0293
105923_9_C	-0.0038	0.0263	-0.0309	0.0323	0.0317
105943_57_T	0.6143	0.186	0.5261	0.1133	0.2733
105967_7_T	-0.0384	0.0132	-0.0522	0.0882	0.0843
105974_33_T	0.0324	0.0359	-0.0037	0.1379	0.1402
105982_27_G	0.5808	0.1404	0.5123	0.0655	0.1478
106040_31_C	0.0635	0.0029	0.0607	0.3312	0.3522
106117_13_A	-0.0121	0.023	-0.0359	0.2169	0.2119
106169_34_T	1	0.0072	1	0	0.0238
10617_78_G	-0.0209	0.0684	-0.0958	0.1908	0.1818
106185_40_C	0.6659	0.0048	0.6643	0.0058	0.0173
106219_30_A	0.4957	-0.0006	0.496	0.0133	0.0263
106234_46_G	0.0424	0.0304	0.0124	0.1156	0.1191
106279_44_T	0.1679	0.035	0.1377	0.1243	0.147
106294_15_C	-0.0225	0.0544	-0.0813	0.0867	0.0829
106320_30_T	-0.0094	0.007	-0.0165	0.0292	0.0288
106325_40_G	0.239	0.0147	0.2276	0.0659	0.0858
106326_12_T	0.1288	0.0015	0.1274	0.2335	0.267
106353_10_A	0.3951	0.0204	0.3825	0.0867	0.1416
1065_72_G	0.2988	0.0636	0.2511	0.0533	0.074
106520_25_A	0.6372	0.1318	0.5821	0.1169	0.3057
106532_47_G	-0.004	0.0684	-0.0777	0.2865	0.2778
106555_40_C	-0.0403	0.0545	-0.1002	0.1195	0.1124
106618_19_G	0.1695	0.1044	0.0727	0.1037	0.1199
106620_40_T	0.4485	0.0152	0.44	0.052	0.0934
106644_33_T	0.385	0.1411	0.284	0.0915	0.1408
106671_49_T	0.3979	0.0201	0.3856	0.0173	0.0285
106734_53_T	0.4833	0.0054	0.4805	0.0387	0.0744
106792_44_A	-0.0023	0.019	-0.0218	0.0238	0.0235
106818_20_A	0.0599	0.0375	0.0232	0.1615	0.169
106925_5_G	-0.0124	0.1399	-0.177	0.1265	0.1185
106988_69_G	0.4575	0.1114	0.3895	0.216	0.3811
107014_39_A	0.1085	0.0917	0.0186	0.4419	0.4781
107017_23_C	-0.0758	0.0139	-0.091	0.1553	0.1432
10705_59_G	0.247	0.0204	0.2313	0.0882	0.1159
107060_56_C	-0.0302	0.0556	-0.0908	0.1018	0.0966
10721_62_T	-0.0262	0.0113	-0.0379	0.0643	0.0623
107272_54_T	-0.0897	0.04	-0.1351	0.1957	0.1765
107295_31_C	0.0281	0.0617	-0.0359	0.1916	0.1923
107316_52_C	-0.0128	0.0351	-0.0496	0.0552	0.0537
107372_9_T	-0.0049	0.0331	-0.0393	0.0392	0.0384
107512_10_T	-0.042	0.0901	-0.1453	0.5361	0.4969
107514_31_T	0.0967	0.0453	0.0538	0.087	0.0944
107516_8_G	-0.0033	0.0238	-0.0278	0.0289	0.0285
107520_37_C	-0.1937	0.0215	-0.2199	0.5509	0.457
107608_39_A	-0.0049	0.0366	-0.043	0.0409	0.0401
107631_12_C	0.8743	0.1916	0.8446	0.0658	0.4854
107653_41_C	-0.0077	0.0031	-0.0109	0.0231	0.0229
107684_16_A	-0.0024	0.0604	-0.0668	0.0526	0.0512
107781_40_G	0.3841	0.0991	0.3163	0.2987	0.4663
107782_21_T	0.1917	0.0485	0.1504	0.0488	0.0591
107848_69_C	-0.0034	0.1104	-0.1279	0.0898	0.0858
107939_17_C	0.2475	0.0498	0.208	0.0366	0.0476
107945_38_T	0.066	0.078	-0.013	0.1098	0.114
108094_49_A	-0.0309	0.014	-0.0456	0.0759	0.073
108115_12_T	-0.0033	0.0238	-0.0278	0.0289	0.0285
108188_27_T	0.0319	0.0176	0.0146	0.3091	0.3163
108227_12_A	-0.0027	0.0172	-0.0202	0.0231	0.0229
108252_79_T	0.0114	0.086	-0.0816	0.4327	0.4232
108281_46_A	-0.0097	0.0335	-0.0447	0.0485	0.0473
108294_28_A	-0.0243	0.0409	-0.068	0.0809	0.0777
108307_7_A	0.22	0.057	0.1729	0.0407	0.051
108322_21_A	-0.0076	-0.0008	-0.0069	0.2048	0.2027
108409_52_T	-0.0021	0.0205	-0.023	0.0244	0.0241
108410_17_T	-0.0042	0.0387	-0.0446	0.0409	0.0401
108418_57_T	-0.0017	0.0365	-0.0397	0.0347	0.0341
108443_35_G	0.1794	0.1675	0.0142	0.1059	0.121
108456_18_A	0.2851	0.1034	0.2026	0.0838	0.1126
108473_5_T	0.1107	-0.0058	0.1158	0.2717	0.3051
108480_27_T	0.002	0.0298	-0.0286	0.2023	0.2
108483_9_G	0.653	0.1722	0.5808	0.0909	0.2449
108492_9_A	0.2122	0.1722	0.0484	0.3647	0.4335
108502_19_G	0.3317	0.035	0.3074	0.025	0.0368
108539_41_G	-0.0039	0.0304	-0.0354	0.0347	0.0341
10856_50_A	0.1369	0.0867	0.0549	0.4451	0.4983
108637_45_A	0.4986	0.0135	0.4918	0.012	0.0237
108670_19_C	0.0953	0.0459	0.0518	0.1686	0.1828
108699_45_C	0.0898	0.1078	-0.0202	0.1503	0.1584
108712_17_G	0.0692	0.0653	0.0041	0.1047	0.1095
108718_32_C	0.1097	0.1173	-0.0086	0.4471	0.48
108749_5_A	0.068	0.0243	0.0448	0.1479	0.1569
108756_77_G	0.5348	0.0152	0.5276	0.0296	0.063
108772_13_T	0.2829	0.0391	0.2537	0.0305	0.0418
108789_8_A	-0.0026	0.0177	-0.0206	0.0233	0.023
108829_61_A	0.1397	0.1042	0.0397	0.1792	0.2
10888_8_C	0.4985	0.0128	0.492	0.012	0.0237
108907_38_G	-0.0193	0.0098	-0.0294	0.0506	0.0494
108976_55_A	0.5235	0.0262	0.5107	0.2289	0.4738
109_14_C	0.2413	0.1491	0.1083	0.3793	0.4725
109026_31_C	1	0.0098	1	0	0.0234
109073_9_G	-0.0015	0.004	-0.0055	0.0116	0.0115
109086_10_G	1	0.0548	1	0	0.0624
109166_20_C	0.4406	0.0464	0.4133	0.0303	0.0531
109167_9_T	0.2953	0.0673	0.2445	0.3537	0.4878
109239_18_T	0.2485	0.0506	0.2084	0.0349	0.0454
109240_79_T	-0.0492	0.0423	-0.0955	0.1272	0.1191
109312_7_T	0.2199	0.018	0.2056	0.2606	0.3307
109382_13_G	0.6617	-0.0044	0.6632	0.012	0.0353
109389_73_T	0.2824	0.0344	0.2569	0.0289	0.0396
10948_5_A	0.1097	0.003	0.107	0.4366	0.488
109548_8_T	-0.0034	0.0237	-0.0277	0.0291	0.0286
109585_12_A	-0.0937	0.0681	-0.1736	0.2197	0.1955
109603_17_G	-0.0595	0.0797	-0.1513	0.474	0.4337
109627_14_G	-0.0106	-0.0041	-0.0065	0.0241	0.0238
109635_21_G	0.0946	0.0033	0.0916	0.0818	0.0899
109642_32_G	-0.0143	0.0016	-0.016	0.0351	0.0345
109664_24_A	0.3226	-0.001	0.3233	0.0263	0.0387
109710_61_T	-0.0259	0.03	-0.0576	0.0765	0.0735
109763_43_C	1	0.0113	1	0	0.0258
109791_72_G	-0.0123	0.0023	-0.0146	0.3438	0.3383
10983_27_G	0.0209	0.01	0.0111	0.1279	0.1298
109852_51_C	-0.0754	0.059	-0.1429	0.1834	0.1666
109855_10_A	-0.0028	0.0263	-0.0298	0.0296	0.0291
109877_51_C	-0.0387	0.0417	-0.0839	0.2012	0.1903
10990_60_T	-0.1224	0.0354	-0.1636	0.5665	0.4972
109941_58_A	0.6629	0.0066	0.6606	0.0124	0.0366
10997_36_C	-0.0033	0.0238	-0.0278	0.0289	0.0285
109979_26_T	-0.0017	0.0222	-0.0244	0.025	0.0247
110089_15_A	0.0922	0.0594	0.0349	0.3713	0.3992
110123_12_C	-0.0214	0.0066	-0.0282	0.052	0.0507
11020_21_T	0.395	0.0538	0.3606	0.0375	0.0605
110294_7_A	0.9342	0.413	0.8879	0.0382	0.4954
110320_31_T	0.4985	0.0279	0.4841	0.2448	0.4808
110340_31_C	0.1461	0.0796	0.0722	0.0679	0.077
110402_69_C	-0.0635	0.013	-0.0774	0.2948	0.2752
110421_62_G	0.554	0.0644	0.5233	0.2229	0.4863
11046_37_T	0.1989	0.0776	0.1314	0.1387	0.1679
110477_19_G	0.2959	0.1027	0.2153	0.1212	0.1653
110501_34_C	0.0544	0.0655	-0.0119	0.1156	0.1191
110547_68_A	0.1191	0.2197	-0.129	0.1646	0.1718
11058_66_G	-0.1321	0.1298	-0.3009	0.3179	0.2674
110595_49_A	0.4185	0.0131	0.4108	0.0588	0.1003
110672_15_C	0.0922	0.0995	-0.008	0.1046	0.1107
110742_25_G	-0.0033	0.0238	-0.0278	0.0289	0.0285
110801_50_A	-0.1238	0.0661	-0.2033	0.2663	0.2308
110833_48_G	-0.036	0.0589	-0.1009	0.5145	0.485
110944_21_G	-0.1318	0.0064	-0.1391	0.4	0.3516
110947_37_C	0.0805	0.0922	-0.0129	0.3023	0.3172
110955_9_G	0.0992	-0.0092	0.1074	0.1595	0.177
111086_39_A	0.2072	0.1217	0.0974	0.4037	0.4849
111178_19_A	0.1014	0.1234	-0.0251	0.436	0.4627
111212_8_C	0.0682	0.0364	0.0331	0.0983	0.1038
111241_31_A	-0.0077	0.0031	-0.0109	0.0231	0.0229
111313_21_T	-0.0142	0.0015	-0.0158	0.0347	0.0341
111330_41_T	-0.01	0.0388	-0.0508	0.0523	0.051
111331_14_T	0.2272	0.0154	0.2151	0.0982	0.1259
111342_73_C	-0.053	0.0233	-0.0782	0.1214	0.114
111381_14_G	-0.0021	0.02	-0.0226	0.0241	0.0238
11143_27_A	-0.0021	0.0607	-0.0669	0.0523	0.051
11146_17_G	-0.0045	0.037	-0.0431	0.0405	0.0396
111493_25_C	0.0272	0.1812	-0.1881	0.28	0.2688
111518_23_T	-0.0837	0.072	-0.1677	0.2059	0.1847
111618_51_T	-0.0036	0.0622	-0.0702	0.0566	0.055
111692_80_T	-0.0418	0.2243	-0.3431	0.2368	0.2088
111768_58_G	-0.0037	0.0249	-0.0294	0.0311	0.0306
111780_6_T	-0.0301	0.0244	-0.0559	0.0807	0.0775
111825_27_T	0.09	0.1252	-0.0403	0.2	0.2093
111827_45_A	0.2461	0.0414	0.2136	0.0347	0.0452
111860_79_A	0.2379	0.0097	0.2304	0.0655	0.0853
111862_6_A	0.1355	0.0113	0.1256	0.3493	0.4009
111900_21_C	0.4411	0.0485	0.4126	0.0299	0.0524
111902_17_C	0.4986	0.0142	0.4914	0.0122	0.0241
111923_18_A	0.0109	0.0682	-0.0615	0.2965	0.2918
111924_9_C	0.2053	0.0291	0.1815	0.0778	0.0966
112017_66_C	-0.0407	0.009	-0.0502	0.0898	0.0858
112119_76_A	-0.0082	0.0741	-0.0889	0.1942	0.1869
112123_33_A	-0.1617	0.0278	-0.1949	0.378	0.3215
112124_43_T	-0.0043	0.0339	-0.0395	0.0385	0.0377
112168_8_T	-0.0214	-0.0082	-0.0131	0.0422	0.0413
112180_17_A	-0.0898	0.0251	-0.1179	0.1871	0.1696
112224_35_T	0.0284	0.0848	-0.0617	0.3256	0.3242
112226_13_G	0.0671	0.1199	-0.0601	0.1768	0.181
112237_12_G	0.0324	0.0758	-0.047	0.3272	0.3281
11227_78_T	0.0031	0.1147	-0.1261	0.0803	0.0771
112271_9_G	0.0957	0.1287	-0.0379	0.3158	0.3324
112397_33_A	-0.0101	0.038	-0.05	0.052	0.0507
112431_21_A	-0.045	0.0225	-0.0691	0.3742	0.3543
112436_28_A	-0.0014	0.0211	-0.023	0.0233	0.023
112485_44_C	0.0206	0.0308	-0.0105	0.1353	0.1362
112512_22_T	0.1586	0.0033	0.1559	0.0523	0.0619
112537_33_A	0.0588	0.0802	-0.0233	0.1676	0.1726
112587_22_T	0.2863	0.243	0.0572	0.3806	0.4859
112591_40_T	-0.0021	0.0208	-0.0234	0.0247	0.0244
112693_54_A	0.5935	0.0402	0.5765	0.1304	0.3147
112722_8_T	-0.0182	0.0034	-0.0218	0.0443	0.0433
112723_15_A	0.0126	0.0879	-0.0826	0.3006	0.2942
112803_31_A	0.4987	0.0135	0.4918	0.0117	0.0231
112834_24_G	-0.4688	0.0214	-0.5009	0.7229	0.4877
112853_53_G	-0.0463	0.0639	-0.1178	0.4118	0.3837
112854_18_G	-0.0021	0.0106	-0.0128	0.0173	0.0172
11288_10_A	0.3587	0.0153	0.3488	0.0877	0.1355
112882_39_T	0.2261	0.2052	0.0263	0.4104	0.4904
112904_74_T	-0.006	0.0952	-0.1118	0.0833	0.0799
112911_18_C	0.5752	0.4331	0.2506	0.25	0.4975
112937_67_C	-0.0104	0.0142	-0.0249	0.0361	0.0355
112956_18_C	0.3979	0.0212	0.3848	0.018	0.0295
112967_17_G	0.2685	0.0417	0.2367	0.1404	0.1884
11297_27_A	0.0913	-0.0003	0.0915	0.3506	0.3846
112979_7_G	-0.0023	0.0627	-0.0694	0.2202	0.2143
112994_26_T	0.0659	0.003	0.0631	0.093	0.0992
113007_30_A	-0.0638	0.0152	-0.0803	0.2965	0.2765
113013_23_G	-0.0067	0.0575	-0.0681	0.0588	0.0571
113019_78_G	-0.0045	0.037	-0.0431	0.0405	0.0396
113037_53_T	-0.6177	0.0191	-0.6491	0.7733	0.4743
113048_33_T	-0.0161	0.0215	-0.0384	0.052	0.0507
113065_9_A	0.0294	0.1134	-0.0947	0.3757	0.3706
113082_35_A	0.5394	0.1809	0.4376	0.0823	0.1667
113118_37_T	-0.0031	0.03	-0.0342	0.0333	0.0328
113149_5_T	-0.0065	0.0566	-0.067	0.0585	0.0568
113154_35_C	0.3314	0.0338	0.308	0.025	0.0368
11316_25_T	-0.012	0.0232	-0.0361	0.2169	0.2119
113160_29_C	0.6496	0.0386	0.6355	0.1692	0.4734
113161_5_A	0.0078	-0.0087	0.0164	0.4939	0.4978
113164_11_C	-0.1215	0.0206	-0.145	0.564	0.498
113264_26_A	0.6636	0.092	0.6295	0.0305	0.0873
113338_24_C	-0.0185	0.0609	-0.0845	0.1879	0.18
113402_71_T	-0.0415	0.0031	-0.0448	0.0872	0.0834
113427_8_A	-0.0678	0.0042	-0.0722	0.4913	0.4582
113435_49_A	-0.0027	0.0172	-0.0202	0.0231	0.0229
113449_50_A	0.1331	0.1336	-0.0005	0.1698	0.186
113579_72_A	-0.0035	0.0624	-0.0702	0.0562	0.0547
113661_54_C	0.079	0.0477	0.0329	0.2573	0.2739
113711_76_A	0.3799	0.4055	-0.043	0.1871	0.2579
113757_10_G	0.4698	0.5265	-0.1198	0.1302	0.1996
113758_5_T	0.5613	0.0435	0.5414	0.0364	0.0812
113766_38_A	0.4062	0.3042	0.1466	0.1497	0.2243
11379_49_T	0.6914	0.3561	0.5207	0.0993	0.2807
113813_34_G	-0.0102	0.0144	-0.0249	0.0359	0.0353
113816_66_T	-0.023	0.0112	-0.0346	0.0581	0.0564
113832_49_A	0.1363	0.0586	0.0826	0.2826	0.3191
11390_57_C	0.1352	0.1518	-0.0196	0.1294	0.1412
113935_46_T	0.1658	0.211	-0.0573	0.2659	0.2942
113945_67_T	-0.0251	0.0473	-0.076	0.0867	0.0829
113958_61_A	0.1405	0.1404	0.0002	0.2832	0.3123
11401_10_A	0.221	0.0685	0.1637	0.0449	0.056
114038_79_A	0.5701	0.0412	0.5516	0.0191	0.0436
114039_11_T	0.3215	0.0928	0.2521	0.0706	0.1003
114095_20_G	0.2253	0.207	0.023	0.4151	0.4956
11412_44_T	0.2946	0.0425	0.2632	0.1588	0.221
114156_46_T	0.0388	0.0652	-0.0283	0.2202	0.2232
114166_48_A	-0.0338	0.0084	-0.0425	0.0765	0.0735
114239_59_A	-0.4741	0.0425	-0.5396	0.7426	0.4954
11428_21_T	0.659	0.0259	0.6499	0.0241	0.0697
114286_51_T	0.1167	0.0715	0.0487	0.1636	0.18
114287_14_A	0.4986	0.0131	0.492	0.0116	0.023
114357_52_A	-0.0087	0.0836	-0.1007	0.0809	0.0777
114364_23_C	0.3818	0.4981	-0.2317	0.1734	0.2305
114379_32_T	0.3363	0.0511	0.3006	0.0231	0.0341
114548_6_A	-0.0121	0.032	-0.0456	0.503	0.4899
114727_60_T	-0.0236	0.0224	-0.0471	0.0671	0.0648
114733_44_T	0.0418	-0.0068	0.0482	0.1598	0.1666
114754_10_A	0.0172	0.0897	-0.0796	0.0347	0.0341
114789_78_T	-1	0	-1	1	0.5
114823_7_T	-0.0027	0.0175	-0.0206	0.0234	0.0231
114879_11_A	-0.0069	0.0636	-0.0753	0.0636	0.0616
114898_14_T	-0.0057	0.0503	-0.059	0.052	0.0507
114987_52_C	-0.0046	0.0306	-0.0363	0.0364	0.0357
11502_25_T	0.3082	0.0654	0.2598	0.281	0.3953
115020_20_T	-0.0458	0.0445	-0.0945	0.1228	0.1153
115047_22_G	0.3397	0.0089	0.3338	0.1829	0.2751
115053_6_T	0.4183	0.1556	0.3112	0.0349	0.0564
115058_39_G	0.5118	0.0983	0.4586	0.1905	0.375
115094_27_A	-0.0104	0.0295	-0.0411	0.0473	0.0462
115113_21_A	0.0673	0.2551	-0.2522	0.1676	0.1631
115152_79_T	-0.0378	0.0127	-0.0512	0.0867	0.0829
115178_40_A	-0.0213	0.007	-0.0285	0.052	0.0507
115232_48_C	0.6642	0.0216	0.6568	0.0138	0.0405
115259_9_T	0.1326	0.0783	0.0589	0.2035	0.2274
115295_11_T	-0.0502	0.0669	-0.1256	0.2774	0.2573
115342_24_A	0.2623	0.0776	0.2002	0.0882	0.1159
115349_15_A	-0.0003	0.1034	-0.1158	0.0795	0.0763
115362_29_A	0.1542	0.1948	-0.0504	0.4497	0.4937
115383_46_G	-0.0049	0.0446	-0.0518	0.0465	0.0454
115399_5_G	0.0041	0.0457	-0.0435	0.0303	0.0298
115437_10_T	0.398	0.0207	0.3853	0.0174	0.0286
115493_59_A	-0.0469	0	-0.0468	0.3023	0.288
115561_24_T	0.084	0.103	-0.0212	0.4128	0.4329
115728_36_T	-0.0221	0.0048	-0.0271	0.1742	0.1696
115771_52_G	0.0525	0.0934	-0.0451	0.2139	0.2177
115778_8_G	0.0236	0.1258	-0.1169	0.0486	0.0474
115803_16_T	-0.0041	0.1128	-0.1318	0.0925	0.0882
115817_18_A	0.3301	0.0387	0.3032	0.0308	0.0451
11588_18_T	0.2797	0.0826	0.2148	0.0581	0.0781
115898_25_A	-0.0789	0.0664	-0.1557	0.1941	0.1753
116001_46_T	-0.0112	0.1103	-0.1366	0.104	0.0986
116034_37_T	-0.0027	0.0102	-0.0131	0.0187	0.0186
116044_14_A	0.132	0.0387	0.0971	0.071	0.0804
116047_47_C	0.0657	0.0391	0.0276	0.3895	0.4099
116062_39_C	-0.019	0.0586	-0.0825	0.2965	0.2842
116153_52_C	0.1738	0.0588	0.1222	0.0549	0.0648
116216_21_G	-0.0084	-0.0033	-0.0051	0.0214	0.0212
11623_5_T	0.3977	0.0655	0.3555	0.0368	0.0595
116278_9_T	0.0842	0.0176	0.0678	0.1337	0.1447
116317_14_T	-0.0187	0.176	-0.2362	0.1628	0.1495
116335_46_T	0.1204	0.0124	0.1094	0.1453	0.164
116351_32_T	0.4222	0.0749	0.3754	0.2821	0.4734
116355_10_G	-0.0647	0.1503	-0.2531	0.2249	0.1996
116419_50_A	-0.0114	-0.0045	-0.0068	0.0256	0.0253
116505_42_T	0.0751	-0.0003	0.0754	0.1942	0.2092
116533_9_A	0.083	-0.0128	0.0946	0.1515	0.1653
116535_20_A	0.3297	0.1361	0.224	0.1161	0.1643
116582_38_T	0.476	0.0049	0.4735	0.0519	0.0985
116645_17_C	0.0888	0.014	0.0759	0.2464	0.268
116769_50_C	-0.0368	0.047	-0.088	0.526	0.4976
116796_9_A	-0.008	0.0718	-0.086	0.0719	0.0693
11688_6_G	-0.0134	0.0122	-0.0259	0.0405	0.0396
116909_30_T	-0.0095	0.0063	-0.0159	0.0289	0.0285
116924_38_T	0.2112	0.0352	0.1824	0.0467	0.0582
11694_48_T	0.5699	0.0383	0.5527	0.0185	0.0423
116961_6_T	-0.0146	0.0369	-0.0535	0.2892	0.2804
117041_20_A	0.3685	0.1286	0.2754	0.2254	0.3396
117079_76_G	0.4218	0.0284	0.4049	0.0585	0.0997
117096_37_G	0.0496	0.0227	0.0275	0.1146	0.1193
117100_8_C	0.5231	0.0879	0.4772	0.2288	0.4623
11712_51_T	0.4986	0.0134	0.4919	0.0118	0.0233
117148_45_T	0.0139	0.0127	0.0012	0.1361	0.137
117157_53_A	0.1099	0.1113	-0.0016	0.0888	0.0955
117158_47_G	-0.0318	0.0547	-0.0914	0.104	0.0986
117171_49_A	0.6658	0.0042	0.6644	0.0063	0.0186
117229_23_T	0.1682	0.0097	0.1601	0.1445	0.1726
117294_50_T	-0.0033	0.0238	-0.0278	0.0289	0.0285
117373_18_T	-0.0071	0.0202	-0.0278	0.2733	0.2686
117392_40_G	0.654	0.0177	0.6478	0.0671	0.1917
117398_24_T	-0.0185	0.0241	-0.0436	0.0585	0.0568
117464_18_C	-0.0194	0.0389	-0.0607	0.4012	0.387
117482_11_C	0.7003	0.2408	0.6053	0.1013	0.3076
117502_20_A	0.4986	0.0131	0.492	0.0116	0.023
117549_17_A	-0.0248	0.0735	-0.1061	0.104	0.0986
117602_5_G	0.0117	0.034	-0.0232	0.3918	0.3906
117639_17_T	0.2083	-0.0019	0.2098	0.3704	0.4664
117689_28_T	0.0052	0.0212	-0.0163	0.1965	0.1955
117769_9_T	0.3301	0.0272	0.3114	0.0244	0.0359
117815_16_T	0.4985	0.0132	0.4918	0.012	0.0238
117874_36_G	0.0004	0.0617	-0.0654	0.407	0.3972
117926_68_T	-0.0121	-0.001	-0.0111	0.0289	0.0285
117946_25_T	0.393	0.001	0.3924	0.0196	0.0321
118083_36_T	0.1985	0.0372	0.1675	0.1329	0.1631
118092_78_A	0.6634	0.033	0.6519	0.0173	0.0507
118096_12_G	-0.0309	0.0571	-0.0933	0.104	0.0986
118099_33_A	0.3282	0.0672	0.2799	0.0462	0.067
118124_7_A	0.1746	-0.0095	0.1824	0.3675	0.4451
118128_5_T	-0.0022	0.0517	-0.0569	0.0462	0.0452
118181_34_A	-0.0585	-0.0069	-0.0512	0.1111	0.1049
118219_71_C	0.6665	0.1037	0.628	0.0292	0.0838
118224_8_T	-0.0035	0.0429	-0.0485	0.0435	0.0425
118229_5_G	-0.0027	0.0172	-0.0202	0.0231	0.0229
118252_31_A	-0.0115	0.0145	-0.0264	0.0392	0.0384
118269_47_A	0.5157	0.1562	0.4261	0.1985	0.3858
118270_12_T	0.0265	0.1449	-0.1384	0.0556	0.054
118320_7_A	-0.034	-0.004	-0.0299	0.1775	0.1714
118333_21_A	0.1068	0.004	0.1032	0.0774	0.0862
118342_30_C	0.2209	0.0612	0.1701	0.0414	0.0518
118348_66_T	0.2228	0.0569	0.1759	0.3077	0.3863
118369_47_T	0.4986	0.0126	0.4922	0.0116	0.0229
118385_17_A	-0.9869	0	-0.9868	0.9934	0.5
118389_12_T	0.6637	0.0639	0.6408	0.024	0.0693
118451_68_T	-0.0093	0.0198	-0.0296	0.0382	0.0375
118491_72_T	0.1007	0.1122	-0.0129	0.0982	0.1043
118561_16_C	-0.0161	0.0215	-0.0384	0.052	0.0507
11859_22_A	0.3649	0.0822	0.3081	0.0602	0.0917
118636_12_T	0.3433	0.2375	0.1388	0.3234	0.4496
118736_18_A	0.5021	0.0148	0.4946	0.0549	0.1091
118775_22_A	-0.0045	0.037	-0.0431	0.0405	0.0396
118814_13_T	0.7627	0.3011	0.6604	0.0745	0.2792
118820_16_G	0.2725	0.1754	0.1177	0.1905	0.2449
118822_36_A	0.5068	0.078	0.4651	0.0882	0.1729
118853_51_T	0.5877	0.0613	0.5608	0.0863	0.2037
118881_10_A	-0.0018	0.022	-0.0243	0.0253	0.025
118902_51_G	0.0652	0.0878	-0.0247	0.2364	0.2443
118945_19_C	0.0637	0.0084	0.0558	0.1548	0.1643
119027_16_A	0.2796	0.0853	0.2124	0.0599	0.0803
1191_30_A	-0.0374	0.01	-0.0478	0.0843	0.0808
11915_6_G	0.7673	0.0787	0.7474	0.0189	0.0784
11921_48_T	-0.9248	-0.0004	-0.924	0.961	0.4992
119303_56_A	-0.0167	0.0282	-0.0462	0.0578	0.0561
119307_5_T	-0.0259	0.0368	-0.065	0.0813	0.0779
119315_62_T	0.7799	0.1391	0.7443	0.0563	0.242
11932_23_T	-0.0027	0.0172	-0.0202	0.0231	0.0229
119418_21_G	0.1379	0.0244	0.1163	0.4321	0.4951
119426_68_T	0.3262	0.0171	0.3144	0.0636	0.0934
119446_27_T	-0.0027	0.0172	-0.0202	0.0231	0.0229
119535_62_T	-0.0289	-0.0024	-0.0265	0.4012	0.3891
119602_41_C	0.0393	-0.0078	0.0468	0.463	0.4817
119713_29_T	0.4238	0.0534	0.3913	0.1361	0.2308
119719_39_G	0.0555	0.0107	0.0453	0.4104	0.4316
119803_5_T	0.714	0.1864	0.6485	0.1538	0.4999
119808_55_A	0.5388	0.1273	0.4715	0.2297	0.4736
119844_16_A	-0.0017	0.0452	-0.0491	0.0407	0.0399
119905_19_A	0.5096	0.2184	0.3726	0.0915	0.1712
119919_42_A	0.666	0.0062	0.6639	0.0063	0.0187
119920_20_G	0.666	0.0053	0.6642	0.0059	0.0176
119949_7_A	-0.0021	0.0108	-0.0131	0.0175	0.0174
119986_29_A	0.2286	0.0764	0.1648	0.1462	0.1837
120044_13_T	-0.0102	-0.004	-0.0062	0.0231	0.0229
120126_6_A	0.3671	0.1098	0.289	0.049	0.074
120188_37_C	-0.0157	0.0166	-0.0328	0.2151	0.21
120200_33_T	0.1935	0.0531	0.1483	0.0482	0.0584
120208_79_T	-0.0098	0.0306	-0.0417	0.0462	0.0452
120268_16_T	0.4982	0.0815	0.4537	0.0361	0.0697
120287_52_G	0.3836	0.1199	0.2996	0.3208	0.4961
120358_67_T	-0.0005	-0.0015	0.001	0.0075	0.0074
120538_15_G	0.0808	0.0567	0.0256	0.3642	0.387
120565_15_G	0.2308	0.0947	0.1503	0.2982	0.3735
120569_7_A	0.4447	0.1538	0.3439	0.1013	0.1718
120572_18_T	0.2716	-0.002	0.2731	0.0325	0.0444
120634_36_A	0.1771	0.267	-0.1226	0.2139	0.2348
120678_31_C	0.069	0.0721	-0.0033	0.2486	0.2594
120684_64_T	0.7993	0.0165	0.7959	0.0058	0.0285
120726_27_G	-0.0337	-0.0017	-0.0319	0.0694	0.067
120803_56_C	0.187	0.0167	0.1732	0.3041	0.3706
120823_74_A	0.0637	0.0406	0.0241	0.2197	0.2305
120838_27_C	0.237	0.0776	0.1728	0.0714	0.0907
120959_10_G	0.18	0.0201	0.1632	0.4142	0.4998
120974_19_T	-0.0369	0.0598	-0.1028	0.117	0.1101
121041_42_G	0.0243	0.1177	-0.1059	0.0417	0.0408
121042_15_A	0.1533	0.0523	0.1066	0.0621	0.0718
121078_15_G	-0.0015	0.0229	-0.025	0.0252	0.0248
121094_29_T	0.0462	0.0817	-0.0386	0.2471	0.2509
121095_6_T	0.0712	0.0844	-0.0144	0.2303	0.2399
121140_44_G	0.4954	0.0643	0.4608	0.0357	0.0689
121145_17_G	-0.0039	0.0304	-0.0354	0.0347	0.0341
121147_41_G	0.4351	0.0068	0.4312	0.1528	0.2684
121155_28_A	0.4029	0.0346	0.3816	0.2925	0.4819
121186_16_A	0.1872	0.1157	0.0809	0.4162	0.4896
121343_50_G	-0.0504	0.0668	-0.1256	0.1458	0.1352
121415_9_C	-0.0138	0.047	-0.0637	0.0662	0.064
121474_6_G	0.1951	0.075	0.1299	0.1647	0.1985
121480_17_T	0.496	0.1269	0.4228	0.1871	0.3532
121516_38_G	-0.0199	0.1373	-0.1822	0.1387	0.1291
121551_41_G	0.0483	0.0289	0.02	0.1118	0.1159
121592_74_G	0.3788	0.0101	0.3725	0.2102	0.3357
121628_69_T	0.5566	0.0697	0.5233	0.0526	0.1153
121702_15_T	0.3094	0.1148	0.2199	0.1656	0.229
121712_16_T	0.0488	0.0292	0.0202	0.1111	0.1153
121765_53_A	0.0188	0.1124	-0.1055	0.0503	0.049
121779_10_G	-0.0095	0.1337	-0.1653	0.1166	0.1098
121920_45_T	0.1011	0.1623	-0.0731	0.4152	0.4343
122001_23_A	-0.0044	0.0371	-0.0431	0.0417	0.0408
122090_12_G	-0.0188	0.0137	-0.0329	0.0526	0.0512
122122_45_A	-0.0403	0.1373	-0.2058	0.1747	0.1594
122137_24_A	-0.0033	0.0238	-0.0278	0.0289	0.0285
122138_60_G	-0.0033	0.0238	-0.0278	0.0289	0.0285
122173_5_A	-0.0898	0.0141	-0.1054	0.5322	0.4846
12218_44_G	-0.0309	-0.0071	-0.0237	0.0616	0.0597
122218_76_C	0.3292	0.0697	0.2789	0.157	0.2274
122226_23_G	0.8742	0.1103	0.8586	0.0125	0.095
122370_29_G	-0.0213	0.0277	-0.0504	0.0667	0.0644
122462_6_G	-0.0041	0.0395	-0.0453	0.0414	0.0406
12247_79_A	-0.9541	-0.0002	-0.9538	0.9766	0.4997
122478_47_A	-0.0033	0.0425	-0.0479	0.0419	0.041
122493_15_T	0.1896	0.2661	-0.1043	0.4172	0.4649
122516_5_C	-0.0258	0.055	-0.0855	0.3626	0.3457
122571_79_A	0.3563	0.0499	0.3225	0.0414	0.063
122576_14_A	0.3116	0.0066	0.3071	0.0503	0.0726
122582_59_C	-0.0279	0.0041	-0.0322	0.0638	0.0618
122589_28_A	-0.0293	0.0887	-0.1295	0.2975	0.2792
122838_10_A	0.1508	0.1949	-0.0548	0.2384	0.2607
122851_60_T	0.2659	0.2149	0.0649	0.2254	0.2829
122866_5_A	-0.0786	0.0555	-0.1419	0.4228	0.3832
122875_51_A	-0.0045	0.037	-0.0431	0.0405	0.0396
122952_21_T	0.0343	-0.004	0.0381	0.3476	0.3593
122993_51_C	-0.0863	0.152	-0.281	0.3121	0.2713
123078_51_G	0.2047	0.2036	0.0013	0.289	0.3363
123127_15_C	0.1368	0.1967	-0.0747	0.4591	0.4936
123179_61_G	0.2217	0.1001	0.1351	0.4036	0.4985
12319_39_A	-0.0152	0.0289	-0.0454	0.0559	0.0543
123220_20_T	-0.0089	0.0163	-0.0256	0.0347	0.0341
123255_50_G	0.2274	-0.0133	0.2375	0.0435	0.0563
123263_24_G	0.4985	0.0124	0.4922	0.0116	0.023
123286_12_C	0.4985	0.0127	0.492	0.012	0.0238
123331_11_T	0.3863	0.0076	0.3816	0.0347	0.0561
123405_22_G	0.0425	0.0653	-0.0244	0.4531	0.4604
123495_30_C	-0.0025	0.0132	-0.0159	0.0211	0.0209
123507_42_G	-0.0146	0.0093	-0.0241	0.0409	0.0401
123519_32_G	-0.0026	0.0177	-0.0206	0.0233	0.023
123655_24_C	0.1939	0.0534	0.1484	0.0485	0.0588
123679_10_T	0.0296	0.0793	-0.054	0.3254	0.3249
123712_22_T	-0.0332	0.0508	-0.0885	0.104	0.0986
123771_14_A	-0.0277	0.0066	-0.0346	0.064	0.0619
123779_11_C	-0.0244	0.0243	-0.0499	0.0698	0.0673
123807_23_C	0.1259	0.1207	0.0059	0.3232	0.3527
12382_54_T	0.1654	0.0413	0.1295	0.0936	0.1101
123822_9_T	-0.0389	0.0102	-0.0496	0.0872	0.0834
123823_10_C	0.3557	0.0418	0.3276	0.2222	0.3383
123834_25_G	0.0064	0.0411	-0.0361	0.3121	0.3087
123867_57_A	-0.029	0.1194	-0.1685	0.1429	0.1327
123896_19_A	0.2428	0.0247	0.2237	0.0636	0.0829
123901_47_A	-0.0027	0.0172	-0.0202	0.0231	0.0229
123903_33_C	-0.074	0.0381	-0.1166	0.1676	0.1536
123963_29_T	-0.0021	0.0302	-0.0333	0.0312	0.0308
123978_9_A	-0.002	0.0109	-0.0131	0.0174	0.0173
124023_35_A	0.1761	0.0619	0.1217	0.052	0.0616
124199_27_G	0.2894	0.0305	0.2671	0.0552	0.0766
124233_8_T	-0.0021	0.0106	-0.0128	0.0173	0.0172
124322_55_A	0.3842	-0.0021	0.3855	0.0347	0.0561
124343_11_A	0.1838	0.1468	0.0433	0.0581	0.0673
124350_57_G	-0.0429	0.0178	-0.0618	0.1	0.095
124398_12_A	0.676	0.2255	0.5817	0.0714	0.2014
124399_16_G	0.7129	0.2028	0.6399	0.0325	0.1043
124417_5_T	0.29	0.0255	0.2713	0.2946	0.4091
124438_16_C	0.5361	0.0796	0.4959	0.0909	0.1896
124478_18_T	0.5547	0.1367	0.4842	0.0299	0.0637
124500_9_A	-0.0954	0.0462	-0.1485	0.275	0.2462
124512_24_G	-0.0366	0.0093	-0.0463	0.0824	0.079
124573_13_G	-0.0024	0.0186	-0.0214	0.0235	0.0233
124635_14_T	-0.0041	0.0302	-0.0353	0.0351	0.0345
124692_11_A	-0.0032	0.0341	-0.0386	0.0359	0.0353
124707_67_G	0.6791	0.2361	0.5799	0.0347	0.0986
124713_9_A	-0.0266	0.0114	-0.0385	0.1744	0.1687
124741_36_T	-0.0596	-0.0049	-0.0544	0.4207	0.3964
124757_9_T	0.2827	0.0361	0.2558	0.0292	0.0401
124805_77_A	-0.0466	0.0398	-0.09	0.1212	0.1139
124873_64_A	0.0473	0.0646	-0.0185	0.1282	0.1311
124882_74_C	0.6641	0.0651	0.6407	0.0234	0.0677
124903_9_C	-0.0027	0.0125	-0.0153	0.0213	0.0211
124908_41_C	0.0495	-0.0055	0.0547	0.1548	0.1626
12494_21_A	0.6659	0.0045	0.6644	0.0058	0.0172
124957_9_A	-0.001	0.0989	-0.1108	0.0765	0.0735
125015_31_A	0.5987	0.0718	0.5676	0.0265	0.064
12503_44_A	-0.0255	0.0061	-0.0318	0.0595	0.0578
125030_21_A	0.0543	0.0034	0.0511	0.247	0.26
125076_54_A	0.3846	0.1578	0.2693	0.2531	0.387
125087_42_T	-0.0139	0.0195	-0.0341	0.0465	0.0454
125189_14_T	0.1926	0.0404	0.1585	0.1636	0.1991
125218_37_A	0.3596	0.0641	0.3157	0.0414	0.063
125227_74_T	-0.0235	0.0706	-0.1012	0.1	0.095
125230_31_A	0.0098	0.0141	-0.0044	0.1387	0.139
125313_49_T	0.0913	0.0243	0.0687	0.436	0.4743
125319_41_A	-0.0588	0.0341	-0.0962	0.1387	0.1291
12534_64_C	0.0727	0.0476	0.0263	0.185	0.1955
125407_63_A	0.336	0.1	0.2623	0.1579	0.2285
125428_50_A	0.7969	-0.0133	0.7995	0.0065	0.0319
125491_26_C	0.1133	0.0131	0.1015	0.0702	0.0785
125518_62_A	0.3978	0.0226	0.3839	0.0191	0.0313
125623_35_A	-0.0026	0.029	-0.0326	0.0312	0.0308
12565_29_T	-0.0021	0.0106	-0.0128	0.0173	0.0172
125705_12_A	-0.0383	0.0017	-0.0401	0.0807	0.0775
125768_68_A	0.3474	0.0775	0.2926	0.1465	0.2176
125794_25_C	-0.0232	-0.0068	-0.0163	0.0462	0.0452
125848_16_T	0.123	0.1291	-0.007	0.2428	0.2634
12588_5_T	-0.0034	0.0345	-0.0392	0.0366	0.0359
125913_19_T	0.1985	0.1059	0.1036	0.0867	0.1038
125972_29_G	0.8565	0.0328	0.8516	0.0062	0.0423
126034_69_T	0.1882	0.0659	0.131	0.186	0.2231
126203_25_T	0.5431	0.0736	0.5068	0.0321	0.068
126213_18_T	1	0.0298	1	0	0.0657
126244_7_G	0.8567	0.0375	0.8512	0.0061	0.0418
126258_12_T	0.3243	0.0011	0.3236	0.0234	0.0345
12626_16_T	0.0747	0.0297	0.0465	0.2353	0.2509
126308_6_C	0.2128	0.1269	0.0985	0.3953	0.4781
126394_76_G	-0.0027	0.0172	-0.0202	0.0231	0.0229
126405_59_T	0.0451	0.0497	-0.0048	0.237	0.2431
126487_12_C	0.0722	0.0741	-0.0021	0.4578	0.479
126505_46_C	0.3724	0.0766	0.3204	0.2805	0.4331
126559_22_G	-0.0779	0.0368	-0.1191	0.1734	0.1584
126631_35_A	-0.0044	0.051	-0.0583	0.0503	0.049
126760_5_A	-0.0123	-0.0064	-0.0058	0.2047	0.2021
126778_49_T	-0.007	0.0192	-0.0267	0.157	0.1544
126785_6_G	0.0017	0.0708	-0.0744	0.052	0.0507
126804_47_T	0.3117	0.1359	0.2034	0.0778	0.1073
126819_20_T	0.213	0.1126	0.1132	0.2695	0.3278
126840_7_A	-0.0106	-0.0037	-0.0069	0.0244	0.0241
126917_35_A	-0.057	0.0037	-0.061	0.1161	0.1094
126949_61_A	-0.0142	0.0016	-0.0158	0.0347	0.0341
126956_35_A	0.1592	0.0047	0.1552	0.052	0.0616
126963_34_A	-0.0719	-0.0006	-0.0712	0.1387	0.1291
126966_42_T	-0.0186	-0.0069	-0.0116	0.038	0.0373
126990_23_G	-0.0135	-0.0039	-0.0096	0.0298	0.0293
126993_39_G	-0.0129	-0.0079	-0.0049	0.0265	0.0261
127029_45_T	-0.0101	0.038	-0.05	0.052	0.0507
12703_37_G	0.0242	0.0425	-0.019	0.3869	0.3894
127068_9_T	0.2583	0.1771	0.0987	0.241	0.3037
127139_22_A	-0.0242	0.0034	-0.0278	0.0556	0.054
127205_42_T	-0.2562	0.0026	-0.2594	0.4128	0.3276
127229_29_A	0.7789	0.3142	0.6776	0.125	0.5
127248_71_T	0.2466	0.0585	0.1998	0.0743	0.0962
127258_16_T	0.1084	0.0425	0.0688	0.1257	0.1385
127375_40_G	0.1759	0.14	0.0417	0.2965	0.341
127429_20_C	0.0814	0.0583	0.0245	0.4269	0.4538
127573_35_G	-0.0066	0.0774	-0.091	0.0728	0.0702
12758_7_A	-0.036	0.0121	-0.0488	0.0833	0.0799
127659_44_G	-0.004	0.0308	-0.0359	0.0353	0.0347
1278_57_T	-0.0039	0.0304	-0.0354	0.0347	0.0341
127870_11_G	-0.158	0.0482	-0.2166	0.4589	0.3883
127882_19_T	0.6218	0.1254	0.5676	0.0805	0.2022
127919_13_A	0.0396	0.0111	0.0288	0.3121	0.3228
127945_7_A	-0.0039	0.0304	-0.0354	0.0347	0.0341
128012_58_C	-0.0105	0.0148	-0.0257	0.037	0.0364
128099_32_A	-0.0027	0.0172	-0.0202	0.0231	0.0229
128121_26_C	0.1885	0.0231	0.1693	0.0819	0.0997
128123_39_A	0.0524	0.263	-0.2856	0.092	0.0878
128182_32_C	0.1801	0.0052	0.1758	0.0471	0.0571
128220_8_A	-0.0039	0.0304	-0.0354	0.0347	0.0341
128223_14_G	0.246	0.0425	0.2125	0.0357	0.0465
128295_12_G	0.1936	0.1145	0.0893	0.2331	0.2764
128348_13_G	0.7226	0.106	0.6897	0.0577	0.1992
128351_22_A	-0.0156	0.0279	-0.0447	0.3064	0.2979
128398_23_A	0.0229	0.1218	-0.1126	0.0462	0.0452
128437_7_A	0.4204	0.0093	0.415	0.2901	0.4968
128453_34_A	0.2358	0.0029	0.2335	0.0347	0.0452
128501_70_A	0.1161	-0.0066	0.122	0.3605	0.4074
128502_25_C	0.2433	-0.0075	0.2489	0.2807	0.3706
128506_13_C	0.4676	-0.0038	0.4696	0.2638	0.4939
128550_6_T	0.2572	0.0902	0.1836	0.3857	0.4999
128607_11_A	0.2459	0.1129	0.15	0.2284	0.29
128641_13_G	0.1884	-0.0106	0.1969	0.3675	0.4528
128679_36_C	0.7982	0.0021	0.7978	0.006	0.0295
128721_16_C	-0.0237	0.06	-0.089	0.093	0.0887
128751_56_C	0.1815	0.0895	0.101	0.2442	0.288
128763_12_C	0.3696	0.1345	0.2717	0.1871	0.2817
128814_21_T	-0.0027	0.0172	-0.0202	0.0231	0.0229
128843_48_T	0.8878	0.0468	0.8822	0.0075	0.0649
128880_6_T	-0.0156	0.006	-0.0217	0.0405	0.0396
128936_38_A	0.1617	-0.0064	0.167	0.1696	0.2021
128984_37_C	-0.0079	0.0699	-0.0836	0.0698	0.0673
128993_54_A	0.1766	0.0811	0.1039	0.0958	0.1126
129070_19_A	0.2229	0.13	0.1067	0.3099	0.3793
129200_11_A	-0.0027	0.0172	-0.0202	0.0231	0.0229
129205_14_T	0.0112	0.0063	0.005	0.1369	0.1377
129299_18_T	0.1744	0.0231	0.1549	0.2561	0.3066
129360_42_C	0.2465	0.0511	0.206	0.0395	0.0512
129362_56_G	0.1732	0.1394	0.0393	0.4302	0.4932
129436_26_A	-0.0155	0.0097	-0.0255	0.0432	0.0423
12946_28_G	-0.0934	0.035	-0.133	0.5434	0.4896
129541_42_T	-0.0037	0.0323	-0.0372	0.0357	0.0351
129701_69_A	-0.0141	-0.0052	-0.0089	0.0301	0.0297
12975_44_G	0.1332	0.0872	0.0504	0.1183	0.1319
129791_5_T	-0.0026	0.0145	-0.0173	0.0224	0.0221
129818_20_A	0.4987	0.0149	0.4911	0.0125	0.0247
129858_26_G	0.0221	0.0447	-0.0237	0.4909	0.4927
129870_18_A	0.3307	0.0274	0.3118	0.0231	0.0341
129931_76_C	-0.919	0.0001	-0.9192	0.9581	0.4991
129932_54_A	-0.0724	0.0004	-0.0728	0.1404	0.1305
129937_63_A	-0.0229	-0.0059	-0.0169	0.0462	0.0452
130046_17_G	0.5636	0.0702	0.5307	0.1724	0.3835
130058_52_G	-0.0191	0.0804	-0.1082	0.0983	0.0934
130064_33_G	0.4375	0.0245	0.4233	0.1233	0.2162
130124_78_T	0.4374	0.0031	0.4357	0.2739	0.4841
130151_36_T	-0.0917	0.0298	-0.1253	0.2588	0.234
130153_43_G	0.2826	0.0432	0.2502	0.0336	0.0459
130200_33_A	0.3602	-0.0036	0.3625	0.2545	0.3967
130264_13_A	0.1444	0.0131	0.133	0.2674	0.3101
130289_58_A	-0.011	-0.0042	-0.0068	0.025	0.0247
130295_17_T	0.3564	0.1195	0.269	0.1844	0.273
130299_8_A	0.0052	0.052	-0.0493	0.1561	0.1536
13030_68_A	-0.0051	0.0437	-0.051	0.0462	0.0452
130317_22_C	0.4724	0.3048	0.2411	0.2456	0.4138
130329_52_A	0.2227	0.1411	0.095	0.1617	0.197
130388_18_A	0.2158	0.1226	0.1062	0.0838	0.102
130529_28_T	0.2206	0.0847	0.1485	0.0783	0.0972
130547_79_T	0.0474	0.0025	0.045	0.4269	0.4464
130603_21_G	-0.0042	0.0301	-0.0353	0.0351	0.0345
130626_58_G	-0.0309	0.1268	-0.1805	0.1512	0.1397
130763_44_A	-0.0009	0.0064	-0.0073	0.0123	0.0123
130804_47_A	-0.0284	0.0382	-0.0693	0.0867	0.0829
130890_24_G	-0.0545	0.0608	-0.1228	0.5118	0.4737
130909_40_T	0.1106	0.0822	0.031	0.1341	0.146
13092_13_A	-0.0064	0.0073	-0.0138	0.0238	0.0235
131140_6_A	-0.0119	0.0544	-0.0701	0.0675	0.0652
131219_77_A	-0.4586	-0.0033	-0.4538	0.6294	0.4313
131244_53_C	0.201	0.12	0.0921	0.1558	0.1862
131293_40_C	0.9308	0.0241	0.929	0.0069	0.0981
131400_7_T	0.4987	0.014	0.4916	0.0118	0.0233
131417_26_A	0.5464	-0.0062	0.5492	0.2192	0.4816
131426_33_A	-0.0027	0.0172	-0.0202	0.0231	0.0229
131431_42_T	0.5361	0.3506	0.2856	0.2609	0.4898
131435_24_T	-0.039	0.0422	-0.0848	0.1091	0.1031
131465_46_A	0.215	0.1243	0.1035	0.0864	0.1049
131500_21_G	0.7047	0.066	0.6838	0.044	0.1449
131504_48_T	0.3096	0.0772	0.2519	0.2329	0.3265
131549_5_G	0.157	0.0926	0.0709	0.1474	0.1686
131569_12_T	-0.0402	0.0144	-0.0555	0.3067	0.2925
131599_67_G	-0.7267	0.0213	-0.7642	0.8512	0.4889
131602_23_A	0.1692	0.0395	0.1351	0.1243	0.147
131633_14_A	-0.0216	-0.0045	-0.017	0.3699	0.3617
131666_21_C	-0.0057	0.0503	-0.059	0.052	0.0507
131684_49_T	-0.0039	0.0304	-0.0354	0.0347	0.0341
131715_5_T	-0.0016	0.0319	-0.0347	0.0316	0.0311
13172_11_C	0.2778	0.0201	0.263	0.0311	0.0425
131829_12_T	-0.8244	0.0011	-0.8264	0.907	0.4967
131841_48_A	0.0387	0.044	-0.0056	0.1235	0.1261
13190_19_G	0.2523	0.0391	0.2219	0.1325	0.1742
131911_28_T	0.0346	0.0075	0.0273	0.1156	0.1191
131914_33_C	0.5666	0.1357	0.4986	0.0536	0.1172
13206_13_C	0.2609	0.1913	0.0861	0.3043	0.3826
132070_74_G	0.4415	0.052	0.4109	0.0307	0.0537
132184_37_A	-0.0495	0.0238	-0.0751	0.1161	0.1094
132273_39_C	-0.0208	-0.0084	-0.0124	0.042	0.0411
132300_71_C	-0.0104	0.0258	-0.0372	0.0446	0.0436
132310_61_C	0.0551	0.1011	-0.0511	0.3953	0.4024
132353_68_A	0.0051	0.0722	-0.0724	0.2215	0.2164
132371_20_A	0.566	0.3306	0.3517	0.1772	0.3587
132373_12_T	0.3644	0.1857	0.2195	0.1279	0.1874
132391_10_A	0.0692	0.0837	-0.0158	0.1977	0.2055
132439_15_T	0.0148	0.0756	-0.0657	0.0296	0.0291
132452_68_A	0.3275	0.0477	0.2939	0.3313	0.4826
132476_18_G	0.1113	0.008	0.1041	0.071	0.0794
132477_26_G	0.8566	0.0335	0.8516	0.006	0.0408
13253_10_A	-0.0026	0.0177	-0.0206	0.0233	0.023
132545_19_A	-0.0145	0.0091	-0.0238	0.0405	0.0396
132560_15_G	0.1605	0.0844	0.0831	0.271	0.3122
132631_30_T	0.2478	0.0552	0.2039	0.039	0.0506
132666_10_T	0.0221	0.0296	-0.0077	0.2059	0.2076
132684_15_T	0.0795	0.0522	0.0288	0.0976	0.1037
132820_24_T	-0.0316	0.0832	-0.1252	0.1243	0.1165
132821_73_T	0.4122	0.003	0.4105	0.2189	0.3705
132826_5_A	-0.0716	0.0073	-0.0795	0.1437	0.1334
132870_13_T	0.5471	0.1424	0.4719	0.1118	0.2334
132900_18_A	0.7899	0.2285	0.7277	0.1088	0.4717
132941_10_C	0.2464	0.0473	0.209	0.0373	0.0485
132945_9_G	0.0427	0.1507	-0.1271	0.3757	0.3706
132983_21_C	0.0047	0.0874	-0.0906	0.0581	0.0564
133035_19_A	0.3639	0.0305	0.3438	0.1083	0.1677
133056_30_A	-0.0077	0.0031	-0.0109	0.0231	0.0229
133092_6_G	0.5235	0.1413	0.4451	0.0562	0.1117
133099_56_A	-0.0021	0.036	-0.0396	0.0351	0.0345
133116_8_T	0.4654	0.0579	0.4326	0.2254	0.4107
133121_11_T	-0.0031	0.0254	-0.0292	0.0296	0.0291
133208_8_A	0.4986	0.0126	0.4922	0.0116	0.0229
133267_15_G	0.3404	0.0528	0.3037	0.2013	0.2982
133278_28_C	0.6504	-0.0048	0.6521	0.1667	0.4748
133293_24_G	0.5372	0.16	0.4491	0.15	0.3047
133306_49_T	-0.0135	0.0036	-0.0171	0.0347	0.0341
133319_31_C	-0.0135	0.0036	-0.0171	0.0347	0.0341
13333_56_T	0.2661	0.033	0.2411	0.3548	0.4759
133412_53_C	0.5145	0.0264	0.5014	0.1203	0.2443
133439_25_A	-0.0156	0.006	-0.0217	0.0405	0.0396
133446_10_A	0.2462	0.0445	0.2111	0.0361	0.047
133528_17_G	0.3349	0.0701	0.2847	0.3197	0.4666
133575_10_T	-0.0057	0.0503	-0.059	0.052	0.0507
133580_6_G	-0.002	0.0109	-0.0131	0.0174	0.0173
133585_17_A	-0.0017	0.0365	-0.0397	0.0347	0.0341
133606_21_T	0.3739	0.026	0.3572	0.3019	0.4758
133621_29_C	0.2829	0.0377	0.2548	0.0298	0.0408
13375_15_A	-0.0417	0.0063	-0.0483	0.0898	0.0858
133788_52_T	0.3163	0.0687	0.2659	0.0694	0.0986
133791_26_A	-0.0125	0.0444	-0.0595	0.3675	0.3563
133795_5_T	-0.0488	0.0533	-0.1078	0.1337	0.1248
133796_22_G	0.3979	0.0201	0.3856	0.0173	0.0285
133829_13_T	-0.0211	0.0038	-0.025	0.05	0.0488
133891_22_G	0.1423	0.0025	0.1401	0.1722	0.1998
133955_62_G	0.079	0.0728	0.0068	0.3873	0.4085
134020_66_C	-0.0359	0.0519	-0.0926	0.3333	0.3151
134050_6_A	0.074	0.0648	0.0099	0.1529	0.1609
134075_59_G	-0.0085	0.0015	-0.0101	0.0238	0.0235
134096_22_A	-0.0312	0.0053	-0.0367	0.0701	0.0676
134115_47_C	-0.0112	0.0183	-0.03	0.0405	0.0396
134134_20_T	-0.0572	0.0459	-0.1081	0.269	0.2496
134168_5_G	0.0453	-0.0065	0.0514	0.3976	0.4161
134180_17_A	0.3609	0.0735	0.3102	0.0432	0.0656
134215_57_T	-0.0605	-0.0068	-0.0533	0.5233	0.4932
134230_13_G	0.1823	0.1068	0.0846	0.4155	0.4869
134305_28_T	0.0742	0.1164	-0.0478	0.4824	0.4983
134310_20_T	-0.0039	0.0304	-0.0354	0.0347	0.0341
134516_29_T	0.3669	0.2979	0.0983	0.213	0.2996
134548_8_C	0.2002	-0.0082	0.2067	0.0443	0.0553
134552_35_A	-0.2096	0.0444	-0.2658	0.4094	0.3324
134560_49_C	-0.0836	-0.0084	-0.0745	0.1538	0.142
134638_21_T	-0.0094	0.0099	-0.0194	0.0316	0.0311
134639_24_T	0.3193	-0.0076	0.3244	0.0655	0.0961
134684_34_T	0.3571	0.0153	0.3471	0.2941	0.4532
134698_51_A	0.7404	0.1167	0.7061	0.0408	0.1499
134766_9_A	0.6645	0.3831	0.4562	0.1957	0.4998
134773_38_A	-0.036	0.0095	-0.046	0.0814	0.0781
13481_32_C	0.0586	0.0088	0.0503	0.4551	0.4803
13485_6_G	-0.0011	0.0021	-0.0032	0.4878	0.4854
134881_76_T	0.1496	0.0931	0.0623	0.0683	0.0775
135004_12_C	0.0193	0.0911	-0.079	0.2717	0.2674
13515_12_C	0.2009	0.1534	0.0561	0.4194	0.4947
135199_40_A	0.0795	0.0892	-0.0107	0.1576	0.1653
135210_43_C	0.2406	0.0221	0.2234	0.0355	0.0462
135219_5_T	-0.0672	-0.0075	-0.0592	0.213	0.1996
135289_13_C	-0.0349	0.0922	-0.14	0.1353	0.1261
13530_11_T	-0.0256	0.1862	-0.2603	0.302	0.2748
135337_32_T	0.026	0.0406	-0.0153	0.2965	0.2992
135357_36_G	0.083	0.048	0.0367	0.4678	0.5
135399_66_G	0.57	0.0389	0.5527	0.0183	0.0418
135453_23_T	0.7323	0.109	0.6996	0.053	0.1895
135477_6_A	-0.0166	0.012	-0.029	0.5116	0.4997
135525_33_T	-0.0242	0.0073	-0.0318	0.0578	0.0561
135535_11_A	0.3936	0.0077	0.3889	0.0219	0.0358
135547_53_C	0.4983	0.049	0.4724	0.0253	0.0494
135580_31_A	0.2912	0.031	0.2685	0.052	0.0723
135595_63_G	0.2944	-0.0057	0.2984	0.1169	0.1653
135646_43_T	-0.066	0.0488	-0.1207	0.1607	0.1478
135703_62_G	0.3779	0.1286	0.2861	0.1	0.1528
135723_41_A	0.285	-0.0034	0.2874	0.2393	0.3337
135838_12_A	0.3543	0.0414	0.3264	0.3129	0.4756
13597_27_C	-0.0081	0.0769	-0.0921	0.0751	0.0723
136113_34_G	0.2239	0.0902	0.1469	0.4012	0.4989
136116_27_A	0.1828	0.088	0.104	0.4012	0.4741
136125_22_C	0.1071	0.0349	0.0749	0.4494	0.4955
136152_48_G	0.1861	0.1252	0.0696	0.3757	0.4399
136153_5_T	0.1116	0.1039	0.0086	0.3916	0.4233
136228_20_T	-0.0114	0.0418	-0.0555	0.0573	0.0557
136248_9_T	-0.0026	0.0103	-0.013	0.0183	0.0181
136253_43_A	-0.1261	0.0324	-0.1638	0.2486	0.2177
13635_64_C	0.0696	0.0178	0.0528	0.0952	0.1014
136418_26_A	0.7961	0.2325	0.7343	0.1097	0.4917
136429_53_G	-0.0313	0.0398	-0.074	0.093	0.0887
136430_49_A	-0.0149	0.096	-0.1227	0.1012	0.0961
136436_35_C	-0.0088	0.0849	-0.1024	0.0819	0.0785
136459_10_C	0.3652	0.184	0.222	0.2711	0.3979
13649_36_T	0.4952	-0.0039	0.4971	0.0132	0.026
136526_67_C	-0.0538	0.0487	-0.1077	0.1395	0.1298
136622_6_T	0.3478	0.1155	0.2626	0.0881	0.1288
136662_18_T	-0.0197	0.0704	-0.0969	0.0925	0.0882
136706_29_T	0.3274	0.1333	0.224	0.1557	0.2199
136738_16_A	0.628	0.1556	0.5594	0.0511	0.1291
136749_14_A	0.1723	0.0565	0.1227	0.0577	0.068
136758_13_A	0.5908	0.2554	0.4505	0.1373	0.3032
136763_30_G	0.54	0.0545	0.5135	0.0329	0.0697
136814_45_G	0.2159	0.1283	0.1004	0.2899	0.3518
136820_5_G	-0.0033	0.0238	-0.0278	0.0289	0.0285
136839_56_G	-0.0095	0.0063	-0.0159	0.0289	0.0285
136866_11_T	0.1964	0.0917	0.1152	0.1183	0.142
136892_31_T	0.1867	0.1362	0.0585	0.2036	0.2375
136916_61_C	-0.0174	0.0992	-0.1294	0.1104	0.1043
136940_19_C	0.026	0.0246	0.0014	0.1279	0.1298
137021_12_T	-0.0066	0.0477	-0.0571	0.052	0.0507
137026_66_A	-0.0224	0.028	-0.0519	0.0696	0.0672
13710_19_T	0.1954	0.0578	0.146	0.0875	0.1062
137241_10_T	0.1785	0.1162	0.0704	0.135	0.157
13741_79_G	-0.6382	0	-0.6382	0.7805	0.4759
137420_78_C	0.1144	0.0507	0.067	0.185	0.2045
137451_15_A	0.3391	-0.0047	0.3422	0.3087	0.4657
137469_58_T	0.5687	0.033	0.554	0.0197	0.045
137470_39_G	0.6647	0.0442	0.6492	0.0173	0.0507
137595_46_T	-0.0233	0.0052	-0.0286	0.0549	0.0534
137606_6_A	-0.0961	0.0301	-0.1302	0.2	0.18
137621_44_T	0.2261	0.0984	0.1416	0.0756	0.094
137631_16_A	-0.0025	0.0181	-0.021	0.0234	0.0231
137667_29_G	0.0452	-0.003	0.0481	0.1635	0.1709
137704_15_C	0.0105	-0.0062	0.0166	0.4244	0.4286
137721_8_C	0.6203	0.1216	0.5677	0.0854	0.2142
137722_6_C	0.2422	0.011	0.2337	0.0926	0.1212
137805_36_T	-0.0032	0.0248	-0.0286	0.0296	0.0291
137858_10_A	-0.0093	0.0902	-0.1095	0.0867	0.0829
137885_13_T	0.2387	0.0326	0.2131	0.1369	0.1771
137903_49_A	0.4241	0.3466	0.1186	0.2293	0.3465
138001_18_G	-0.0096	0.0062	-0.0159	0.0291	0.0286
138168_9_A	0.6209	0.0999	0.5788	0.038	0.0961
138173_11_A	0.0205	0.0279	-0.0076	0.1337	0.1348
138243_7_T	0.1453	0.1233	0.0251	0.1802	0.201
138248_5_A	0.2127	0.1949	0.0221	0.1503	0.1772
138263_65_T	0.2723	-0.001	0.273	0.0314	0.0431
138279_17_G	0.1762	0.0631	0.1208	0.0526	0.0623
138328_69_G	0.1586	0.0964	0.0689	0.104	0.1191
138442_22_T	-0.0129	0.0056	-0.0185	0.0349	0.0343
138473_16_T	-0.0047	0.0456	-0.0527	0.0468	0.0457
138480_71_T	-0.0017	0.0129	-0.0148	0.422	0.4181
138505_24_T	-0.0038	0.0405	-0.0462	0.0414	0.0406
138607_50_G	-0.0791	-0.0034	-0.0754	0.4236	0.3918
138619_17_A	0.1319	0.2282	-0.1247	0.186	0.1965
138624_11_C	-0.0242	0.0144	-0.0391	0.0629	0.0609
13864_33_C	-0.0976	0.0043	-0.1023	0.1859	0.1686
138650_64_A	0.2425	0.0946	0.1633	0.0694	0.0882
138660_44_T	0.2792	0.2455	0.0446	0.1742	0.22
138663_19_T	0.0587	0.0173	0.0421	0.1043	0.1098
138677_67_G	0.1683	-0.0029	0.1707	0.119	0.1428
138678_9_A	0.3616	0.2449	0.1545	0.3488	0.4976
138715_21_C	-0.0027	0.0175	-0.0206	0.0234	0.0231
138750_6_G	-0.0031	0.0249	-0.0287	0.0294	0.029
138884_13_C	-0.0027	0.0172	-0.0202	0.0231	0.0229
138886_26_C	0.2778	0.0168	0.2655	0.0292	0.0401
13892_28_T	1	-0.0154	1	0	0.0709
138958_15_T	-0.028	0.0063	-0.0345	0.0643	0.0623
138997_43_G	0.1575	0.0264	0.1346	0.4152	0.4866
139032_15_T	-0.0077	0.0033	-0.011	0.0233	0.023
139051_45_A	0.221	0.1657	0.0662	0.1667	0.2006
139092_20_A	0.506	0.0442	0.4831	0.0893	0.1771
13914_18_A	0.0666	0.052	0.0154	0.1908	0.2
139150_37_C	0.0156	0.0816	-0.0718	0.2754	0.2711
139241_26_A	-0.0114	-0.007	-0.0044	0.0235	0.0233
139256_40_A	-0.0099	-0.0008	-0.0091	0.0253	0.025
139296_8_T	-0.0049	0.0391	-0.0458	0.0432	0.0423
139367_7_C	0.0383	0.0206	0.0181	0.117	0.1204
139380_48_C	0.139	0.1662	-0.0326	0.2426	0.2644
139389_71_G	-0.0012	0.0313	-0.0335	0.0305	0.03
139466_30_T	0.2757	0.2032	0.091	0.1242	0.1588
139590_34_G	-0.0604	0.031	-0.0944	0.4884	0.4543
139591_27_A	0.3983	0.023	0.3841	0.018	0.0295
13960_12_A	-0.0018	0.0221	-0.0244	0.025	0.0247
139622_7_A	0.6656	0.0288	0.6557	0.012	0.0353
139651_6_A	0.0652	0.1036	-0.0428	0.3832	0.3937
139704_33_G	0.1949	0.0551	0.148	0.0462	0.0561
13972_48_A	0.0364	0.0252	0.0114	0.3974	0.4074
139731_38_A	0.2824	0.0344	0.2569	0.0289	0.0396
13980_22_A	0.0683	0.0498	0.0194	0.1062	0.1117
139815_9_T	0.372	0.2807	0.1269	0.0877	0.1255
139836_25_T	0.6644	0.0562	0.6444	0.0211	0.0614
139924_22_C	0.1179	0.0629	0.0586	0.4162	0.4599
139938_33_T	-0.0027	0.0175	-0.0206	0.0234	0.0231
139975_24_T	-0.045	0.0658	-0.1186	0.1353	0.1261
14000_8_A	0.4889	0.0636	0.4542	0.2517	0.4792
140040_59_G	0.137	0.1177	0.0218	0.2486	0.2752
140074_10_T	0.6655	0.0039	0.6641	0.0074	0.022
140133_14_C	0.1875	0.179	0.0103	0.2428	0.2791
14025_5_C	0.1988	0.0137	0.1876	0.0823	0.1018
140284_36_T	-0.0029	0.0192	-0.0226	0.0256	0.0253
14029_24_A	0.3985	0.3048	0.1349	0.2744	0.4063
140313_13_A	0.0028	0.0983	-0.1059	0.1842	0.1779
140456_9_A	0.3302	0.0413	0.3014	0.125	0.1832
140475_38_T	-0.1157	-0.0011	-0.1145	0.2119	0.1895
140516_14_G	0.1866	0.0263	0.1646	0.0462	0.0561
140522_24_A	0.2807	0.0028	0.2787	0.0588	0.0814
140524_73_A	0.096	0.0394	0.0589	0.4419	0.4805
140556_21_C	0.1797	0.1567	0.0273	0.3081	0.3538
140557_69_T	0.164	0.1758	-0.0142	0.3006	0.3363
14056_31_A	-0.022	0.0304	-0.054	0.0694	0.067
140616_52_G	0.0995	0.0005	0.099	0.0896	0.099
140630_16_A	0.1781	0.018	0.163	0.0588	0.0708
140672_12_C	0.1407	0.104	0.0409	0.2428	0.2713
140694_13_C	-0.0785	0.0047	-0.0837	0.485	0.4477
140819_12_C	0.0267	0.1061	-0.0888	0.3158	0.3115
140820_47_T	-0.0485	0.0641	-0.1204	0.1411	0.1311
140826_66_A	-0.0106	0.0135	-0.0244	0.0361	0.0355
140848_75_G	0.3153	0.2341	0.106	0.1598	0.2132
140937_44_A	0.039	0.0412	-0.0023	0.1214	0.1241
140972_8_T	0.1177	0.0666	0.0548	0.0765	0.0843
140986_18_A	0.3811	0.2094	0.2171	0.2042	0.3036
140993_12_T	-0.0029	0.0238	-0.0274	0.0292	0.0288
140994_68_T	-0.0019	0.0208	-0.0231	0.0241	0.0238
141022_38_T	-0.0456	0.0486	-0.0991	0.125	0.1172
141056_6_T	-0.0026	0.0422	-0.0469	0.0405	0.0396
141058_74_A	0.4262	0.0376	0.4038	0.1257	0.2154
141068_31_A	-0.0051	0.0437	-0.051	0.0462	0.0452
141069_46_T	0.1737	0.0637	0.1176	0.378	0.4458
141086_7_T	0.0099	0.1039	-0.1049	0.2573	0.2496
141192_35_A	-0.0033	0.0238	-0.0278	0.0289	0.0285
14121_33_A	-0.7866	-0.0005	-0.7857	0.8912	0.4985
14133_40_A	-0.0039	0.0833	-0.0951	0.0719	0.0693
14134_27_T	0.0542	0.0651	-0.0116	0.1156	0.1191
141475_28_A	0.1465	0.0212	0.128	0.1	0.1159
141527_29_G	0.0247	0.1306	-0.1218	0.3274	0.3193
14164_16_T	0.3943	0.0036	0.3921	0.0176	0.029
141648_20_T	0.0718	0.0143	0.0583	0.226	0.2414
141662_27_C	-0.0039	0.0304	-0.0354	0.0347	0.0341
141670_26_A	0.2238	0.0195	0.2083	0.1067	0.1359
141721_53_A	-0.0033	0.0663	-0.0745	0.0585	0.0568
141778_47_G	-0.0034	0.0356	-0.0404	0.038	0.0373
1418_27_T	-0.0039	0.0304	-0.0354	0.0347	0.0341
141810_27_G	0.1279	0.0177	0.1122	0.3353	0.3808
14183_18_T	-0.0017	0.0287	-0.0312	0.0291	0.0286
141894_16_A	0.0521	0.0783	-0.0285	0.2532	0.2586
141902_8_T	0.0381	-0.0047	0.0426	0.1098	0.114
14195_14_A	0.3976	0.0197	0.3854	0.0185	0.0304
141976_11_T	0.1006	0.0122	0.0895	0.4533	0.5
141979_73_G	0.0714	0.0469	0.0257	0.0988	0.1044
14200_13_T	0.3889	0.0242	0.3738	0.0366	0.0591
142010_22_C	0.3672	0.1875	0.2213	0.2938	0.432
14204_34_C	0.1413	0.0899	0.0564	0.2865	0.3221
142047_33_A	-0.0001	0.053	-0.0561	0.0435	0.0425
142098_13_T	-0.0008	-0.0024	0.0016	0.0058	0.0058
142147_31_A	0.1107	0.0658	0.048	0.3023	0.331
142188_61_C	0.0538	0.0213	0.0332	0.1059	0.1107
142239_44_G	-0.0488	0.0186	-0.0687	0.1119	0.1056
142249_19_T	-0.002	0.0109	-0.0131	0.0174	0.0173
14227_8_T	-0.0525	-0.0039	-0.0485	0.2945	0.2793
142302_56_C	0.0293	-0.0056	0.0346	0.4186	0.4308
142303_36_T	-0.0447	0.0467	-0.0959	0.1221	0.1146
14243_12_A	0.4057	-0.0016	0.4067	0.1933	0.324
142454_55_A	0.3049	0.0342	0.2803	0.075	0.1062
142484_9_A	0.3307	0.0274	0.3118	0.0231	0.0341
142592_11_T	-0.0553	0.0394	-0.0986	0.1361	0.1268
142596_21_A	0.302	0.0741	0.2462	0.052	0.0723
142629_10_G	-0.0034	0.0236	-0.0277	0.0291	0.0286
142659_72_C	0.2335	0.3178	-0.1234	0.244	0.2817
14272_40_T	-0.0512	0.0109	-0.0628	0.1098	0.1038
142787_18_T	-0.0271	0.0475	-0.0783	0.0909	0.0868
14281_12_C	-0.0525	0.0082	-0.0612	0.1119	0.1057
142812_7_A	-0.1075	0.0429	-0.1571	0.5465	0.4848
142821_11_A	0.1805	0.0423	0.1443	0.3025	0.3623
142852_27_G	-0.0318	0.0545	-0.0913	0.104	0.0986
142906_25_A	-0.0281	0.022	-0.0513	0.0751	0.0723
142909_15_G	0.1151	0.2011	-0.1077	0.1059	0.1107
142919_20_C	0.0491	-0.0023	0.0513	0.3642	0.3821
142921_41_T	0.0597	0.2197	-0.205	0.1618	0.1584
142960_26_T	0.5629	0.1561	0.4821	0.2143	0.461
14297_40_T	-0.0685	0.0286	-0.1	0.152	0.1405
143003_9_A	0.2722	-0.0006	0.2726	0.0321	0.0439
143021_7_C	-0.0216	0.0484	-0.0736	0.0809	0.0777
143033_17_G	-0.0545	0.1554	-0.2486	0.2738	0.2449
143208_30_A	0.0946	0.1433	-0.0569	0.4384	0.4586
143295_75_C	0.1578	0.0612	0.1029	0.0585	0.0677
1433_50_A	0.4973	0.0388	0.477	0.0233	0.0454
143345_7_A	0.2109	-0.0079	0.2171	0.3892	0.4928
143382_33_G	0.1468	0.1298	0.0196	0.119	0.1327
143404_7_T	0.1203	0.1277	-0.0085	0.1329	0.1439
143405_67_A	0.1905	0.0869	0.1135	0.3663	0.4371
143407_11_C	0.2794	0.0809	0.2159	0.0578	0.0777
143435_28_A	0.0852	0.0034	0.0821	0.3179	0.346
143436_27_T	-0.0176	0.0072	-0.025	0.4881	0.477
143438_13_C	-0.0027	0.0172	-0.0202	0.0231	0.0229
143439_21_A	-0.0045	0.037	-0.0431	0.0405	0.0396
143441_15_G	-0.0045	0.037	-0.0431	0.0405	0.0396
143443_6_G	-0.002	0.0109	-0.0131	0.0174	0.0173
143464_35_A	-0.0444	0.0204	-0.0662	0.104	0.0986
143491_55_A	-0.0013	0.0213	-0.023	0.0231	0.0229
143507_68_C	-0.0208	0.0023	-0.0232	0.049	0.0478
143612_21_C	-0.0862	-0.0053	-0.0804	0.5253	0.4832
143641_27_T	-0.078	0.0142	-0.0936	0.2775	0.2554
143683_65_T	-0.0027	0.0172	-0.0202	0.0231	0.0229
143710_15_T	-0.0137	0.0117	-0.0257	0.0417	0.0408
143713_40_T	0.1595	0.1671	-0.009	0.152	0.1696
143730_50_A	-0.0477	-0.0057	-0.0418	0.0925	0.0882
143748_22_A	0.4078	0.1515	0.302	0.0828	0.1319
143773_29_T	0.1659	0.0096	0.1578	0.4096	0.4877
143857_10_T	0.1747	0.1489	0.0303	0.104	0.1191
143892_65_C	0.0195	0.1284	-0.1249	0.2197	0.2133
143904_17_C	0.4331	0.1299	0.3485	0.2895	0.4854
143913_41_G	0.2479	0.0532	0.2056	0.0377	0.049
143918_75_T	-0.0126	0.0664	-0.0846	0.0769	0.074
143985_8_C	0.0429	0.0096	0.0336	0.1098	0.114
14399_39_A	-0.0674	0.0007	-0.0682	0.5202	0.486
144030_69_G	0.0001	0.0098	-0.0098	0.013	0.0129
144096_57_A	-0.1307	0.0178	-0.1512	0.3442	0.3016
144120_35_G	0.4263	0.2135	0.2706	0.2353	0.3779
144122_16_T	0.428	0.2158	0.2706	0.2339	0.3765
144138_65_T	-0.0077	0.0053	-0.0131	0.0253	0.025
144180_17_T	-0.0142	0.1445	-0.1855	0.1337	0.1248
144250_8_A	-0.0021	0.078	-0.0869	0.0643	0.0623
144322_49_C	-0.0369	0.0209	-0.0591	0.0909	0.0868
144567_67_T	-0.011	0.0696	-0.0867	0.0756	0.0727
14470_19_C	-0.0455	-0.0085	-0.0367	0.0867	0.0829
144789_34_A	0.085	0.0488	0.0381	0.4667	0.4993
144809_14_G	-0.0075	0.094	-0.1119	0.2367	0.2265
144836_25_A	-0.0262	0.0613	-0.0932	0.0983	0.0934
14485_30_T	0.6232	-0.014	0.6284	0.1818	0.4822
144862_5_T	-0.0015	0.0289	-0.0313	0.0289	0.0285
144946_6_T	-0.0085	0.0013	-0.0099	0.0237	0.0234
144970_13_C	0.3309	0.0329	0.3082	0.0255	0.0375
145087_17_T	-0.0207	0.0254	-0.0473	0.0636	0.0616
145095_40_T	0.6642	-0.0102	0.6675	0.0058	0.0173
145133_11_A	0.1811	0.0121	0.171	0.1824	0.221
145140_67_C	0.6372	-0.0054	0.6391	0.1176	0.3231
145156_64_C	0.4986	0.0126	0.4922	0.0116	0.0229
145187_6_C	0.1472	0.1286	0.0213	0.117	0.1305
145188_30_G	-0.0098	0.0306	-0.0417	0.0462	0.0452
145197_23_A	0.3979	0.0201	0.3856	0.0173	0.0285
145217_23_G	-0.0212	0.0918	-0.1244	0.1098	0.1038
14524_60_A	-0.7153	0.0038	-0.7218	0.8367	0.4867
145261_31_T	-0.0029	0.0746	-0.0838	0.0636	0.0616
145279_50_C	0.0995	0.1016	-0.0024	0.2788	0.2975
145448_10_C	0.331	0.0301	0.3102	0.0238	0.0351
145449_7_A	0.242	0.111	0.1474	0.3491	0.4411
145508_9_G	-0.0035	0.0642	-0.0724	0.0584	0.0567
145543_6_G	0.2675	0.0092	0.2607	0.3188	0.432
145601_33_T	0.2993	0.0608	0.254	0.2663	0.3705
145631_15_T	0.2374	0.0382	0.2071	0.142	0.183
145643_14_C	0.1294	0.0382	0.0949	0.1105	0.1248
145657_12_A	0.4486	0.0296	0.4318	0.0405	0.0723
145664_39_A	-0.0218	0.0141	-0.0365	0.3114	0.3023
145717_41_T	0.1129	0.0804	0.0354	0.4046	0.4418
145769_35_G	-0.1344	0.0057	-0.1409	0.4688	0.411
145808_47_C	0.0757	0.0126	0.0639	0.1754	0.1884
145824_19_G	-0.0168	0.0351	-0.0538	0.1795	0.1738
145835_16_G	0.2091	-0.0011	0.21	0.1012	0.1275
145853_67_A	-0.0107	0.0296	-0.0415	0.0473	0.0462
145854_23_T	0.1741	0.1095	0.0725	0.4132	0.4793
145893_8_T	0.1336	0.0138	0.1214	0.1812	0.2073
14592_20_C	0.0969	0.1001	-0.0036	0.1973	0.2098
145927_36_A	-0.0015	0.0174	-0.0192	0.0221	0.0218
145967_15_T	-0.127	0.0221	-0.1524	0.5146	0.452
146097_7_C	0.1054	0.0659	0.0423	0.0833	0.0907
146148_76_A	-0.0022	0.0517	-0.0569	0.0462	0.0452
146180_54_T	-0.0015	0.0145	-0.0163	0.0195	0.0193
14625_26_G	0.0109	0.0576	-0.0496	0.0245	0.0242
146251_69_A	0.0115	0.0571	-0.0484	0.0231	0.0229
146252_64_A	-0.0033	0.0238	-0.0278	0.0289	0.0285
14627_6_C	-0.0398	0.0193	-0.0602	0.3023	0.288
146316_47_T	0.1758	0.0386	0.1427	0.2994	0.3569
146343_20_C	0.3983	0.0244	0.3833	0.0186	0.0306
146348_36_A	-0.1155	0.054	-0.1792	0.2456	0.2155
146377_51_C	-0.0012	-0.0035	0.0023	0.0069	0.0069
146429_50_T	0.3434	-0.011	0.3506	0.0602	0.0917
146501_5_T	0.3318	0.0388	0.3048	0.0267	0.0392
146542_33_T	0.228	0.166	0.0743	0.3701	0.4494
146745_18_T	-0.4545	0.0147	-0.4762	0.6797	0.4641
146749_31_A	0.204	0.0024	0.2021	0.0424	0.0531
146764_8_G	0.3332	0.0584	0.2918	0.2901	0.4244
146771_62_G	0.5823	0.0126	0.5769	0.068	0.1612
146776_49_A	0.6651	0.0268	0.6559	0.013	0.0382
146793_25_A	0.2845	0.1714	0.1365	0.1562	0.2045
146800_41_G	-0.0493	0.0635	-0.1204	0.3488	0.3242
146802_46_C	-0.0365	0.0598	-0.1024	0.1166	0.1098
146861_34_A	0.3321	0.0334	0.309	0.0231	0.0341
146886_7_G	-0.0051	0.0437	-0.051	0.0462	0.0452
146927_32_A	0.3306	0.0271	0.3119	0.0233	0.0343
146945_29_A	-0.0094	-0.0003	-0.0092	0.0245	0.0242
147002_28_A	0.1409	0.0839	0.0623	0.1754	0.1975
147004_72_T	0.109	0.0002	0.1088	0.0706	0.079
147024_19_C	0.2095	0.111	0.1108	0.1824	0.221
147037_16_A	-0.1958	0.0334	-0.2371	0.391	0.3223
147049_20_T	0.2324	0.0253	0.2124	0.0936	0.1204
147065_33_T	-0.0021	0.0106	-0.0128	0.0173	0.0172
147108_32_A	-0.0356	0.01	-0.0461	0.0809	0.0777
147122_25_T	0.0795	0.014	0.0664	0.0867	0.0934
147180_20_A	0.1211	0.1397	-0.0216	0.2048	0.221
147193_34_T	-0.0094	0.0085	-0.0181	0.0305	0.03
147250_7_A	0.0668	0.0768	-0.0109	0.1722	0.1789
147269_5_T	-0.0009	0.0225	-0.0239	0.0234	0.0231
147287_22_A	-0.0027	0.0559	-0.062	0.05	0.0488
147297_25_C	0.1324	0.0271	0.1082	0.1437	0.1635
147315_78_T	0.0009	0.0685	-0.0726	0.052	0.0507
147412_63_G	-0.0028	0.0174	-0.0205	0.0235	0.0233
147419_18_G	0.9228	0.1089	0.9134	0.0072	0.0892
147520_34_C	-0.0086	0.0598	-0.0728	0.0645	0.0624
147619_14_T	0.4412	0.0504	0.4115	0.0307	0.0537
147631_11_A	0.0552	0.0226	0.0334	0.104	0.1089
147721_15_T	0.0138	0.2104	-0.2491	0.1272	0.1191
147722_60_G	0.6659	0.0045	0.6644	0.0059	0.0175
147725_25_A	0.2549	0.0342	0.2285	0.3476	0.4589
147726_40_A	0.1466	0.0222	0.1272	0.1006	0.1165
147733_20_T	0.2761	0.1613	0.1369	0.1676	0.2177
147736_13_A	-0.0689	0.0248	-0.096	0.1506	0.1393
147754_56_G	-0.0057	0.0356	-0.0428	0.0419	0.041
147873_9_G	-0.0376	0.0026	-0.0403	0.1875	0.18
147874_21_A	0.3963	0.0545	0.3615	0.0349	0.0564
147876_20_T	0.4617	0.1114	0.3942	0.0788	0.14
147881_32_T	-0.0205	-0.0018	-0.0186	0.0452	0.0441
147885_22_T	0.4366	0.1312	0.3515	0.2436	0.4105
147892_14_A	0.7315	0.0931	0.7039	0.1176	0.4212
147922_16_A	-0.004	0.044	-0.0501	0.0449	0.0439
147939_9_A	0.0117	0.0075	0.0042	0.4821	0.4851
14796_79_G	0.6974	0.1408	0.6478	0.0375	0.1172
147975_11_T	-0.0108	0.028	-0.0399	0.2714	0.2649
147976_14_A	0.4629	0.0412	0.4399	0.0864	0.1579
148049_12_A	-0.0125	-0.0085	-0.004	0.025	0.0247
148063_70_A	-0.5388	0.0552	-0.6286	0.7267	0.4626
148064_35_C	0.2469	0.0473	0.2096	0.0361	0.047
148181_11_G	-0.0767	0.1058	-0.2041	0.2174	0.1938
148210_5_G	0.252	0.0452	0.2165	0.1358	0.178
148221_23_A	0.0145	0.0404	-0.027	0.4615	0.4602
14824_52_A	-0.0038	0.0236	-0.028	0.0299	0.0295
14833_29_C	0.1345	0.2299	-0.1238	0.1154	0.1222
148339_39_T	0.2824	0.0344	0.2569	0.0289	0.0396
148378_42_T	0.1006	0.2922	-0.2707	0.1509	0.1502
148382_9_A	-0.0069	0.0636	-0.0753	0.0636	0.0616
148400_70_T	-0.052	0.0955	-0.1632	0.1676	0.1536
148454_48_A	0.3295	0.0305	0.3085	0.028	0.0411
148460_77_A	0.3512	0.0767	0.2973	0.1534	0.229
148464_77_C	0.2228	0.1241	0.1127	0.1337	0.164
14847_42_G	0.0668	0.1022	-0.0393	0.2059	0.2121
148471_7_T	0.2078	0.1006	0.1191	0.0875	0.1062
148516_12_A	0.2602	0.0582	0.2144	0.1279	0.1687
148567_9_G	0.0437	0.0076	0.0364	0.1646	0.1712
148593_5_G	0.4347	0.096	0.3746	0.0606	0.1031
148601_56_T	0.4402	0.1527	0.3393	0.1212	0.2038
148634_13_G	1	-0.0132	1	0	0.0244
148666_35_A	0.5188	0.1818	0.4119	0.1706	0.3304
148676_7_A	0.3457	0.1735	0.2083	0.104	0.1488
148697_8_A	0.0812	0.0063	0.0754	0.443	0.4795
148740_5_A	0.4986	0.0131	0.492	0.0116	0.023
148821_6_A	0.1118	0.0091	0.1037	0.0706	0.079
148875_15_T	-0.0016	0.0227	-0.0249	0.0253	0.025
148881_56_A	-0.0023	0.019	-0.0218	0.0238	0.0235
148889_36_C	0.0059	0.1451	-0.1629	0.4826	0.4594
148920_25_T	0.0462	0.0624	-0.0173	0.2679	0.2738
148960_63_A	0.0156	0.069	-0.0574	0.0245	0.0242
148989_46_A	-0.0037	0.0527	-0.0595	0.05	0.0488
148990_23_A	-0.016	0.0413	-0.0597	0.0655	0.0633
149024_12_G	0.2185	0.0528	0.1749	0.0414	0.0518
149038_43_A	0.8327	0.0962	0.8149	0.0146	0.0838
149044_9_G	0.0179	0.1222	-0.1188	0.4172	0.4051
149048_14_G	-0.0367	-0.0047	-0.0318	0.0738	0.0711
149136_59_C	-0.046	0.0075	-0.0539	0.25	0.2377
149276_12_G	0.3911	0.2783	0.1562	0.2848	0.42
149329_18_G	-0.0505	0.0076	-0.0585	0.1065	0.1008
149390_15_T	0.3081	0.0496	0.272	0.0764	0.1081
149433_22_T	0.45	0.0546	0.4182	0.0798	0.1416
149440_70_A	0.6348	-0.0051	0.6367	0.0604	0.1648
149447_9_A	0.331	0.0306	0.3099	0.0241	0.0355
149468_74_A	0.0559	0.0513	0.0049	0.3529	0.366
149557_48_A	0.1558	0.2361	-0.1051	0.4192	0.4534
149569_18_A	0.241	0.0222	0.2237	0.0347	0.0452
14960_40_A	0.1325	0.067	0.0701	0.4302	0.4827
149600_44_T	0.1465	0.1382	0.0097	0.2375	0.2637
149604_26_C	0.5688	0.0365	0.5525	0.0204	0.0465
149642_46_C	0.0773	0.0947	-0.0192	0.3292	0.3438
149671_24_T	0.2816	0.0329	0.2572	0.0299	0.041
149688_37_A	0.6655	0.055	0.646	0.0184	0.0537
149739_11_A	-0.0027	0.0172	-0.0202	0.0231	0.0229
149758_53_G	0.7109	0.0791	0.6861	0.0253	0.0847
149763_7_C	0.1211	0.0449	0.0798	0.1512	0.1687
149797_27_T	-0.0039	0.0304	-0.0354	0.0347	0.0341
14981_44_T	-0.0795	0.0149	-0.0958	0.1618	0.1488
149906_39_T	0.068	0.0642	0.004	0.1065	0.1113
149926_7_T	-0.0479	0.0228	-0.0723	0.2023	0.191
149930_11_G	-0.0371	0.0126	-0.0503	0.0861	0.0824
150065_35_A	0.2807	-0.0035	0.2832	0.0556	0.077
150096_28_G	-0.0033	0.0173	-0.021	0.0247	0.0244
150109_25_A	-0.0033	0.0522	-0.0586	0.0488	0.0476
150112_67_T	0.5479	0.1121	0.4908	0.2353	0.4974
150121_10_T	0.0079	0.1323	-0.1434	0.0843	0.0808
150153_35_T	0.3322	0.163	0.2022	0.2832	0.3984
150165_7_T	0.1135	0.0619	0.055	0.0813	0.0894
150200_52_T	-0.0147	-0.0046	-0.01	0.0318	0.0313
150348_53_T	-0.0027	0.0172	-0.0202	0.0231	0.0229
15039_30_A	-0.0021	0.0106	-0.0128	0.0173	0.0172
150414_60_T	0.0257	0.2951	-0.3822	0.3412	0.3129
150423_60_A	-0.0066	0.0675	-0.0794	0.0658	0.0636
150425_17_A	0.1989	0.1781	0.0253	0.4286	0.5
15050_74_G	0.1448	0.0803	0.0701	0.071	0.0804
150603_65_C	-0.0084	0.0038	-0.0122	0.0255	0.0252
150716_8_T	0.1209	0.1494	-0.0336	0.4242	0.4559
150773_83_A	-0.0101	0.0018	-0.0119	0.0282	0.0278
150809_5_A	0.1187	0.2615	-0.1934	0.2938	0.3008
150837_7_A	-0.0033	0.0238	-0.0278	0.0289	0.0285
150878_33_G	0.2441	0.2154	0.0365	0.3631	0.4424
150879_12_C	0.1462	0.017	0.1314	0.0983	0.114
150897_40_T	0.0219	-0.0027	0.0246	0.2659	0.2713
150939_13_G	0.3979	0.0201	0.3856	0.0173	0.0285
150959_40_T	0.2783	0.4268	-0.2589	0.2129	0.2482
151111_46_A	-0.0141	0.1443	-0.1851	0.1329	0.1241
151141_44_A	0.0817	0.1921	-0.1366	0.422	0.4272
151195_13_A	-0.0321	0.036	-0.0707	0.2733	0.2607
151208_46_C	-0.0891	0.0461	-0.1417	0.5434	0.4896
151214_52_C	0.3104	-0.006	0.3145	0.0465	0.0673
15124_47_T	0.1764	0.0262	0.1542	0.1198	0.1436
1513_41_G	0.0476	0.1062	-0.0656	0.4601	0.4636
151312_26_A	0.6659	0.0056	0.664	0.0064	0.019
151441_46_T	-0.0413	0.0542	-0.101	0.5318	0.4996
151494_29_T	0.1123	0.0087	0.1045	0.0694	0.0777
151495_36_T	-0.0118	0.1012	-0.1257	0.0988	0.094
151500_65_A	0.2578	0.0083	0.2516	0.1561	0.2089
151513_18_G	-0.0165	0.094	-0.1219	0.1965	0.1864
151525_75_A	-0.0661	0.0016	-0.0678	0.1314	0.1228
151593_14_A	-0.0551	0.0487	-0.1091	0.142	0.1319
151598_17_A	-0.048	0.0554	-0.1095	0.1346	0.1256
151628_29_C	0.8413	0.1583	0.8114	0.0216	0.1273
151677_33_T	0.0208	0.0552	-0.0364	0.3254	0.3249
151701_56_T	-0.0098	0.0306	-0.0417	0.0462	0.0452
151714_66_A	0.113	-0.0047	0.1172	0.2197	0.2473
151762_16_A	-0.0045	0.037	-0.0431	0.0405	0.0396
151782_9_T	0.1355	-0.0084	0.1427	0.061	0.0705
151803_72_C	0.1426	0.1594	-0.0199	0.2395	0.2629
151887_23_T	-0.0434	0.0198	-0.0645	0.1018	0.0966
151938_33_C	-0.0039	0.0304	-0.0354	0.0347	0.0341
152098_14_G	0.1511	0.0407	0.1151	0.0592	0.0685
152108_14_A	0.1513	0.0904	0.067	0.064	0.0727
152111_69_G	0.1395	0.0414	0.1024	0.4345	0.496
152121_26_A	0.0448	0.0386	0.0065	0.1163	0.1197
152156_58_A	-0.0059	0.0407	-0.0486	0.0473	0.0462
152165_65_A	-0.0027	0.0172	-0.0202	0.0231	0.0229
1522_73_G	0.6839	-0.0177	0.6894	0.0671	0.2124
152228_6_A	0.1259	0.1401	-0.0164	0.2848	0.3089
152254_16_T	-0.0599	0.0613	-0.1292	0.1592	0.1466
15228_43_T	-0.0161	0.0634	-0.0849	0.0809	0.0777
152301_30_A	0.1547	0.1	0.0608	0.1696	0.193
152339_42_G	0.6661	0.0069	0.6638	0.006	0.0179
152350_45_T	0.2524	0.0516	0.2117	0.2256	0.295
152446_6_A	-0.0025	0.0593	-0.0657	0.052	0.0507
152486_24_A	0.0062	0.0922	-0.0948	0.1716	0.1666
152511_10_T	-0.0109	0.0096	-0.0207	0.035	0.0344
152689_46_G	0.6062	-0.0055	0.6083	0.0643	0.1626
152704_65_A	0.3324	0.2599	0.0979	0.3118	0.4223
152779_52_G	-0.0546	0.0602	-0.1222	0.1489	0.1378
152791_27_G	0.0341	-0.0071	0.041	0.2048	0.2119
152820_16_G	0.1378	0.0159	0.1239	0.1402	0.1612
152985_23_A	-0.0096	0.0231	-0.0335	0.0407	0.0399
152999_42_G	0.1697	0.0232	0.15	0.1488	0.1771
153038_54_A	-0.0086	0.0016	-0.0102	0.0241	0.0238
153048_21_G	0.1218	0.0236	0.1006	0.1488	0.1675
153093_11_A	0.4572	0.1418	0.3676	0.1646	0.2872
153129_34_C	0.3563	0.0563	0.3179	0.1274	0.1931
15313_30_C	-0.0027	0.0125	-0.0154	0.0211	0.0209
153215_8_G	-0.0039	0.0304	-0.0354	0.0347	0.0341
153245_49_T	-0.009	0.0009	-0.01	0.0245	0.0242
153323_78_T	0.3083	0.1189	0.215	0.076	0.1049
153364_31_G	0.3312	0.1003	0.2566	0.3373	0.4842
15337_61_A	-0.1788	-0.0018	-0.1767	0.3064	0.2594
153379_15_T	-0.0234	-0.0062	-0.0171	0.0471	0.046
153426_50_A	-0.0105	0.0286	-0.0403	0.0462	0.0452
153430_43_C	-0.0685	0.0093	-0.0785	0.2229	0.2073
153463_57_T	-0.0291	0.0198	-0.0499	0.0756	0.0727
15347_20_A	-0.0118	0.0675	-0.0851	0.0756	0.0727
153533_12_T	-0.1584	-0.0042	-0.1536	0.3289	0.2836
153548_13_T	0.0036	0.0531	-0.0522	0.0359	0.0353
153555_12_A	-0.0054	0.037	-0.0441	0.0424	0.0415
153558_70_C	0.1514	0.0854	0.0722	0.2312	0.2634
153578_18_T	-0.0015	0.0199	-0.0218	0.2727	0.2696
153583_26_T	0.0512	0.1105	-0.0667	0.2209	0.2231
153635_46_G	0.2188	0.1653	0.0641	0.1163	0.1397
15365_48_G	0.057	0.0523	0.0049	0.1105	0.1146
153681_30_T	0.2708	0.1283	0.1635	0.3287	0.4287
153715_46_A	0.4349	0.1268	0.3528	0.1585	0.2668
153767_19_G	0.7285	0.1011	0.6979	0.0373	0.1317
15379_6_G	-0.0112	0.0244	-0.0364	0.0458	0.0447
153817_39_A	0.5059	0.1941	0.3869	0.0617	0.1158
153830_30_A	0.322	-0.0012	0.3228	0.0278	0.0408
153850_14_G	0.6414	0.0104	0.6377	0.1074	0.2967
153855_6_T	-0.0191	0.014	-0.0335	0.4843	0.4714
153907_6_C	0.5241	0.1083	0.4663	0.2092	0.4205
153941_34_A	-0.0018	0.0405	-0.0441	0.0377	0.037
153958_23_C	-0.0009	0.0059	-0.0068	0.0117	0.0116
15405_8_T	0.0166	-0.0001	0.0167	0.2941	0.2982
154065_38_T	0.8337	0.0985	0.8155	0.013	0.0749
154086_60_T	-0.0039	0.0304	-0.0354	0.0347	0.0341
154154_18_C	-0.0032	0.0822	-0.093	0.0694	0.067
154170_42_T	0.0818	0.0774	0.0049	0.0983	0.1038
154217_16_T	0.0061	0.0652	-0.0633	0.0408	0.04
154266_52_T	0.2354	-0.0013	0.2364	0.0643	0.0839
154402_52_T	-0.0116	0.0089	-0.0206	0.4503	0.4425
154408_66_T	-0.0179	0.0247	-0.0437	0.0578	0.0561
15441_9_A	0.046	0.0401	0.0061	0.3671	0.3781
15442_12_T	-0.0199	0.0117	-0.0319	0.0526	0.0512
154423_79_G	-0.0039	0.0304	-0.0354	0.0347	0.0341
154427_68_G	-0.0026	0.0279	-0.0314	0.0307	0.0302
154464_39_C	0.1046	0.1067	-0.0023	0.0955	0.1024
154506_18_T	-0.0509	0.029	-0.0823	0.1214	0.114
154527_11_A	0.6656	0.0585	0.6449	0.0192	0.056
154529_41_G	0.2745	0.0033	0.2721	0.0289	0.0396
154574_6_A	-0.0028	0.075	-0.0841	0.0636	0.0616
154637_6_G	1	0.0111	1	0	0.0256
154667_62_A	1	-0.0144	1	0	0.0247
154690_14_C	-0.0146	0.0515	-0.0696	0.0698	0.0673
154711_21_A	-0.0014	0.0042	-0.0057	0.0116	0.0116
154725_49_A	0.2576	0.0076	0.2519	0.0633	0.0847
154745_11_A	-0.1326	0.0381	-0.1774	0.5714	0.4965
154775_46_T	-0.1324	0.0168	-0.1517	0.5549	0.486
154782_62_T	-0.0405	-0.0086	-0.0316	0.236	0.2268
154831_20_T	0.8612	0.1348	0.8396	0.0244	0.1662
15487_20_T	0.4821	0.0047	0.4797	0.1728	0.3317
15488_10_T	0.1474	0.0344	0.1171	0.3313	0.3826
154993_46_A	0.7093	0.0644	0.6893	0.026	0.0868
155012_73_G	0.1596	0.0193	0.143	0.2597	0.3057
155024_10_T	0.3938	0.0031	0.3919	0.0187	0.0308
155032_13_A	0.1181	0.1914	-0.0906	0.3412	0.3599
155052_56_C	-0.0344	0.0561	-0.0959	0.1098	0.1038
155054_9_T	-0.0127	0.0309	-0.0449	0.052	0.0507
155114_64_A	-0.0629	0.0951	-0.1746	0.2948	0.2674
155177_15_A	0.2468	0.0494	0.2076	0.0387	0.0503
155193_66_A	-0.0639	0.0233	-0.0892	0.141	0.1311
155195_5_T	0.4986	0.0126	0.4922	0.0116	0.0229
155198_46_A	-0.0039	0.0304	-0.0354	0.0347	0.0341
155214_7_C	-0.0029	0.0256	-0.0293	0.0294	0.029
155226_12_A	0.1882	0.1215	0.076	0.2119	0.2489
155236_17_C	-0.0033	0.0238	-0.0278	0.0289	0.0285
155237_37_C	0.4962	0.0656	0.4608	0.0347	0.067
155244_74_G	-0.0565	0.0139	-0.0715	0.1214	0.114
15527_17_C	0.2643	0.1057	0.1774	0.1739	0.2268
155323_22_G	0.0456	0.1139	-0.0771	0.2267	0.2274
155440_5_C	-0.0031	0.0443	-0.0496	0.0427	0.0418
155441_24_A	0.1909	0.1271	0.0731	0.1321	0.1554
155468_43_C	0.4535	0.2387	0.2821	0.2857	0.477
155488_76_T	0.2714	0.1125	0.179	0.0882	0.1159
155516_19_T	0.929	-0.0002	0.929	0.0247	0.3457
15555_40_G	-0.0003	0.1118	-0.1262	0.085	0.0814
155558_24_G	-0.0115	-0.0056	-0.0059	0.0247	0.0244
155624_8_A	-0.2667	0.1338	-0.4623	0.5	0.375
155637_59_T	-0.0448	0.0368	-0.0847	0.1156	0.1089
155655_35_A	-0.0146	0.002	-0.0166	0.0359	0.0353
155719_12_C	-0.0561	0.0191	-0.0766	0.1242	0.1165
155772_18_C	-0.0231	0.0275	-0.052	0.0694	0.067
155776_70_G	-0.0108	0.0451	-0.0585	0.0581	0.0564
155792_52_G	-0.1556	0.008	-0.1649	0.5581	0.4805
155813_40_A	-0.0013	0.0212	-0.023	0.0233	0.023
155836_30_A	-0.0257	0.0403	-0.0688	0.2965	0.2842
155855_52_A	-0.0019	0.0529	-0.0579	0.0465	0.0454
155912_27_C	-0.0134	-0.0022	-0.0112	0.0311	0.0306
155941_26_T	0.8055	0.1961	0.758	0.019	0.0904
15595_67_G	0.0555	0.036	0.0202	0.2	0.2084
155982_37_A	0.021	0.1653	-0.1728	0.239	0.2293
155986_17_C	-0.002	0.0109	-0.0131	0.0174	0.0173
156093_56_A	-0.0138	0.021	-0.0355	0.0486	0.0474
156158_47_C	0.1938	0.0535	0.1482	0.0476	0.0578
156177_52_A	-0.0041	0.0302	-0.0353	0.0349	0.0343
156187_40_C	-0.0001	0.0322	-0.0334	0.1576	0.1553
156400_11_A	0.1552	0.3443	-0.2884	0.2335	0.2418
156499_26_G	0.1274	0.0318	0.0988	0.1105	0.1248
156502_7_T	0.2328	0.028	0.2107	0.0941	0.121
156533_32_A	0.5538	0.3633	0.2992	0.2	0.3883
156661_56_C	0.1848	0.0246	0.1642	0.0491	0.0595
156672_36_A	0.1119	0.0703	0.0447	0.237	0.2594
156738_74_T	0.5647	0.0035	0.5631	0.0184	0.042
156752_31_T	-0.0834	-0.0005	-0.0829	0.5366	0.494
156812_47_C	0.1444	0.0918	0.058	0.1268	0.1429
156822_17_A	0.0507	0.0262	0.0252	0.1146	0.1193
156901_41_T	-0.0177	0.0003	-0.0179	0.0405	0.0396
156906_66_T	0.0677	0.0128	0.0557	0.3642	0.3877
156921_29_A	-0.0312	0.0143	-0.0461	0.0756	0.0727
15693_19_A	0.5118	0.2655	0.3353	0.1401	0.259
156958_17_T	-0.079	0.0514	-0.1374	0.1845	0.1675
156963_37_A	0.8571	0.046	0.8502	0.0062	0.0425
157019_71_A	0.009	0.1546	-0.1722	0.097	0.0923
157027_8_C	0.5924	0.0221	0.5831	0.0248	0.0602
157051_16_A	0.3495	0.0168	0.3384	0.061	0.0928
157074_17_G	0.2952	0.0772	0.2362	0.3626	0.4986
157091_35_T	0.0696	0.1064	-0.0413	0.1707	0.1761
157108_21_A	-0.0143	0.0349	-0.0509	0.0578	0.0561
157111_8_A	0.129	0.0212	0.1102	0.1161	0.1319
157115_6_T	-0.0899	-0.0005	-0.0894	0.1696	0.1552
157134_37_A	0.7994	0.0186	0.7956	0.006	0.0293
157139_6_C	-0.003	0.0587	-0.0656	0.0526	0.0512
157182_5_C	0.1257	0.0925	0.0365	0.0765	0.0843
157195_5_G	-0.0027	0.0172	-0.0202	0.0231	0.0229
157359_46_G	0.0662	0	0.0662	0.4658	0.4972
157372_19_A	-0.0015	0.004	-0.0055	0.0116	0.0115
157393_51_T	0.0085	0.0407	-0.0335	0.0173	0.0172
157394_36_C	0.7994	0.0187	0.7955	0.0061	0.0298
1574_46_A	-0.0033	0.0246	-0.0286	0.0296	0.0291
157428_42_G	0.1495	0.0333	0.1202	0.0581	0.0673
157552_7_A	-0.0015	0.004	-0.0055	0.0116	0.0115
157594_63_T	-0.0029	0.0261	-0.0298	0.0298	0.0293
157599_6_A	-0.0028	0.0174	-0.0205	0.0235	0.0233
157606_33_T	0.1123	0.0087	0.1045	0.0694	0.0777
157703_72_G	-0.0173	0.0293	-0.048	0.0604	0.0586
157713_14_T	0.3952	0.0084	0.3901	0.018	0.0295
157767_5_C	-0.332	0.0028	-0.3358	0.5029	0.3765
157850_56_C	0.7961	0.0006	0.796	0.0746	0.3636
157942_56_G	-0.0347	0.0287	-0.0653	0.4244	0.4049
157960_9_T	-0.0926	0.0201	-0.115	0.256	0.232
157991_8_T	0.0038	0.002	0.0018	0.4907	0.4907
158005_28_T	0.4986	0.0126	0.4922	0.0116	0.0229
158113_11_C	-0.0142	0.0531	-0.071	0.0705	0.068
158160_46_G	-0.0039	0.0304	-0.0354	0.0347	0.0341
158161_60_A	0.1079	0.1021	0.0064	0.0872	0.094
158163_60_T	-0.0051	0.0437	-0.051	0.0462	0.0452
158200_5_G	-0.0406	0.0394	-0.0833	0.1098	0.1038
158214_14_T	-0.0277	-0.0086	-0.019	0.1676	0.1631
158266_54_C	-0.0142	0.0016	-0.0158	0.0347	0.0341
158295_45_T	0.1353	0.0823	0.0578	0.0694	0.0777
158338_5_G	0.2818	0.0251	0.2633	0.0813	0.1117
158408_5_G	-0.06	0.0394	-0.1034	0.3509	0.3256
158419_67_T	-0.0025	0.0355	-0.0394	0.0355	0.0349
158422_6_C	-0.018	0.0419	-0.0624	0.0698	0.0673
158425_50_C	0.3079	0.0991	0.2318	0.2387	0.3314
158479_8_A	0.1827	0.1456	0.0435	0.0592	0.0685
158531_17_C	0.3411	0.3711	-0.0476	0.2948	0.3877
158593_54_C	-0.0027	0.0172	-0.0202	0.0231	0.0229
158736_33_A	-0.0209	0.0014	-0.0223	0.0476	0.0465
15874_15_T	-0.0085	0.0021	-0.0107	0.0244	0.0241
158766_11_G	-0.0491	0.1214	-0.194	0.1801	0.1639
158801_29_G	0.4973	0.0083	0.4931	0.0132	0.0261
158879_14_G	-0.0008	0.0269	-0.0285	0.027	0.0267
158921_27_A	-0.0061	0.0518	-0.061	0.0542	0.0527
158992_72_C	-0.0032	0.0341	-0.0386	0.0359	0.0353
159022_66_A	0.745	0.0046	0.7438	0.0135	0.0526
159030_65_T	-0.0014	0.0226	-0.0246	0.0245	0.0242
159041_12_A	0.1325	0.0305	0.1052	0.0647	0.0735
159091_13_C	-0.0024	0.0186	-0.0214	0.0235	0.0233
159131_14_T	-0.003	0.0212	-0.0246	0.2099	0.2071
159254_59_T	0.2579	0.0736	0.1989	0.3118	0.4078
159275_64_T	0.5658	0.0747	0.5308	0.0382	0.0852
159307_8_C	0.1675	0.0719	0.103	0.3275	0.3822
159351_12_T	0.5403	0.1036	0.4872	0.2353	0.4906
159387_63_T	0.2296	0.0973	0.1466	0.0467	0.0582
159405_10_A	0.4957	-0.0036	0.4975	0.0116	0.023
159417_21_T	0.1535	0.0615	0.0981	0.0667	0.0768
15944_71_C	-0.0443	0.0295	-0.076	0.1098	0.1038
159465_13_A	0.2742	0.0003	0.274	0.0839	0.1151
159469_51_C	0.2775	0.0217	0.2615	0.0327	0.0447
159497_28_C	0.9591	0.3476	0.9373	0.0064	0.1366
159547_57_T	-0.0019	0.086	-0.0961	0.2616	0.2526
159579_51_G	0.1542	0.0495	0.1101	0.0585	0.0677
159603_8_T	-0.0012	0.0051	-0.0064	0.0119	0.0118
159618_37_G	-0.0081	0.0785	-0.0939	0.0764	0.0735
159668_9_T	-0.003	0.0171	-0.0204	0.0238	0.0235
159672_39_C	0.1805	0.0893	0.1002	0.1304	0.1536
159687_12_A	0.0834	-0.0034	0.0865	0.0828	0.0902
159691_67_A	0.3334	0.0103	0.3265	0.3165	0.4711
159707_32_C	0.362	0.0844	0.3032	0.0467	0.0706
159754_22_T	-0.0001	0.0187	-0.0192	0.0196	0.0194
159777_19_T	0.6661	0.0063	0.6639	0.006	0.0179
159828_12_C	-0.0323	0.0427	-0.0784	0.097	0.0923
159871_60_C	-0.0099	0.0054	-0.0153	0.0289	0.0285
159890_34_T	-0.0026	0.0177	-0.0206	0.0233	0.023
159988_22_G	-0.023	0.1552	-0.211	0.1562	0.144
160105_11_C	0.7606	0.002	0.7601	0.0195	0.0809
160199_27_A	-0.0019	0.0211	-0.0235	0.0245	0.0242
160200_30_T	0.2484	0.1348	0.1313	0.386	0.4875
160277_31_C	0.6553	0.1779	0.5807	0.1677	0.454
160381_12_C	-0.0039	0.0304	-0.0354	0.0347	0.0341
16039_53_G	-0.0783	0.0042	-0.0828	0.1529	0.1412
160391_45_T	-0.0045	0.037	-0.0431	0.0405	0.0396
160423_10_C	0.226	0.0771	0.1614	0.1104	0.1382
160499_10_A	-0.0034	0.0241	-0.0281	0.0294	0.029
16051_22_G	-0.0087	0.0836	-0.1007	0.0809	0.0777
160523_63_G	0.369	0.0915	0.3054	0.1678	0.2564
160600_12_T	-0.0346	-0.0058	-0.0286	0.0688	0.0664
160628_35_T	0.2113	0.1574	0.0639	0.237	0.2829
160759_49_A	-0.0207	0.0339	-0.0565	0.0694	0.067
160792_28_C	-0.1676	0.0039	-0.1721	0.3742	0.3193
160934_8_A	0.115	0.0865	0.0312	0.3312	0.3617
16094_22_T	-0.0344	0.0593	-0.0996	0.1124	0.1061
161194_60_T	0.3324	0.0883	0.2677	0.1588	0.2297
161228_48_T	0.0546	0.0512	0.0036	0.2162	0.2238
161232_25_T	0.2076	0.0138	0.1965	0.0417	0.0521
161242_17_G	0.0809	0.0876	-0.0073	0.1062	0.1117
161291_14_A	0.197	0.0685	0.1379	0.0503	0.0609
161403_43_T	0.0985	0.2117	-0.1437	0.4277	0.4378
161434_48_T	-0.015	0.0176	-0.0332	0.0473	0.0462
161453_6_A	0.0049	0.0059	-0.001	0.4485	0.4484
161468_11_C	-0.0025	0.0215	-0.0245	0.0263	0.026
161471_34_A	-0.0025	0.0593	-0.0657	0.052	0.0507
161519_30_A	0.3237	0.0296	0.3031	0.1037	0.1511
161555_29_T	0.4482	0.1925	0.3166	0.2798	0.4702
161568_17_T	-0.0118	0.0259	-0.0387	0.0468	0.0457
161574_14_A	0.1383	-0.0095	0.1464	0.3861	0.4479
161599_51_G	0.0969	0.0408	0.0584	0.2197	0.239
161698_54_G	0.0101	0.0621	-0.0555	0.3509	0.3457
161788_28_A	0.3319	0.0367	0.3064	0.0255	0.0375
161794_46_A	0.0063	0.0811	-0.0814	0.5089	0.4961
161809_5_T	0.2755	0.196	0.0988	0.157	0.201
161813_43_C	0.0602	0.0375	0.0236	0.2067	0.2162
161833_7_C	0.4064	0.0889	0.3485	0.0679	0.1104
161863_54_A	0.6639	0.0912	0.6301	0.0298	0.0853
161874_42_A	-0.1653	0.0347	-0.2072	0.5176	0.4377
161937_55_T	0.1041	0.1349	-0.0357	0.2635	0.2791
161998_63_C	-0.0033	0.0238	-0.0278	0.0289	0.0285
162040_46_T	0.0479	0.1905	-0.1763	0.3953	0.3864
162095_32_C	0.1641	0.0238	0.1437	0.0536	0.0633
162112_6_G	-0.0029	0.0169	-0.0201	0.0234	0.0231
162154_53_G	0.0626	0.0479	0.0154	0.3198	0.3344
162157_15_G	0.045	0.141	-0.1119	0.4855	0.4818
162217_34_A	0.3299	0.1057	0.2507	0.0867	0.1241
162231_14_C	0.0374	-0.0013	0.0386	0.3136	0.3249
162232_10_C	-0.3848	0.0277	-0.4243	0.5723	0.4085
162239_17_A	-0.002	0.0537	-0.0589	0.0483	0.0471
162279_74_G	0.3307	0.0274	0.3118	0.0231	0.0341
16236_35_T	-0.0668	0.0319	-0.1019	0.1512	0.1397
162367_21_T	0.0614	0.0779	-0.0179	0.1195	0.1234
16237_29_A	-0.0694	0.0326	-0.1054	0.1561	0.1439
162402_31_C	-0.1306	-0.0031	-0.1271	0.3567	0.3151
162465_21_T	0.0582	0.0081	0.0505	0.1871	0.1975
162503_5_A	0.1275	-0.0092	0.1355	0.2651	0.3037
162509_14_A	0.3375	0.0688	0.2886	0.2606	0.3825
16251_37_G	-0.0093	0.0902	-0.1095	0.0867	0.0829
162515_19_C	0.4178	0.1334	0.3281	0.0651	0.1061
162533_18_A	0.3534	0.0417	0.3252	0.0437	0.0664
16254_23_G	0.0387	0.0849	-0.0504	0.2262	0.2276
162558_6_A	-0.0263	0.0048	-0.0312	0.0608	0.059
162567_6_G	-0.0026	0.0177	-0.0206	0.0233	0.023
162689_28_A	-0.0156	-0.0009	-0.0147	0.0359	0.0353
162869_27_C	0.2388	0.0967	0.1574	0.2659	0.3363
162875_60_A	0.2461	0.0414	0.2136	0.0347	0.0452
163029_6_A	-0.4078	0.0163	-0.4311	0.7076	0.4989
163030_33_C	0.6129	0.2103	0.5098	0.0724	0.1726
163071_65_G	-0.0393	0.0085	-0.0482	0.0867	0.0829
16313_8_G	-0.0261	0.1884	-0.2643	0.1845	0.1675
163162_6_A	0.5925	0.1309	0.5311	0.0552	0.1284
16318_26_A	0.0853	0.0857	-0.0004	0.185	0.1955
163241_16_C	-0.0132	-0.0032	-0.0099	0.0296	0.0291
163242_27_T	0.6657	0.0049	0.6641	0.0068	0.0202
163376_19_C	0.2115	0.0241	0.192	0.1097	0.1374
163388_7_G	-0.0166	0.0473	-0.067	0.0706	0.0681
163389_58_T	-0.0201	0.0361	-0.0582	0.0698	0.0673
163402_5_T	-0.0665	0.0027	-0.0693	0.4403	0.4112
163403_44_A	0.205	0.228	-0.0299	0.185	0.2133
163442_24_G	0.019	0.0808	-0.0672	0.25	0.2469
16345_17_A	0.056	0.0492	0.0071	0.2308	0.2394
163549_16_A	0.6661	0.0076	0.6636	0.0064	0.0189
163554_6_T	0.1498	0.0933	0.0623	0.0683	0.0775
163604_57_G	-0.0031	0.0121	-0.0153	0.0219	0.0217
163614_31_C	-0.0024	0.0108	-0.0133	0.0184	0.0182
163624_58_A	0.1924	0.0098	0.1844	0.3869	0.4757
163656_18_A	-0.0039	0.0304	-0.0354	0.0347	0.0341
163657_25_C	-0.0039	0.0304	-0.0354	0.0347	0.0341
163673_32_T	-0.0584	0.0887	-0.1614	0.2882	0.2632
163684_32_T	-0.0021	0.0197	-0.0222	0.0238	0.0235
1637_13_C	0.2461	0.0414	0.2136	0.0347	0.0452
163707_27_G	0.08	0.063	0.0181	0.4535	0.4805
163710_5_T	-0.0065	0.0028	-0.0093	0.0222	0.022
163718_39_T	-0.0108	0.0128	-0.0239	0.0361	0.0355
163759_53_A	0.0278	0.0225	0.0054	0.4142	0.4214
163792_23_C	0.6891	0.2184	0.6023	0.1608	0.475
163801_31_C	-0.0776	-0.0021	-0.0753	0.3397	0.3146
163811_26_G	0.6043	0.1276	0.5464	0.0843	0.2027
163839_31_T	-0.2085	0.0117	-0.2228	0.3558	0.2925
163953_17_T	0.2343	0.0512	0.1929	0.1598	0.2041
164003_9_T	-0.07	-0.0007	-0.0692	0.4551	0.4243
164043_8_G	-0.0016	0.0038	-0.0054	0.0117	0.0116
164072_19_T	0.4978	0.0105	0.4925	0.0128	0.0253
164081_16_T	-0.0332	0.0122	-0.0459	0.0784	0.0754
164157_9_G	-0.0057	0.0503	-0.059	0.052	0.0507
164179_37_T	-0.0163	0.0624	-0.084	0.1856	0.1781
164199_41_A	0.2956	0.0861	0.2293	0.3432	0.4706
164204_11_A	-0.0015	0.0289	-0.0313	0.0289	0.0285
164210_39_G	-0.0258	0.02	-0.0467	0.0694	0.067
164256_8_T	-0.1178	0.073	-0.2058	0.5179	0.4502
164257_59_T	0.1816	0.186	-0.0054	0.2775	0.3158
164259_13_G	-0.0026	0.0373	-0.0415	0.0373	0.0366
164319_10_G	0.1608	0.0717	0.0961	0.0585	0.0677
16434_27_C	0.3211	0.2684	0.072	0.2832	0.3764
164362_41_C	0.223	0.1875	0.0437	0.1198	0.1436
164401_6_T	0.628	0.2762	0.4861	0.0809	0.1955
164424_25_T	0.2068	0.113	0.1057	0.2485	0.2996
164475_9_A	0.6646	0.0266	0.6555	0.0139	0.0408
164476_32_A	-0.0099	0.0097	-0.0198	0.0327	0.0321
164533_8_A	0.126	0.0075	0.1194	0.0636	0.0723
164587_50_G	-0.0337	0.0337	-0.0697	0.1908	0.1818
164699_15_A	-0.046	0.0689	-0.1234	0.1395	0.1298
164715_5_G	-0.0022	0.0294	-0.0326	0.0311	0.0306
164720_27_A	0.3979	0.0201	0.3856	0.0173	0.0285
164734_22_C	0.2152	0.1221	0.106	0.4107	0.4991
164755_70_T	-0.0172	0.0351	-0.0542	0.0636	0.0616
164784_37_C	-0.0456	0.0173	-0.064	0.104	0.0986
164796_13_C	0.1508	0.0306	0.124	0.1384	0.1606
164800_62_T	-0.0382	0.0202	-0.0596	0.0925	0.0882
164869_51_G	-0.0039	0.0304	-0.0354	0.0347	0.0341
164889_32_A	-0.0254	0.0392	-0.0673	0.0828	0.0794
16491_15_A	0.3018	0.1738	0.1549	0.0606	0.0812
164971_34_G	0.2577	0.0089	0.251	0.0637	0.0852
164992_78_T	-0.0321	0.0378	-0.0727	0.0938	0.0894
165071_41_C	0.2482	0.0353	0.2207	0.0932	0.1219
165112_67_C	-0.0168	0.1119	-0.1449	0.1156	0.1089
165123_28_A	0.3243	0.0005	0.3239	0.0231	0.0341
165157_44_A	0.1818	0.1076	0.0832	0.0672	0.0787
165158_23_T	-0.0098	0.0306	-0.0417	0.0462	0.0452
165173_15_T	0.0051	0.0891	-0.0922	0.0585	0.0568
165216_39_G	0.257	0.1512	0.1246	0.2442	0.3101
165222_31_A	-0.0215	0.0579	-0.0844	0.0875	0.0837
165226_54_G	0.6023	-0.0156	0.6084	0.0687	0.1726
165304_60_T	0.5808	0.0825	0.5432	0.0419	0.0966
165366_12_G	-0.0033	0.0522	-0.0586	0.0488	0.0476
165385_20_C	-0.0336	0.006	-0.0399	0.075	0.0722
165454_47_C	0.2964	0.022	0.2806	0.2471	0.3471
16546_17_A	-0.0038	0.0311	-0.036	0.0349	0.0343
165534_37_C	-0.0102	0.0631	-0.0782	0.0698	0.0673
165540_14_A	0.5593	0.0712	0.5255	0.1592	0.35
165576_10_T	0.4976	0.0102	0.4924	0.0135	0.0267
16558_9_T	0.1322	-0.0072	0.1385	0.1377	0.1586
16578_15_T	0.1323	0.1578	-0.0302	0.4561	0.4951
165802_59_G	0.3983	0.023	0.3841	0.018	0.0295
165827_5_G	-0.0017	0.0318	-0.0346	0.0318	0.0313
165837_17_A	0.5717	0.0507	0.5488	0.0943	0.2152
165843_38_G	0.2692	0.0378	0.2405	0.3585	0.4822
165908_40_G	0.2065	0.1245	0.0937	0.4162	0.4998
165919_19_T	0.2059	-0.0089	0.2129	0.3571	0.4494
165932_68_G	-0.0051	0.0437	-0.051	0.0462	0.0452
166079_63_A	0.3202	0.0548	0.2808	0.25	0.3593
166091_17_G	0.3659	0.2146	0.1927	0.1062	0.1545
16615_24_T	0.127	0.0126	0.1159	0.0647	0.0735
166237_43_T	-0.008	0.1186	-0.1437	0.2456	0.2328
166241_34_G	-0.0023	0.0105	-0.0129	0.0179	0.0177
16629_34_T	-0.0033	0.0238	-0.0278	0.0289	0.0285
166349_33_T	-0.0034	0.0231	-0.0272	0.0299	0.0294
166392_36_T	0.3663	0.1131	0.2854	0.3313	0.4998
166425_37_T	-0.0013	0.1627	-0.1959	0.5116	0.4805
166426_48_T	-0.0727	0.109	-0.204	0.2774	0.2482
166431_14_C	-0.169	-0.003	-0.1654	0.5698	0.4867
166432_5_A	-0.0756	0.0428	-0.1237	0.1734	0.1584
166474_10_T	0.0087	0.0125	-0.0039	0.4294	0.43
166518_13_T	-0.0069	0.0636	-0.0753	0.0636	0.0616
166556_21_T	0.3976	0.0262	0.3814	0.0217	0.0356
166564_19_T	-0.0898	0.0362	-0.1308	0.1935	0.1748
166646_70_C	0.4991	0.0182	0.4899	0.0128	0.0253
166719_16_C	-0.0092	-0.0053	-0.0039	0.0216	0.0213
166780_12_C	0.3495	0.0258	0.3322	0.0751	0.114
166883_26_G	0.4311	-0.0006	0.4315	0.0305	0.0534
166894_25_A	0.4025	0.1877	0.2645	0.2952	0.4599
166901_47_T	-0.054	0.0701	-0.1335	0.1544	0.1425
166972_39_T	0.0086	0.1386	-0.1508	0.2744	0.2626
166990_39_T	-0.0702	0.0298	-0.103	0.1558	0.1437
167124_19_C	-0.0116	0.0924	-0.1146	0.0925	0.0882
167150_43_T	-0.0037	0.0975	-0.1121	0.0809	0.0777
167196_19_C	-0.0105	0.0454	-0.0585	0.0578	0.0561
167197_64_A	0.0572	-0.0088	0.0654	0.2619	0.2778
167233_31_T	0.0479	0.1247	-0.0878	0.1908	0.191
167325_21_A	-0.0021	0.0197	-0.0222	0.0238	0.0235
167362_61_A	0.2177	0.0482	0.1781	0.0405	0.0507
167376_9_A	-0.0033	0.0334	-0.0379	0.0355	0.0349
167378_11_T	0.2654	0.0358	0.2381	0.1429	0.1913
167452_6_C	0.7492	0.0507	0.7358	0.0133	0.0519
167460_60_G	0.1433	0.0476	0.1005	0.3121	0.3569
167484_34_A	-0.0032	0.0244	-0.0282	0.0291	0.0286
16751_45_A	0.6227	0.2002	0.5283	0.1781	0.4366
167515_52_A	-0.0202	0.0101	-0.0306	0.052	0.0507
16752_20_G	0.6694	0.5568	0.2542	0.1572	0.3797
167567_38_A	0.6645	0.0763	0.6368	0.0256	0.074
167602_28_G	0.2106	0.0558	0.1639	0.2867	0.3542
167679_17_A	0.1565	0.1622	-0.0069	0.0805	0.0895
167684_38_C	-0.0015	0.004	-0.0055	0.0116	0.0115
167697_7_T	0.3856	0.007	0.3812	0.0359	0.0581
167784_59_C	-0.0051	0.0437	-0.051	0.0462	0.0452
167788_38_A	-0.0044	0.0476	-0.0545	0.0476	0.0465
168003_11_G	0.0939	0.1931	-0.123	0.4855	0.498
168005_25_A	0.2214	0.2326	-0.0146	0.4248	0.4979
168034_78_C	-0.1503	0.0042	-0.1551	0.4591	0.3975
168104_66_A	0.0802	0.2276	-0.1907	0.2601	0.2594
168135_21_A	0.2374	0.1134	0.1399	0.3609	0.4525
168144_12_A	0.0535	0.0601	-0.007	0.2604	0.2685
168272_10_T	0.2035	0.0768	0.1373	0.3735	0.4546
168330_46_T	-0.0021	0.0106	-0.0128	0.0173	0.0172
168346_21_C	0.3318	0.036	0.3069	0.0252	0.037
168382_62_A	-0.0451	0.0531	-0.1037	0.1272	0.1191
168422_70_A	-0.0141	0.1364	-0.1742	0.1279	0.1197
168460_73_A	0.1484	0.0365	0.1162	0.0621	0.0718
168506_64_C	-0.0203	0.0372	-0.0597	0.1796	0.1733
168513_71_A	-0.0027	0.0172	-0.0202	0.0231	0.0229
16853_19_T	0.0993	0.0821	0.0187	0.4383	0.471
168553_22_T	0.0937	0.0308	0.0649	0.3095	0.3367
16871_47_A	-0.0476	0.075	-0.1325	0.1463	0.1356
168724_24_C	0.0235	0.0076	0.016	0.2182	0.2221
168736_34_A	0.0307	0.0131	0.0178	0.4795	0.491
16874_62_T	0.7495	0.0556	0.7347	0.0134	0.0522
168761_74_T	0.1426	0.0646	0.0834	0.0655	0.0744
16886_15_G	-0.0071	0.0054	-0.0125	0.0235	0.0233
168888_19_G	-0.0021	0.0197	-0.0222	0.0238	0.0235
168938_13_A	0.0075	0.0718	-0.0692	0.0414	0.0406
168950_23_A	0.0199	0.1063	-0.0967	0.042	0.0411
168968_48_G	0.622	0.0723	0.5926	0.0491	0.1259
169020_31_C	0.0154	0.0098	0.0057	0.4424	0.4464
169028_11_T	0.4063	0.1585	0.2945	0.2847	0.4512
169192_6_A	0.2728	-0.0024	0.2745	0.0294	0.0403
169197_16_A	-0.0122	-0.001	-0.0112	0.0291	0.0286
169286_25_T	0.0869	0.2037	-0.1467	0.2886	0.2924
169297_31_C	-0.0261	0.0105	-0.037	0.0636	0.0616
169403_68_C	0.2184	0.0767	0.1534	0.1503	0.1864
169498_11_C	-0.0188	0.0404	-0.0617	0.0706	0.0681
169534_23_C	-0.0198	0.0279	-0.0491	0.0636	0.0616
169543_32_G	-0.0045	0.037	-0.0431	0.0405	0.0396
169548_9_G	0.373	-0.0088	0.3784	0.0824	0.1312
169634_9_A	-0.0121	-0.001	-0.0111	0.0289	0.0285
169639_5_G	0.5457	0.1074	0.491	0.0839	0.1766
169646_15_C	0.2056	0.0052	0.2014	0.0407	0.051
169758_27_G	0.1181	0.1726	-0.0659	0.4104	0.4358
16976_19_A	0.3529	0.0453	0.3222	0.0464	0.0702
169779_16_T	-0.0228	0.0113	-0.0345	0.0578	0.0561
169863_50_A	0.0344	0.1205	-0.0978	0.407	0.4024
169895_37_G	-0.0192	0.0609	-0.0854	0.186	0.1781
169896_9_C	-0.0028	0.0263	-0.0298	0.0296	0.0291
1699_27_A	-0.0458	0.006	-0.0521	0.0979	0.0931
169910_35_T	0.0394	0.0659	-0.0285	0.1294	0.1312
169914_50_A	0.2909	0.2746	0.0224	0.3875	0.4922
170005_39_A	0.0223	0.05	-0.0291	0.3757	0.3764
170009_28_A	-0.0465	0.0257	-0.0742	0.4161	0.3928
17002_23_A	-0.0213	0.0011	-0.0224	0.0482	0.047
170052_76_A	0.3549	0.0473	0.3228	0.0432	0.0656
1701_23_C	0.1217	0.0135	0.1097	0.1965	0.222
17010_14_A	-0.0146	0.0016	-0.0163	0.0357	0.0351
170116_37_A	-0.002	0.0441	-0.0482	0.0405	0.0396
170150_23_T	0.3894	0.0227	0.3753	0.0349	0.0564
170151_24_A	0.4994	0.363	0.2141	0.2635	0.457
170220_71_C	0.3536	0.0478	0.3211	0.0769	0.1165
170292_28_A	-0.0026	0.0177	-0.0206	0.0233	0.023
170294_6_C	0.1863	0.109	0.0868	0.3145	0.3702
17034_69_A	-0.8132	0.0028	-0.8184	0.8987	0.4949
170350_52_C	0.6659	0.0058	0.664	0.0064	0.0189
170436_53_G	-0.0626	0.0591	-0.1294	0.1618	0.1488
170448_65_T	0.2759	0.2443	0.0419	0.25	0.3146
170481_19_C	-0.0048	0.0533	-0.0614	0.0533	0.0519
170483_17_T	0.3153	0.0117	0.3072	0.1111	0.1609
170492_18_T	0.3162	0.1809	0.1652	0.2326	0.3172
170530_54_A	0.3783	0.1438	0.2739	0.1047	0.1592
170566_13_T	0.7988	0.052	0.7878	0.0117	0.0568
170569_35_C	0.1514	0.0685	0.0891	0.1928	0.221
170585_68_G	0.7976	0.0411	0.7889	0.0125	0.0605
170634_5_A	0.4018	0.1377	0.3062	0.1096	0.1734
170635_8_G	0.1541	0.1532	0.0011	0.2254	0.2513
170646_41_A	0.3989	0.0269	0.3823	0.0184	0.0302
17065_51_A	-0.0171	-0.0066	-0.0104	0.0347	0.0341
170658_5_C	0.0441	-0.001	0.045	0.2738	0.2856
170672_12_T	0.4178	0.0531	0.3852	0.0465	0.0781
170695_52_C	-0.1928	0.0268	-0.2256	0.343	0.2842
17071_24_A	-0.0077	0.0114	-0.0193	0.0289	0.0285
170730_77_T	-0.0419	0.0764	-0.128	0.422	0.3931
170731_10_G	0.2991	0.1846	0.1403	0.1104	0.1468
170741_36_T	0.3351	0.3795	-0.0715	0.2976	0.3866
170763_22_A	0.3979	0.02	0.3856	0.0174	0.0286
170791_16_T	0.0243	0.0349	-0.011	0.1879	0.1896
170822_24_A	-0.0352	0.0018	-0.0371	0.3706	0.3567
170909_39_A	-0.062	0.0255	-0.0898	0.1387	0.1291
170949_77_A	0.5721	0.0326	0.5577	0.2	0.4597
171008_24_G	-0.0027	0.0268	-0.0303	0.0299	0.0295
171077_68_G	0.0433	0.0013	0.042	0.4798	0.4997
171082_37_A	-0.0029	0.0256	-0.0293	0.0294	0.029
171273_34_C	-0.1239	0.0127	-0.1383	0.4062	0.3589
171304_62_T	0.1047	0.1581	-0.0635	0.2832	0.2979
171330_8_C	-0.0182	0.0223	-0.0415	0.0573	0.0557
171364_13_C	0.2243	0.1398	0.0983	0.4085	0.4991
171387_46_A	0.394	0.0047	0.3911	0.0191	0.0313
17144_68_T	0.0891	0.0114	0.0786	0.0809	0.0882
171442_48_C	0.0846	0.0143	0.0713	0.0915	0.0991
17145_62_A	-0.0154	0.0022	-0.0176	0.038	0.0373
171553_8_T	0.0273	0.0825	-0.0602	0.1453	0.1447
171590_37_A	0.2193	0.0578	0.1714	0.0427	0.0534
171595_5_T	0.9109	0.1325	0.8972	0.0061	0.0644
171613_36_A	0.0774	0.1348	-0.0663	0.2071	0.2132
171678_47_A	0.1218	0.0503	0.0753	0.2254	0.2513
171719_53_A	0.4942	0.1388	0.4126	0.179	0.3352
171730_6_T	-0.0049	0.022	-0.0275	0.0314	0.031
171758_30_A	-0.0504	0.0412	-0.0954	0.1287	0.1204
171839_62_T	0.1122	0.0676	0.0478	0.2771	0.3037
171867_56_T	0.4988	0.0166	0.4903	0.0131	0.0258
17193_31_A	-0.0359	0.0108	-0.0473	0.275	0.2637
171971_63_G	0.2025	0.0014	0.2013	0.0452	0.0564
171989_62_C	0.2461	0.0414	0.2136	0.0347	0.0452
171993_29_G	0.0531	0.0794	-0.0286	0.4878	0.4993
172006_22_T	0.0909	0.0344	0.0586	0.2635	0.2852
17209_44_A	0.13	0.0206	0.1117	0.0636	0.0723
17212_56_C	0.0867	0.036	0.0525	0.0867	0.0934
172125_46_T	-0.0154	0.0114	-0.0271	0.4472	0.4373
172141_73_C	0.0222	-0.0036	0.0257	0.244	0.2491
172243_51_G	0.3606	0.2743	0.119	0.3179	0.4476
172345_9_C	0.0271	-0.0054	0.0323	0.4765	0.4892
172356_34_T	0.2485	0.1591	0.1063	0.2288	0.2864
172415_11_T	0.6592	-0.0168	0.6648	0.0147	0.0431
172427_49_T	-0.0079	0.0028	-0.0107	0.0233	0.023
172518_29_T	-0.0408	0.0123	-0.0538	0.4706	0.4487
172521_19_G	-0.0334	0.0081	-0.0419	0.0756	0.0727
172547_5_G	0.2043	0.0019	0.2028	0.0414	0.0518
172570_24_G	0.6654	0.0308	0.6548	0.0131	0.0384
172611_29_A	-0.0027	0.0172	-0.0202	0.0231	0.0229
172629_12_T	0.0712	0.0791	-0.0086	0.1588	0.1657
17267_9_T	0.3516	0.0018	0.3504	0.2564	0.3935
172677_48_T	0.9124	0.1782	0.8934	0.0065	0.0689
17272_40_T	0.0712	0.034	0.0385	0.4327	0.4589
172858_26_T	0.005	0.1148	-0.124	0.1813	0.1744
172895_8_C	-0.5424	0.0239	-0.5801	0.7468	0.4795
172899_51_C	0.3829	0.1134	0.304	0.3168	0.4907
172908_52_T	0.1986	0.1238	0.0854	0.4132	0.4913
172919_32_C	0.3234	0.0472	0.2899	0.0462	0.067
172929_14_A	0.6887	-0.013	0.6927	0.0331	0.1062
172958_12_T	0.1305	0.0256	0.1077	0.0659	0.0748
17297_69_A	0.0873	0.1225	-0.0401	0.1561	0.1631
172991_11_G	-0.0032	0.0243	-0.0282	0.0292	0.0288
173025_8_A	0.3287	0.1938	0.1673	0.1453	0.201
173068_26_T	0.856	0.0305	0.8515	0.0072	0.0491
173085_18_T	0.7367	0.3974	0.5631	0.0763	0.248
173098_5_T	0.0876	0.1541	-0.0786	0.2312	0.239
173117_71_T	-0.0297	0.0465	-0.0799	0.0947	0.0902
17327_9_G	0.2378	0.2547	-0.0227	0.1806	0.2151
173270_20_G	-0.0027	0.0172	-0.0202	0.0231	0.0229
173319_21_C	0.6036	0.1476	0.535	0.0536	0.1275
173327_29_T	-0.0247	0.0559	-0.0854	0.0915	0.0873
17333_41_C	-0.0449	0.0277	-0.0747	0.1098	0.1038
173350_31_C	-0.0076	0.0399	-0.0495	0.0491	0.0479
173384_46_T	-0.0027	0.067	-0.0746	0.0578	0.0561
[truncated: 7,376 more rows]

## Sheet: all_popn_per_loc_purged_relativ
mname	Fit	Fst	Fis	Hobs	Hexp
100026_14_A	0.0937	0.1083	-0.0164	0.4333	0.4481
100055_13_A	0.0462	0.0562	-0.0106	0.2745	0.2778
10021_30_C	0.1814	-0.0183	0.1961	0.0729	0.0894
100377_5_A	0.0079	-0.0216	0.0289	0.3402	0.345
100456_12_A	-0.0168	-0.0014	-0.0154	0.0417	0.0408
100472_13_T	0.2271	0.0786	0.1612	0.2619	0.3228
100492_31_C	-0.0389	-0.015	-0.0235	0.0686	0.0663
100562_27_C	0.2675	0.0067	0.2626	0.049	0.0663
100571_5_G	0.0533	0.0681	-0.0159	0.451	0.4567
100626_17_C	0.0146	-0.007	0.0214	0.3478	0.3523
100640_32_A	-0.0311	0.031	-0.0641	0.101	0.0959
100689_79_C	-0.0284	0.0041	-0.0326	0.0686	0.0663
100692_37_G	-0.0307	0.0284	-0.0609	0.098	0.0932
100705_19_G	-0.0326	-0.0104	-0.022	0.0625	0.0605
100716_59_T	0.1854	-0.01	0.1935	0.0714	0.0876
100795_26_A	0.055	0.1292	-0.0852	0.0392	0.0384
100897_14_G	0.0802	-0.003	0.083	0.4167	0.4512
100939_8_T	0.1099	0.1319	-0.0254	0.1471	0.1528
100969_22_C	0.2969	0.1063	0.2133	0.3333	0.4444
101072_7_A	0.3868	0.3711	0.0249	0.2143	0.28
101105_6_A	0.1916	0.0048	0.1878	0.1569	0.1924
101150_19_T	0.1662	0.0252	0.1447	0.1765	0.2076
10120_21_T	0.0886	0.1927	-0.129	0.044	0.043
101203_23_A	0.084	0.0585	0.0272	0.1386	0.1459
10121_25_G	-0.0325	-0.0126	-0.0196	0.0594	0.0576
101219_19_T	0.1291	0.1088	0.0227	0.4412	0.4746
101301_21_A	-0.034	-0.0158	-0.018	0.0588	0.0571
101328_14_A	-0.0407	-0.0175	-0.0228	0.0693	0.0669
101355_50_C	-0.0181	-0.0056	-0.0124	0.0392	0.0384
101368_64_T	0.0995	0.2279	-0.1663	0.0588	0.0571
101379_77_C	0.1814	0.1521	0.0346	0.2424	0.271
10139_36_C	-0.0119	-0.0127	0.0007	0.02	0.0198
101404_11_A	0.0993	0.101	-0.0018	0.4314	0.4508
101490_28_C	-0.0593	0.0718	-0.1413	0.2917	0.2637
101544_24_G	0.2168	0.0199	0.2009	0.23	0.2888
101576_33_A	-0.0765	0.0028	-0.0795	0.4314	0.3983
101600_35_G	0.0351	0.1411	-0.1234	0.3023	0.288
101619_6_A	0.0192	0.0904	-0.0783	0.0686	0.0663
101625_6_T	-0.0186	0.0029	-0.0216	0.049	0.0478
101729_12_A	0.1741	0.0256	0.1524	0.08	0.095
101799_19_C	-0.0312	0.0345	-0.0681	0.1047	0.0992
101839_25_C	-0.0187	0.0044	-0.0232	0.051	0.0497
101946_36_T	-0.0467	0.0431	-0.0939	0.2549	0.2368
101986_11_G	0.0369	0.1316	-0.109	0.0784	0.0754
102007_56_G	0.0693	0.1641	-0.1135	0.049	0.0478
102043_8_T	0.0983	0.028	0.0723	0.1176	0.1278
102052_28_T	0.0394	0.1093	-0.0785	0.049	0.0478
102074_20_T	-0.0641	-0.0005	-0.0636	0.1287	0.1204
102093_42_G	0.0085	0.0275	-0.0196	0.0225	0.0222
10210_33_A	0.0491	0.1096	-0.0679	0.0294	0.029
102122_57_C	-0.0249	-0.0173	-0.0074	0.0408	0.04
102143_25_G	0.1524	0.1669	-0.0174	0.1275	0.1362
102185_12_A	0.0163	0.1125	-0.1084	0.098	0.0932
102188_61_T	-0.0532	-0.0118	-0.041	0.098	0.0932
102189_20_G	-0.0186	0.0029	-0.0216	0.049	0.0478
102190_20_T	-0.0532	-0.0118	-0.041	0.098	0.0932
102299_14_T	0.0187	0.0532	-0.0364	0.0294	0.029
102310_27_T	-0.0322	-0.0181	-0.0138	0.0532	0.0518
102358_46_T	0.2553	0.1041	0.1688	0.2255	0.2843
102376_28_C	-0.0193	0.0046	-0.024	0.0526	0.0512
102403_73_A	0.0881	0.0546	0.0354	0.1461	0.1543
102419_50_T	0.1979	0.0219	0.1799	0.0737	0.0902
10242_27_C	-0.0046	0.038	-0.0442	0.0588	0.0571
102461_15_A	0.0402	0.0399	0.0002	0.2323	0.2355
102555_13_A	-0.0163	-0.0042	-0.0121	0.1961	0.1924
102605_15_T	0.2146	-0.0203	0.2303	0.1474	0.1884
102707_26_G	-0.0476	0.115	-0.1837	0.2151	0.1919
102754_29_A	0.1956	-0.023	0.2137	0.3627	0.4538
102787_54_A	0.0548	0.0048	0.0502	0.2475	0.2598
102873_13_C	0.0464	0.0588	-0.0132	0.1798	0.1818
102944_9_G	0.0558	0.1121	-0.0634	0.2644	0.2622
103002_29_A	-0.0483	-0.011	-0.0368	0.09	0.0859
103064_17_T	-0.0193	0.0055	-0.0249	0.0538	0.0523
103127_13_T	0.1375	0.0178	0.1219	0.3913	0.4468
103279_7_C	-0.0008	0.1376	-0.1605	0.1569	0.1446
103312_38_T	0.3184	0.3068	0.0168	0.0814	0.0992
103329_12_G	-0.0114	-0.0119	0.0004	0.0208	0.0206
103655_65_T	0.0528	0.0499	0.0031	0.2673	0.2734
103739_18_T	0.6294	0.4795	0.288	0.0693	0.1375
103772_10_T	0.0503	0.1106	-0.0678	0.0297	0.0293
103781_11_C	0.1181	0.1699	-0.0625	0.1569	0.1609
103804_34_C	0.185	0.0035	0.1821	0.0843	0.1026
103829_9_T	-0.0242	0.0689	-0.1	0.1294	0.121
103866_35_T	0.066	0.1184	-0.0595	0.023	0.0227
103910_14_T	-0.0283	0.0233	-0.0528	0.0882	0.0843
103968_59_G	-0.0162	-0.0021	-0.0141	0.0392	0.0384
103988_5_C	-0.0445	-0.0042	-0.0401	0.09	0.0859
104033_18_C	0.4227	0.2331	0.2472	0.16	0.2408
104211_27_C	0.0539	0.142	-0.1027	0.06	0.0582
104446_29_G	-0.0658	0.0321	-0.1011	0.1648	0.1512
10454_28_C	0.1492	0.0855	0.0696	0.2059	0.2297
104715_76_G	-0.0318	-0.0204	-0.0112	0.4536	0.4421
104868_9_C	-0.0311	0.031	-0.0641	0.101	0.0959
105190_14_C	0.1885	0.0184	0.1733	0.3196	0.3876
105236_43_A	-0.0174	-0.003	-0.0143	0.0408	0.04
105275_28_G	-0.0057	0.008	-0.0138	0.0294	0.029
105350_52_T	0.2293	0.0126	0.2195	0.0588	0.0754
105452_23_A	0.0495	0.1631	-0.1357	0.0882	0.0843
105470_6_T	0.0878	0.0065	0.0818	0.1176	0.1278
105471_7_T	0.0503	0.1106	-0.0678	0.0297	0.0293
105477_6_T	0.0953	0.0228	0.0742	0.1188	0.129
105485_39_A	-0.0186	0.0029	-0.0216	0.049	0.0478
105519_23_T	0.125	0.0259	0.1017	0.1099	0.1232
105526_19_T	-0.0012	0.0527	-0.0569	0.0682	0.0659
105527_57_T	0.0768	-0.0245	0.0988	0.2632	0.287
105558_37_T	0.0749	0.2002	-0.1566	0.0784	0.0754
105562_68_G	0.0577	-0.0057	0.0631	0.2449	0.2593
105564_9_T	0.0901	0.036	0.0561	0.3976	0.4257
105572_35_A	-0.0162	-0.0021	-0.0141	0.0392	0.0384
105655_11_A	0.1358	0.0361	0.1035	0.099	0.1118
105674_15_A	0.0115	0.0953	-0.0926	0.0909	0.0868
105679_11_T	0.0193	0.1557	-0.1615	0.14	0.1302
105689_50_A	-0.0381	0.0441	-0.086	0.1275	0.1193
105714_13_T	-0.0235	0.0141	-0.0382	0.07	0.0676
105721_69_C	0.0489	-0.0032	0.0519	0.4706	0.4931
105780_18_A	0.1656	0.0773	0.0957	0.1546	0.1767
105828_11_A	0.0079	-0.0167	0.0242	0.2745	0.2778
105910_43_A	-0.0193	0.0037	-0.0231	0.0515	0.0502
105923_9_C	-0.0221	0.0016	-0.0237	0.0556	0.054
105967_7_T	-0.0291	0.024	-0.0544	0.0909	0.0868
105974_33_T	-0.0574	0.0283	-0.0882	0.1529	0.1412
106040_31_C	0.1771	-0.0231	0.1957	0.2778	0.3394
106117_13_A	-0.068	0.0075	-0.0761	0.2604	0.2417
10617_78_G	0.0002	0.1022	-0.1137	0.1176	0.1107
106234_46_G	-0.0301	-0.0086	-0.0213	0.0588	0.0571
106294_15_C	-0.034	-0.0158	-0.018	0.0588	0.0571
106320_30_T	-0.0289	-0.0154	-0.0133	0.05	0.0488
106326_12_T	0.1852	0.0042	0.1817	0.2245	0.2732
1065_72_G	0.678	0.1042	0.6406	0.0204	0.0594
106532_47_G	0.0066	0.0791	-0.0787	0.22	0.2112
106555_40_C	0.0398	0.1278	-0.101	0.0659	0.0638
106618_19_G	0.4465	0.1814	0.3239	0.0323	0.0523
106644_33_T	0.2763	0.1313	0.1669	0.0632	0.0807
106792_44_A	-0.0168	-0.0017	-0.0151	0.0412	0.0404
106818_20_A	0.1622	0.0439	0.1238	0.1538	0.1782
106925_5_G	-0.062	0.0926	-0.1705	0.2188	0.1948
107014_39_A	0.1385	0.1264	0.0138	0.4059	0.4365
107017_23_C	-0.066	0.034	-0.1035	0.1667	0.1528
10705_59_G	0.15	-0.0022	0.1519	0.1386	0.1623
107060_56_C	0.0403	0.1127	-0.0816	0.0521	0.0507
10721_62_T	-0.0143	0.0494	-0.0671	0.0891	0.0851
107272_54_T	-0.066	-0.0005	-0.0654	0.1351	0.126
107295_31_C	-0.0007	0.0183	-0.0193	0.2604	0.2565
107316_52_C	-0.0124	-0.0134	0.0009	0.0217	0.0215
107372_9_T	-0.0233	0.009	-0.0326	0.0652	0.0631
107514_31_T	0.1641	0.0137	0.1525	0.0889	0.1049
107516_8_G	-0.0186	0.0029	-0.0216	0.049	0.0478
107608_39_A	-0.0241	0.0123	-0.0368	0.0693	0.0669
107653_41_C	-0.0143	0.0014	-0.0157	0.0392	0.0384
107782_21_T	0.0128	0.0536	-0.043	0.0412	0.0404
107848_69_C	0.0897	0.2015	-0.14	0.0521	0.0507
107939_17_C	0.2284	0.0172	0.2148	0.0645	0.0823
107945_38_T	0.0739	0.1726	-0.1193	0.049	0.0478
108094_49_A	-0.0328	-0.0166	-0.0159	0.0581	0.0564
108115_12_T	-0.0186	0.0029	-0.0216	0.049	0.0478
108188_27_T	-0.0424	-0.0098	-0.0322	0.3617	0.347
108227_12_A	-0.0162	-0.0021	-0.0141	0.0392	0.0384
108252_79_T	0.1654	0.1159	0.056	0.41	0.4579
108281_46_A	0.0025	0.0233	-0.0214	0.0309	0.0304
108294_28_A	-0.0179	0.0231	-0.042	0.0686	0.0663
108322_21_A	0.0174	-0.0208	0.0374	0.2268	0.2321
108409_52_T	-0.0174	-0.0015	-0.0159	0.043	0.0421
108410_17_T	-0.0235	0.0141	-0.0382	0.07	0.0676
108418_57_T	0.0403	0.0931	-0.0583	0.0294	0.029
108443_35_G	0.1172	0.2628	-0.1975	0.07	0.0676
108456_18_A	0.2766	0.1322	0.1664	0.0625	0.0799
108473_5_T	0.138	-0.0238	0.1581	0.2647	0.3093
108480_27_T	-0.0764	0.0366	-0.1172	0.1863	0.1689
108492_9_A	0.1327	0.1011	0.0352	0.42	0.455
108502_19_G	0.3166	0.0035	0.3142	0.0444	0.0644
108539_41_G	-0.021	0.008	-0.0292	0.0588	0.0571
10856_50_A	0.1399	0.0834	0.0616	0.451	0.4983
108670_19_C	0.0986	0.0593	0.0418	0.1287	0.1375
108699_45_C	0.0785	0.2237	-0.1871	0.098	0.0932
108712_17_G	-0.0143	0.0494	-0.0671	0.0891	0.0851
108718_32_C	0.0561	0.096	-0.0441	0.4444	0.4444
108749_5_A	-0.0052	0.0056	-0.0109	0.1939	0.1913
108772_13_T	0.2669	0.0091	0.2601	0.0526	0.071
108789_8_A	-0.0162	-0.0019	-0.0143	0.0396	0.0388
108829_61_A	0.3237	0.2111	0.1428	0.098	0.1278
108907_38_G	-0.0214	-0.0191	-0.0023	0.0337	0.0331
109_14_C	0.1561	0.1072	0.0548	0.4217	0.471
109239_18_T	0.6787	0.0795	0.651	0.0098	0.029
109240_79_T	-0.0499	0.0039	-0.054	0.1078	0.102
109389_73_T	0.2675	0.0067	0.2626	0.049	0.0663
10948_5_A	0.034	-0.0187	0.0517	0.4756	0.494
109548_8_T	-0.0192	0.0022	-0.0214	0.0495	0.0483
109585_12_A	-0.0844	0.023	-0.1098	0.1863	0.1689
109603_17_G	-0.1043	0.0284	-0.1366	0.5392	0.4788
109627_14_G	-0.0202	-0.018	-0.0021	0.0309	0.0304
109635_21_G	-0.0343	0.0026	-0.037	0.0795	0.0764
109642_32_G	-0.0288	-0.0155	-0.0131	0.0495	0.0483
109710_61_T	-0.0232	0.0155	-0.0393	0.0707	0.0682
109791_72_G	0.0969	-0.026	0.1199	0.2556	0.2851
10983_27_G	0.0913	0.0456	0.0479	0.1287	0.1375
109852_51_C	-0.0096	0.0714	-0.0872	0.102	0.0968
109855_10_A	-0.0187	0.0044	-0.0232	0.051	0.0497
109877_51_C	0.0976	0.0638	0.0362	0.1327	0.1413
10997_36_C	-0.0186	0.0029	-0.0216	0.049	0.0478
109979_26_T	-0.0173	-0.0004	-0.017	0.0444	0.0435
110089_15_A	0.1832	0.1112	0.0809	0.37	0.424
110123_12_C	0.0133	0.0705	-0.0616	0.0588	0.0571
110340_31_C	0.1176	0.042	0.0789	0.1158	0.1275
110402_69_C	-0.0028	0.0545	-0.0606	0.2745	0.2645
11046_37_T	0.3041	0.0791	0.2443	0.1176	0.1609
110501_34_C	0.005	0.0162	-0.0113	0.1863	0.1847
110672_15_C	0.0546	0.056	-0.0015	0.172	0.1748
110742_25_G	-0.0186	0.0029	-0.0216	0.049	0.0478
110801_50_A	-0.0373	0.0782	-0.1253	0.16	0.1472
110944_21_G	-0.1892	-0.0074	-0.1804	0.439	0.3688
110947_37_C	0.0392	0.0688	-0.0318	0.2871	0.2865
111086_39_A	0.2821	0.0724	0.2261	0.3684	0.4891
111178_19_A	0.2215	0.1521	0.0818	0.3564	0.4176
111212_8_C	0.1562	-0.0164	0.1698	0.0784	0.0932
111241_31_A	-0.0143	0.0014	-0.0157	0.0392	0.0384
111313_21_T	-0.0314	-0.011	-0.0202	0.0588	0.0571
111330_41_T	0.0677	0.1626	-0.1133	0.0495	0.0483
111342_73_C	-0.0638	-0.0012	-0.0626	0.1275	0.1193
111381_14_G	-0.0162	-0.0003	-0.0159	0.0417	0.0408
11146_17_G	-0.0234	0.013	-0.037	0.0686	0.0663
111493_25_C	0.2193	0.3462	-0.1941	0.1628	0.1687
111518_23_T	-0.064	0.0519	-0.1222	0.18	0.1638
111618_51_T	-0.0315	0.0293	-0.0626	0.1011	0.096
111768_58_G	-0.0199	0.0029	-0.0229	0.0521	0.0507
111780_6_T	-0.063	-0.0063	-0.0563	0.1222	0.1148
111827_45_A	0.2293	0.0126	0.2195	0.0588	0.0754
111862_6_A	0.2694	0.034	0.2437	0.3333	0.4444
111923_18_A	0.0507	0.0402	0.0109	0.3267	0.3351
111924_9_C	0.1841	-0.0065	0.1894	0.125	0.1528
112017_66_C	-0.0587	-0.017	-0.0409	0.1031	0.0978
112119_76_A	-0.0253	0.0564	-0.0866	0.2529	0.2378
112123_33_A	-0.1712	0.0234	-0.1993	0.4301	0.3612
112124_43_T	0.0214	0.0522	-0.0325	0.023	0.0227
112168_8_T	-0.0286	-0.0125	-0.0158	0.0526	0.0512
112180_17_A	-0.099	-0.0015	-0.0973	0.1882	0.1705
112224_35_T	0.0597	0.0859	-0.0286	0.2772	0.28
112226_13_G	0.2461	0.2721	-0.0357	0.1031	0.1161
112237_12_G	0.0634	0.0805	-0.0186	0.2826	0.2873
11227_78_T	0.0302	0.0925	-0.0687	0.05	0.0488
112271_9_G	0.1108	0.1622	-0.0613	0.2673	0.2734
112397_33_A	0.041	0.1212	-0.0913	0.0588	0.0571
112431_21_A	0.0758	-0.0074	0.0825	0.3011	0.3251
112485_44_C	0.0001	-0.0074	0.0074	0.1818	0.1816
112512_22_T	0.2156	-0.0195	0.2306	0.0594	0.0761
112537_33_A	0.2092	0.1507	0.069	0.0882	0.102
112587_22_T	0.4512	0.2894	0.2278	0.3258	0.4977
112591_40_T	0.0318	0.0839	-0.0568	0.0323	0.0317
112722_8_T	-0.0379	-0.0168	-0.0207	0.0652	0.0631
112723_15_A	0.1992	0.1775	0.0264	0.2353	0.2645
112882_39_T	0.1906	0.1204	0.0797	0.3922	0.4508
112904_74_T	0.022	0.0522	-0.0319	0.0206	0.0204
112937_67_C	-0.0193	0.0041	-0.0235	0.0521	0.0507
11297_27_A	0.1283	-0.028	0.152	0.3043	0.3523
112979_7_G	0.2	0.1418	0.0678	0.15	0.172
112994_26_T	0.1399	0.0447	0.0996	0.099	0.1118
113007_30_A	-0.0461	-0.0045	-0.0414	0.3267	0.3116
113013_23_G	-0.0325	0.0275	-0.0616	0.101	0.0959
113019_78_G	-0.0234	0.013	-0.037	0.0686	0.0663
113048_33_T	-0.0143	0.0015	-0.0158	0.0392	0.0384
113065_9_A	-0.0042	0.1001	-0.1159	0.451	0.4231
113118_37_T	-0.0215	0.0049	-0.0265	0.0581	0.0564
113149_5_T	-0.0307	0.0284	-0.0609	0.098	0.0932
113154_35_C	0.3166	0.003	0.3146	0.044	0.0638
11316_25_T	0.0869	0.0683	0.02	0.2083	0.2188
113161_5_A	0.029	-0.0157	0.0441	0.4839	0.4998
113338_24_C	-0.0315	0.0409	-0.0755	0.2421	0.2285
113402_71_T	-0.0447	-0.0054	-0.039	0.0891	0.0851
113427_8_A	-0.0977	0.0229	-0.1234	0.5098	0.4567
113435_49_A	-0.0162	-0.0021	-0.0141	0.0392	0.0384
113449_50_A	0.2774	0.2634	0.0191	0.1429	0.1694
113579_72_A	-0.0308	0.0301	-0.0628	0.1	0.095
113661_54_C	0.0865	0.0942	-0.0085	0.26	0.2688
113711_76_A	0.3972	0.2252	0.222	0.1287	0.1863
113757_10_G	0.6542	0.4136	0.4103	0.0306	0.0689
113766_38_A	0.3442	0.2255	0.1532	0.2604	0.3476
113813_34_G	-0.0193	0.0041	-0.0235	0.0521	0.0507
113816_66_T	-0.0045	0.0199	-0.0249	0.0396	0.0388
113832_49_A	0.2522	0.1042	0.1652	0.2561	0.3215
11390_57_C	0.0773	0.091	-0.0151	0.2222	0.2281
113935_46_T	0.3211	0.4038	-0.1388	0.1471	0.1689
113945_67_T	-0.0091	0.039	-0.0501	0.0686	0.0663
113958_61_A	0.2827	0.1322	0.1734	0.2157	0.2778
11401_10_A	0.0291	0.0654	-0.0388	0.022	0.0217
114039_11_T	0.3196	0.0618	0.2748	0.1111	0.157
114095_20_G	0.0903	0.0906	-0.0004	0.4607	0.4795
114156_46_T	0.049	0.0571	-0.0086	0.2784	0.2823
114166_48_A	-0.0398	-0.0063	-0.0333	0.0792	0.0761
114286_51_T	0.1416	0.054	0.0926	0.2083	0.2342
114357_52_A	-0.0406	0.0493	-0.0946	0.1373	0.1278
114364_23_C	0.4983	0.478	0.0389	0.098	0.1446
114379_32_T	0.6836	0.1065	0.6458	0.0098	0.029
114727_60_T	0.012	0.0526	-0.0429	0.0417	0.0408
114733_44_T	0.0482	-0.0084	0.0561	0.1429	0.1499
114823_7_T	-0.0168	-0.0026	-0.0142	0.04	0.0392
114879_11_A	-0.0332	0.0336	-0.0691	0.1078	0.102
114898_14_T	-0.0283	0.0233	-0.0528	0.0882	0.0843
114987_52_C	-0.0224	0.0073	-0.0299	0.0612	0.0594
115020_20_T	-0.0819	0.0203	-0.1043	0.18	0.1638
115094_27_A	-0.0008	0.0206	-0.0218	0.0345	0.0339
115113_21_A	0.028	0.1514	-0.1455	0.1176	0.1107
115152_79_T	-0.0615	-0.007	-0.0542	0.1176	0.1107
115178_40_A	-0.0357	-0.0093	-0.0262	0.0686	0.0663
115259_9_T	0.1323	0.0439	0.0924	0.2673	0.2992
115295_11_T	-0.0466	0.043	-0.0936	0.2674	0.2484
115349_15_A	0.0069	0.0557	-0.0518	0.0575	0.0558
115362_29_A	0.1728	0.2268	-0.0698	0.4694	0.4948
115383_46_G	-0.0259	0.0188	-0.0456	0.0792	0.0761
115493_59_A	0.0751	0.0065	0.069	0.2673	0.2865
115561_24_T	-0.0232	0.0826	-0.1153	0.5149	0.4784
115728_36_T	0.0031	0.0008	0.0023	0.1932	0.1926
115771_52_G	0.046	0.0776	-0.0342	0.2843	0.2843
115778_8_G	0.1259	0.2391	-0.1487	0.0241	0.0238
115803_16_T	0.0966	0.231	-0.1748	0.0686	0.0663
115817_18_A	0.314	0.0049	0.3106	0.0519	0.0749
11588_18_T	0.2551	0.0441	0.2207	0.099	0.129
115898_25_A	-0.0751	0.034	-0.1129	0.1818	0.1653
116001_46_T	-0.0507	0.0706	-0.1305	0.1765	0.1609
116044_14_A	0.1501	0.0279	0.1256	0.0947	0.1091
116047_47_C	0.1466	0.035	0.1157	0.3168	0.3623
116062_39_C	-0.0395	-0.013	-0.0262	0.3168	0.3055
116153_52_C	0.1521	0.0275	0.1281	0.09	0.1039
116216_21_G	-0.0132	-0.0131	-0.0001	0.0241	0.0238
116278_9_T	0.1509	0.038	0.1174	0.1485	0.1704
116317_14_T	0.0832	0.2171	-0.171	0.0792	0.0761
116335_46_T	0.2642	0.0363	0.2365	0.1287	0.1704
116355_10_G	0.0336	0.1579	-0.1477	0.1111	0.1049
116419_50_A	-0.0126	-0.0129	0.0003	0.023	0.0227
116505_42_T	0.101	-0.0243	0.1224	0.1829	0.2049
116533_9_A	0.0456	-0.0014	0.0469	0.1688	0.1758
116645_17_C	0.2555	0.013	0.2458	0.2099	0.2778
116796_9_A	0.1162	0.236	-0.1569	0.0412	0.0404
11688_6_G	-0.0205	-0.0006	-0.0199	0.049	0.0478
116909_30_T	-0.0287	-0.0156	-0.0129	0.049	0.0478
116924_38_T	0.2261	0.0154	0.214	0.0682	0.0868
116961_6_T	0.0528	0.0601	-0.0078	0.3125	0.3175
117041_20_A	0.2426	-0.0071	0.2479	0.2059	0.2712
117096_37_G	-0.0403	-0.0092	-0.0308	0.0787	0.0756
117148_45_T	0.0302	0.0076	0.0228	0.1633	0.1668
117157_53_A	0.0734	0.0688	0.005	0.1531	0.1584
117158_47_G	0.0497	0.1459	-0.1126	0.0686	0.0663
117229_23_T	0.1613	-0.0209	0.1785	0.1275	0.1528
117294_50_T	-0.0186	0.0029	-0.0216	0.049	0.0478
117373_18_T	0.0725	0.0013	0.0713	0.2673	0.2865
117398_24_T	0.0384	0.0911	-0.058	0.03	0.0295
117464_18_C	0.0296	-0.0008	0.0304	0.413	0.4234
117549_17_A	0.0268	0.0773	-0.0547	0.0392	0.0384
117602_5_G	-0.0272	0.0193	-0.0474	0.45	0.4315
117689_28_T	0.0312	0.0156	0.0159	0.2255	0.2297
117769_9_T	0.3167	-0.0006	0.3171	0.0408	0.0594
117926_68_T	-0.0189	-0.0166	-0.0023	0.0294	0.029
118083_36_T	0.2834	0.0354	0.257	0.1471	0.2001
118096_12_G	-0.0401	0.0214	-0.0628	0.1078	0.102
118099_33_A	0.308	0.0313	0.2856	0.0784	0.1107
118124_7_A	0.0383	-0.0096	0.0475	0.4	0.4157
118128_5_T	0.0693	0.1641	-0.1135	0.049	0.0478
118181_34_A	-0.0712	-0.0116	-0.0589	0.13	0.1215
118224_8_T	-0.0244	0.0166	-0.0417	0.0745	0.0717
118229_5_G	-0.0162	-0.0021	-0.0141	0.0392	0.0384
118270_12_T	0.1062	0.2068	-0.1268	0.0215	0.0213
118320_7_A	0.0289	-0.0196	0.0476	0.1531	0.1584
118333_21_A	-0.0426	-0.016	-0.0262	0.0753	0.0724
118342_30_C	0.3919	0.2034	0.2366	0.04	0.0582
118348_66_T	0.0404	0.0235	0.0173	0.3333	0.3409
118451_68_T	-0.02	0.0067	-0.0269	0.0568	0.0552
118491_72_T	0.0641	0.0705	-0.0068	0.1616	0.1653
118636_12_T	0.2308	0.2543	-0.0316	0.2959	0.3309
118775_22_A	-0.0234	0.013	-0.037	0.0686	0.0663
118820_16_G	0.2123	0.1462	0.0774	0.1443	0.1683
118881_10_A	-0.018	-0.0012	-0.0168	0.0449	0.0439
118902_51_G	0.0552	0.0516	0.0037	0.2737	0.2801
118945_19_C	0.0566	0.0237	0.0337	0.1573	0.1636
119027_16_A	0.2548	0.0465	0.2184	0.101	0.1314
1191_30_A	-0.0553	-0.0092	-0.0457	0.1053	0.0997
119303_56_A	-0.0143	0.0015	-0.0158	0.0392	0.0384
119307_5_T	0.0108	0.0652	-0.0582	0.0556	0.054
11932_23_T	-0.0162	-0.0021	-0.0141	0.0392	0.0384
119418_21_G	0.1065	0.0666	0.0427	0.4639	0.4981
119446_27_T	-0.0162	-0.0021	-0.0141	0.0392	0.0384
119535_62_T	0.0148	-0.0121	0.0266	0.3564	0.3623
119602_41_C	0.0439	-0.0202	0.0629	0.4646	0.4885
119719_39_G	0.1679	0.0315	0.1409	0.3725	0.4377
120044_13_T	-0.0189	-0.0166	-0.0023	0.0294	0.029
120126_6_A	0.4642	0.5161	-0.1073	0.0706	0.0897
120188_37_C	-0.0181	0.0134	-0.0319	0.2079	0.2018
120200_33_T	0.1722	0.021	0.1544	0.0808	0.0959
120538_15_G	-0.0002	0.0133	-0.0137	0.4362	0.4307
120565_15_G	0.2213	0.0612	0.1705	0.34	0.42
120634_36_A	0.1003	0.1969	-0.1204	0.3529	0.3493
120678_31_C	-0.0743	0.0259	-0.1029	0.2745	0.2509
120726_27_G	-0.0389	-0.0054	-0.0333	0.0784	0.0754
120823_74_A	0.0631	0.0052	0.0582	0.1961	0.2076
120838_27_C	0.2327	0.0502	0.1921	0.1111	0.14
120974_19_T	-0.049	-0.0034	-0.0454	0.099	0.0941
121078_15_G	-0.0173	0	-0.0174	0.0449	0.0439
121094_29_T	0.0347	0.0371	-0.0024	0.3131	0.3163
121095_6_T	0.0515	0.0339	0.0182	0.3021	0.3111
121145_17_G	-0.021	0.008	-0.0292	0.0588	0.0571
121186_16_A	0.0868	0.0837	0.0034	0.4804	0.5
121343_50_G	-0.0447	0.0136	-0.0591	0.1098	0.1037
121415_9_C	-0.0122	0.0005	-0.0128	0.0366	0.0359
121474_6_G	0.2222	0.1928	0.0364	0.1485	0.1704
121516_38_G	0.0867	0.2384	-0.1992	0.098	0.0932
121551_41_G	-0.0362	-0.0085	-0.0275	0.0707	0.0682
121712_16_T	-0.036	-0.0088	-0.027	0.07	0.0676
121765_53_A	0.0166	0.0407	-0.0251	0.0211	0.0208
121779_10_G	-0.0555	0.0891	-0.1587	0.2	0.18
121920_45_T	0.1062	0.1336	-0.0316	0.47	0.4856
122001_23_A	-0.0251	0.0102	-0.0356	0.0706	0.0681
122090_12_G	-0.019	-0.0011	-0.0179	0.0476	0.0465
122122_45_A	0.0605	0.1823	-0.1489	0.0842	0.0807
122137_24_A	-0.0186	0.0029	-0.0216	0.049	0.0478
122138_60_G	-0.0186	0.0029	-0.0216	0.049	0.0478
12218_44_G	-0.0381	-0.0132	-0.0245	0.0714	0.0689
122370_29_G	-0.0588	-0.0079	-0.0505	0.1122	0.1059
122462_6_G	-0.0242	0.014	-0.0388	0.0714	0.0689
122478_47_A	0.0213	0.0515	-0.0318	0.0208	0.0206
122493_15_T	0.2237	0.2375	-0.018	0.4483	0.4989
122516_5_C	-0.0148	0.0326	-0.049	0.4158	0.4007
122582_59_C	-0.0393	-0.0158	-0.0232	0.0714	0.0689
122838_10_A	0.1348	0.1719	-0.0448	0.3366	0.3517
122851_60_T	0.2785	0.1956	0.103	0.3039	0.375
122875_51_A	-0.0234	0.013	-0.037	0.0686	0.0663
122952_21_T	0.1489	-0.0112	0.1583	0.268	0.315
123078_51_G	0.1876	0.1646	0.0275	0.3824	0.4269
123127_15_C	0.185	0.1643	0.0248	0.4396	0.4864
123179_61_G	0.2331	0.0674	0.1776	0.4	0.4995
12319_39_A	0.0422	0.0974	-0.0611	0.0312	0.0308
123220_20_T	-0.0001	0.0184	-0.0188	0.0294	0.029
123405_22_G	0.1562	0.0632	0.0993	0.4267	0.485
123495_30_C	-0.0165	-0.0081	-0.0084	0.0357	0.0351
123507_42_G	-0.0199	-0.0175	-0.0024	0.03	0.0295
123519_32_G	-0.0162	-0.0019	-0.0143	0.0396	0.0388
123655_24_C	0.1743	0.024	0.154	0.0784	0.0932
123679_10_T	0.0492	0.0596	-0.011	0.31	0.3139
123712_22_T	0.0451	0.1287	-0.0959	0.0588	0.0571
123771_14_A	-0.0374	-0.0124	-0.0247	0.0686	0.0663
123779_11_C	-0.0195	0.0017	-0.0212	0.0495	0.0483
123807_23_C	0.1394	0.1039	0.0396	0.3918	0.4273
12382_54_T	0.4683	0.1505	0.3741	0.05	0.0859
123822_9_T	-0.053	-0.0103	-0.0422	0.099	0.0941
123834_25_G	0.0851	0.0153	0.071	0.3137	0.3383
123867_57_A	-0.0242	0.0194	-0.0445	0.0769	0.074
123901_47_A	-0.0162	-0.0021	-0.0141	0.0392	0.0384
123903_33_C	-0.0705	-0.0129	-0.0568	0.1275	0.1193
123963_29_T	-0.02	0.0057	-0.0258	0.0556	0.054
124023_35_A	0.1536	0.0295	0.1278	0.0882	0.102
124350_57_G	-0.0543	0.0066	-0.0613	0.1196	0.1124
124417_5_T	0.3674	0.0231	0.3525	0.25	0.3872
124500_9_A	-0.1319	0.0037	-0.1361	0.3298	0.2894
124512_24_G	-0.0524	-0.0093	-0.0427	0.099	0.0941
124573_13_G	-0.0162	-0.0013	-0.0149	0.0404	0.0396
124635_14_T	-0.021	0.008	-0.0292	0.0588	0.0571
124692_11_A	-0.0218	0.0097	-0.0318	0.0625	0.0605
124713_9_A	-0.0441	-0.0161	-0.0276	0.2178	0.2094
124741_36_T	0.0138	-0.0262	0.039	0.4045	0.4136
124757_9_T	0.2675	0.0077	0.2618	0.05	0.0676
124805_77_A	-0.0462	-0.0136	-0.0322	0.0842	0.0807
124873_64_A	0.1068	0.0329	0.0764	0.1264	0.1383
124903_9_C	-0.0173	-0.0093	-0.0079	0.0357	0.0351
124908_41_C	0.1043	-0.0192	0.1212	0.1649	0.1849
124957_9_A	0.0217	0.0699	-0.0518	0.0404	0.0396
12503_44_A	-0.0452	-0.0134	-0.0314	0.0825	0.0791
125030_21_A	0.0424	-0.0156	0.0571	0.2887	0.3023
125087_42_T	-0.0162	-0.0021	-0.0141	0.0392	0.0384
125189_14_T	0.2868	-0.0222	0.3023	0.1146	0.1614
125218_37_A	0.3401	0.0272	0.3216	0.0714	0.1059
125227_74_T	0.0232	0.0921	-0.0758	0.0602	0.0584
125230_31_A	0.0022	-0.0093	0.0114	0.1765	0.1769
125313_49_T	0.0583	-0.0029	0.0611	0.4158	0.44
125319_41_A	-0.0542	-0.0037	-0.0503	0.1078	0.102
12534_64_C	0.0889	0.0023	0.0868	0.1765	0.1924
125491_26_C	0.1628	-0.0009	0.1635	0.0792	0.0941
125623_35_A	-0.0194	0.0059	-0.0255	0.0543	0.0529
125705_12_A	-0.0119	0.0265	-0.0394	0.0632	0.0612
125794_25_C	-0.0287	-0.0156	-0.0129	0.049	0.0478
125848_16_T	0.1141	0.1163	-0.0025	0.1373	0.1446
12588_5_T	0.0201	0.05	-0.0314	0.0213	0.0211
126034_69_T	0.2439	0.1624	0.0973	0.1683	0.2018
12626_16_T	0.1377	-0.0031	0.1403	0.25	0.2888
126308_6_C	0.1255	0.1129	0.0142	0.4653	0.4969
126394_76_G	-0.0162	-0.0021	-0.0141	0.0392	0.0384
126405_59_T	0.1595	-0.0025	0.1617	0.2059	0.2439
126487_12_C	0.0616	0.0463	0.016	0.4271	0.4409
126559_22_G	-0.0353	0.0586	-0.0998	0.1373	0.1278
126631_35_A	-0.0295	0.0204	-0.0509	0.0889	0.0849
126760_5_A	0.0817	-0.0083	0.0892	0.18	0.1958
126778_49_T	0.1088	0.016	0.0943	0.1078	0.1193
126785_6_G	0.0241	0.0723	-0.0519	0.0392	0.0384
126819_20_T	0.1407	0.0875	0.0583	0.2188	0.2417
126840_7_A	-0.0121	0.0068	-0.019	0.0412	0.0404
126917_35_A	-0.0366	0	-0.0366	0.0814	0.0781
126949_61_A	-0.0039	0.0206	-0.025	0.0392	0.0384
126956_35_A	-0.0374	-0.0124	-0.0247	0.0686	0.0663
126963_34_A	-0.0627	-0.0091	-0.0531	0.1176	0.1107
126966_42_T	-0.0211	-0.0081	-0.0129	0.043	0.0421
126990_23_G	-0.0066	0.0074	-0.0141	0.0309	0.0304
126993_39_G	-0.0023	0.0169	-0.0196	0.0345	0.0339
12703_37_G	0.0334	0.0192	0.0144	0.3093	0.315
127068_9_T	0.234	0.1768	0.0694	0.3229	0.3802
127139_22_A	-0.0356	-0.0147	-0.0205	0.0632	0.0612
127248_71_T	0.2374	0.0196	0.2222	0.1136	0.1464
127258_16_T	0.0844	0.0043	0.0805	0.1856	0.2011
127429_20_C	-0.039	-0.0041	-0.0347	0.42	0.4032
127573_35_G	-0.0379	0.0421	-0.0835	0.1264	0.1184
12758_7_A	-0.0248	-0.0071	-0.0176	0.0505	0.0492
127659_44_G	-0.0217	0.0077	-0.0296	0.06	0.0582
1278_57_T	-0.021	0.008	-0.0292	0.0588	0.0571
127919_13_A	0.0833	-0.0168	0.0984	0.3039	0.3327
127945_7_A	-0.021	0.008	-0.0292	0.0588	0.0571
128012_58_C	0.0099	0.05	-0.0423	0.0435	0.0425
128099_32_A	-0.0162	-0.0021	-0.0141	0.0392	0.0384
128121_26_C	0.2688	0.0118	0.2601	0.09	0.1215
128123_39_A	0.1053	0.2062	-0.1271	0.0211	0.0208
128220_8_A	-0.021	0.008	-0.0292	0.0588	0.0571
128223_14_G	0.2286	0.0129	0.2185	0.0606	0.0775
128295_12_G	0.1413	0.0544	0.0919	0.2083	0.2342
128351_22_A	0.0017	-0.0057	0.0074	0.2843	0.2843
128501_70_A	0.2242	-0.0233	0.2419	0.3137	0.407
128550_6_T	0.2508	0.0356	0.2231	0.3721	0.4827
128721_16_C	0.0658	0.1726	-0.1291	0.0693	0.0669
128751_56_C	0.1493	0.1002	0.0546	0.1683	0.1863
128814_21_T	-0.0162	-0.0021	-0.0141	0.0392	0.0384
128880_6_T	-0.0186	0.0029	-0.0216	0.049	0.0478
128984_37_C	-0.0357	0.0388	-0.0775	0.1176	0.1107
128993_54_A	0.0194	0.1075	-0.0987	0.0918	0.0876
129070_19_A	0.1278	0.0644	0.0678	0.37	0.4076
129200_11_A	-0.0162	-0.0021	-0.0141	0.0392	0.0384
129205_14_T	0.1791	-0.0259	0.1998	0.0707	0.0868
129299_18_T	-0.0122	0.0772	-0.0969	0.3021	0.2847
129360_42_C	0.2261	0.0163	0.2132	0.069	0.0877
129362_56_G	0.1159	0.1408	-0.029	0.4356	0.4529
129436_26_A	-0.0207	-0.0183	-0.0023	0.0319	0.0314
129541_42_T	-0.0217	0.0087	-0.0306	0.0612	0.0594
129701_69_A	-0.0278	-0.0119	-0.0158	0.0515	0.0502
12975_44_G	0.0523	0.1404	-0.1026	0.0606	0.0588
129791_5_T	-0.0171	-0.0078	-0.0092	0.038	0.0373
129858_26_G	-0.0245	0.0072	-0.032	0.5	0.4836
129870_18_A	0.3178	0.0005	0.3174	0.0392	0.0571
129932_54_A	-0.0615	0.0241	-0.0877	0.1485	0.1375
129937_63_A	-0.0271	-0.0127	-0.0142	0.049	0.0478
130058_52_G	-0.0297	0.0111	-0.0413	0.0784	0.0754
130151_36_T	-0.1445	-0.0002	-0.1443	0.3366	0.2929
130153_43_G	0.264	0.0087	0.2575	0.0588	0.079
130264_13_A	0.1063	-0.019	0.123	0.2353	0.2645
130289_58_A	-0.0182	-0.0021	-0.0161	0.0444	0.0435
130299_8_A	0.064	0.0169	0.0479	0.1373	0.1446
13030_68_A	-0.0259	0.0182	-0.0448	0.0784	0.0754
130317_22_C	0.3961	0.3786	0.0281	0.2079	0.2734
130388_18_A	0.1802	0.0758	0.1129	0.1458	0.1699
130529_28_T	0.2121	0.056	0.1653	0.1237	0.1513
130547_79_T	0.0008	-0.0171	0.0177	0.44	0.4422
130603_21_G	-0.021	0.008	-0.0292	0.0588	0.0571
130626_58_G	0.0359	0.1583	-0.1455	0.1089	0.103
130804_47_A	-0.0033	0.0403	-0.0454	0.0588	0.0571
130909_40_T	0.1823	0.0399	0.1483	0.1383	0.1645
13092_13_A	-0.012	-0.0127	0.0007	0.02	0.0198
131140_6_A	0.0786	0.1955	-0.1453	0.0745	0.0717
131244_53_C	0.1129	0.1136	-0.0008	0.1494	0.1576
131426_33_A	-0.0162	-0.0021	-0.0141	0.0392	0.0384
131435_24_T	0.065	0.1689	-0.1251	0.0638	0.0618
131465_46_A	0.065	0.1627	-0.1167	0.0632	0.0612
131504_48_T	0.4201	0.1507	0.3171	0.1758	0.2753
131549_5_G	0.1058	-0.0103	0.1149	0.1149	0.1284
131569_12_T	-0.0149	0.0103	-0.0254	0.3125	0.3047
131633_14_A	-0.0472	-0.016	-0.0306	0.3529	0.3383
131666_21_C	-0.0283	0.0233	-0.0528	0.0882	0.0843
131684_49_T	-0.021	0.008	-0.0292	0.0588	0.0571
131715_5_T	-0.02	0.0067	-0.0269	0.0568	0.0552
13172_11_C	0.3161	0.0008	0.3155	0.0435	0.0631
131841_48_A	0.0684	0.0021	0.0664	0.1313	0.14
131911_28_T	-0.0374	-0.0124	-0.0247	0.0686	0.0663
13206_13_C	0.2541	0.1478	0.1247	0.2308	0.2826
132184_37_A	-0.045	0.0182	-0.0643	0.1149	0.1083
132273_39_C	-0.0375	-0.02	-0.0171	0.0641	0.062
132300_71_C	-0.0227	0.013	-0.0363	0.0682	0.0659
132310_61_C	0.0512	0.1264	-0.0861	0.3366	0.3294
132353_68_A	-0.0143	0.0467	-0.064	0.2955	0.2828
132373_12_T	0.3157	0.1915	0.1536	0.098	0.1278
132391_10_A	0.1163	0.0311	0.088	0.1683	0.1863
132476_18_G	0.1559	-0.0137	0.1673	0.0816	0.0968
13253_10_A	-0.0162	-0.0019	-0.0143	0.0396	0.0388
132545_19_A	-0.0189	-0.0166	-0.0023	0.0294	0.029
132560_15_G	0.1142	0.085	0.0319	0.3111	0.3331
132631_30_T	0.2267	0.0194	0.2115	0.0698	0.0887
132666_10_T	0.1675	-0.0041	0.1709	0.1558	0.1862
132684_15_T	0.078	0.0318	0.0477	0.1398	0.1483
132820_24_T	-0.0367	0.0088	-0.0459	0.0891	0.0851
132826_5_A	-0.0779	0.0114	-0.0903	0.1648	0.1512
132941_10_C	0.2284	0.0164	0.2155	0.0638	0.0815
132945_9_G	0.0899	0.2711	-0.2485	0.3039	0.2843
132983_21_C	0.061	0.1295	-0.0787	0.0297	0.0293
133056_30_A	-0.0139	-0.0072	-0.0067	0.0294	0.029
133099_56_A	0.0238	0.0545	-0.0324	0.02	0.0198
133121_11_T	-0.0187	0.004	-0.0228	0.0505	0.0492
133306_49_T	-0.0189	-0.0166	-0.0023	0.0294	0.029
133319_31_C	-0.0189	-0.0166	-0.0023	0.0294	0.029
133439_25_A	-0.0374	-0.0124	-0.0247	0.0686	0.0663
133446_10_A	0.2278	0.0131	0.2176	0.0625	0.0799
133528_17_G	0.2508	0.0337	0.2246	0.381	0.4955
133575_10_T	-0.0283	0.0233	-0.0528	0.0882	0.0843
133621_29_C	0.2669	0.0079	0.261	0.0515	0.0696
13375_15_A	-0.059	-0.0064	-0.0523	0.1146	0.108
133788_52_T	0.3447	0.0515	0.3092	0.098	0.1446
133791_26_A	0.0671	0.0309	0.0374	0.3737	0.3921
133795_5_T	0.0322	0.1334	-0.1169	0.0891	0.0851
133829_13_T	-0.0285	-0.0106	-0.0177	0.0549	0.0534
133891_22_G	0.2329	-0.0109	0.2412	0.1494	0.1945
133955_62_G	-0.0229	0.0793	-0.111	0.4412	0.4111
134020_66_C	-0.0597	0.0101	-0.0706	0.25	0.2335
134050_6_A	-0.0266	0.0659	-0.099	0.1287	0.1204
134075_59_G	-0.0143	-0.0071	-0.0072	0.0309	0.0304
134096_22_A	-0.0233	-0.0006	-0.0227	0.0556	0.054
134115_47_C	-0.021	0.008	-0.0292	0.0588	0.0571
134134_20_T	-0.0881	0.0496	-0.1449	0.22	0.1958
134168_5_G	-0.0035	-0.016	0.0123	0.4082	0.4082
134180_17_A	0.3397	0.0336	0.3167	0.0761	0.1124
134230_13_G	0.0649	0.0582	0.0071	0.4458	0.4582
134305_28_T	0.0822	0.0748	0.0081	0.4444	0.4628
134310_20_T	-0.021	0.008	-0.0292	0.0588	0.0571
134560_49_C	-0.0871	-0.0165	-0.0694	0.1531	0.1413
134638_21_T	0.0022	0.0244	-0.0227	0.0323	0.0317
134773_38_A	-0.0476	-0.0108	-0.0365	0.0891	0.0851
13481_32_C	0.0994	-0.0233	0.1199	0.4124	0.4613
13485_6_G	-0.0101	-0.0152	0.005	0.5	0.4965
134881_76_T	0.1192	0.0534	0.0694	0.1196	0.1313
135004_12_C	0.0344	0.0514	-0.018	0.1765	0.1769
13515_12_C	0.1185	0.1045	0.0156	0.4607	0.4909
135199_40_A	0.1216	0.057	0.0684	0.1809	0.1984
135210_43_C	0.2669	0.0062	0.2624	0.05	0.0676
135219_5_T	-0.1212	-0.0108	-0.1092	0.2143	0.1913
135289_13_C	0.0459	0.1398	-0.1092	0.0707	0.0682
135337_32_T	0.0001	0.024	-0.0245	0.2574	0.2529
135357_36_G	0.0642	-0.0048	0.0687	0.46	0.4902
135525_33_T	-0.0491	-0.0142	-0.0345	0.0882	0.0843
135646_43_T	-0.0364	0.034	-0.0729	0.1134	0.107
135703_62_G	0.3289	0.1643	0.1969	0.0568	0.0764
13597_27_C	-0.0381	0.0441	-0.086	0.1275	0.1193
136113_34_G	0.2526	-0.0055	0.2567	0.3673	0.4898
136116_27_A	0.1515	0.0784	0.0793	0.4433	0.4966
136125_22_C	0.2151	0.0213	0.198	0.3864	0.4835
136152_48_G	0.1483	0.0365	0.1161	0.4216	0.4827
136153_5_T	0.0463	0.0153	0.0315	0.4526	0.4681
136228_20_T	-0.0291	0.0248	-0.0553	0.092	0.0877
136253_43_A	-0.1511	-0.0055	-0.1448	0.2647	0.2297
13635_64_C	0.1218	0.0094	0.1135	0.102	0.115
136429_53_G	-0.0339	0.0043	-0.0384	0.0792	0.0761
136430_49_A	0.0236	0.0828	-0.0645	0.0515	0.0502
136436_35_C	-0.0418	0.0495	-0.096	0.14	0.1302
136459_10_C	0.3401	0.1122	0.2567	0.2632	0.3724
136526_67_C	-0.0626	0.0321	-0.0979	0.1584	0.1459
136622_6_T	0.2644	0.074	0.2056	0.1031	0.1339
136662_18_T	0.0247	0.1005	-0.0842	0.0686	0.0663
136706_29_T	0.4091	0.1593	0.2972	0.0909	0.14
136749_14_A	0.1505	0.0253	0.1284	0.0918	0.1059
136814_45_G	0.3923	0.1477	0.2871	0.1616	0.2428
136820_5_G	-0.0186	0.0029	-0.0216	0.049	0.0478
136839_56_G	-0.0287	-0.0156	-0.0129	0.049	0.0478
136866_11_T	0.1786	0.0854	0.102	0.09	0.1039
136892_31_T	0.3906	0.2658	0.17	0.1386	0.1941
136916_61_C	0.1043	0.211	-0.1353	0.0543	0.0529
136940_19_C	0.0602	0.0093	0.0513	0.1373	0.1446
137021_12_T	0.0547	0.1199	-0.0741	0.0294	0.029
137026_66_A	-0.031	0.0237	-0.056	0.0947	0.0902
13710_19_T	0.2	0.0308	0.1746	0.125	0.1528
137241_10_T	0.2344	0.1603	0.0883	0.0833	0.0987
137420_78_C	-0.0642	-0.0018	-0.0623	0.1275	0.1193
137595_46_T	-0.0199	0.0042	-0.0243	0.0538	0.0523
137606_6_A	-0.0538	0.0025	-0.0564	0.1149	0.1083
137621_44_T	-0.0001	0.0184	-0.0188	0.0294	0.029
137631_16_A	-0.0162	-0.0016	-0.0146	0.04	0.0392
137667_29_G	0.1574	-0.0039	0.1607	0.1477	0.1745
137704_15_C	-0.0588	0.0044	-0.0636	0.495	0.4643
137805_36_T	-0.0192	0.0029	-0.0222	0.0505	0.0492
137858_10_A	-0.0431	0.0546	-0.1034	0.1471	0.1362
137903_49_A	0.49	0.3666	0.1949	0.1146	0.1783
138001_18_G	-0.0287	-0.0156	-0.0129	0.049	0.0478
138173_11_A	0.0098	0.0051	0.0047	0.1765	0.1769
138243_7_T	-0.0453	0.0314	-0.0792	0.1275	0.1193
138248_5_A	0.0607	0.1659	-0.1261	0.0686	0.0663
138279_17_G	0.1529	0.0296	0.1271	0.09	0.1039
138328_69_G	0.1282	0.0537	0.0787	0.1667	0.1847
138473_16_T	-0.026	0.0194	-0.0464	0.08	0.0768
138480_71_T	-0.0268	0.028	-0.0564	0.451	0.4306
138505_24_T	-0.0237	0.0153	-0.0396	0.0714	0.0689
138607_50_G	-0.01	-0.0146	0.0046	0.4167	0.4132
138619_17_A	0.3924	0.3761	0.0261	0.099	0.129
138624_11_C	0.0058	0.0553	-0.0524	0.0562	0.0546
13864_33_C	-0.1321	-0.0152	-0.1151	0.2268	0.2011
138650_64_A	0.2144	0.0543	0.1693	0.1176	0.1446
138660_44_T	0.3863	0.3318	0.0816	0.1047	0.1397
138663_19_T	-0.0545	0.0028	-0.0574	0.1158	0.1091
138678_9_A	0.2651	0.0852	0.1967	0.3762	0.4858
138715_21_C	-0.0162	-0.0019	-0.0143	0.0396	0.0388
138750_6_G	-0.0192	0.0029	-0.0222	0.0505	0.0492
138884_13_C	-0.0162	-0.0021	-0.0141	0.0392	0.0384
138886_26_C	0.3177	0.0014	0.3168	0.04	0.0582
138958_15_T	-0.0331	-0.0134	-0.0194	0.0594	0.0576
138997_43_G	0.2072	0.0924	0.1265	0.4059	0.4841
139032_15_T	-0.0146	0.0012	-0.0158	0.0396	0.0388
139051_45_A	0.4251	0.2691	0.2133	0.1	0.1472
13914_18_A	0.1533	0.0412	0.117	0.1471	0.1689
139150_37_C	-0.0067	0.0289	-0.0367	0.2708	0.2637
139241_26_A	-0.0045	0.0199	-0.0249	0.0396	0.0388
139256_40_A	-0.0068	0.0089	-0.0158	0.0337	0.0331
139296_8_T	-0.025	0.0138	-0.0393	0.0729	0.0703
139367_7_C	0.0661	-0.0041	0.0699	0.13	0.1387
139380_48_C	0.1129	0.2197	-0.1368	0.19	0.188
139466_30_T	0.2248	0.1407	0.0979	0.2151	0.2558
139590_34_G	-0.032	0.0593	-0.097	0.4554	0.4254
13960_12_A	-0.0173	-0.0004	-0.017	0.0444	0.0435
139651_6_A	-0.1118	0.0177	-0.1318	0.3636	0.3224
139704_33_G	0.1743	0.024	0.154	0.0784	0.0932
13972_48_A	0.1083	0.0053	0.1035	0.3523	0.3915
139731_38_A	0.2675	0.0067	0.2626	0.049	0.0663
13980_22_A	0.0759	0.0345	0.0428	0.1461	0.1543
139815_9_T	0.0919	0.2002	-0.1354	0.04	0.0392
139924_22_C	0.1925	0.0465	0.1532	0.402	0.4827
139938_33_T	-0.0168	-0.0026	-0.0142	0.04	0.0392
139975_24_T	-0.0075	0.0444	-0.0544	0.0707	0.0682
140133_14_C	0.199	0.3062	-0.1545	0.1471	0.1528
14025_5_C	0.3621	-0.0217	0.3756	0.0674	0.106
140284_36_T	-0.0174	-0.0015	-0.0159	0.043	0.0421
14029_24_A	0.3976	0.2906	0.1508	0.3438	0.4804
140313_13_A	-0.0282	0.0728	-0.1089	0.2644	0.2461
140475_38_T	-0.0805	0.0127	-0.0944	0.1705	0.1559
140524_73_A	0.0732	0.0161	0.058	0.4653	0.4951
140556_21_C	0.2168	0.1451	0.0839	0.3663	0.4292
140557_69_T	0.1448	0.1355	0.0107	0.3922	0.4231
14056_31_A	0.0547	0.1199	-0.0741	0.0294	0.029
140616_52_G	0.2251	0.0241	0.2059	0.0779	0.0985
140630_16_A	0.2628	0.0133	0.2529	0.0649	0.0868
140672_12_C	0.2561	0.2552	0.0013	0.1863	0.2151
140694_13_C	-0.09	0.0224	-0.115	0.5104	0.4604
140819_12_C	-0.018	0.0972	-0.1276	0.41	0.38
140820_47_T	-0.0398	-0.0042	-0.0354	0.0816	0.0783
140826_66_A	-0.0205	0.0021	-0.0227	0.0526	0.0512
140848_75_G	0.2826	0.2627	0.027	0.0792	0.0941
140937_44_A	-0.0057	0.0453	-0.0534	0.0686	0.0663
140993_12_T	-0.0193	0	-0.0194	0.05	0.0488
140994_68_T	-0.0162	0	-0.0162	0.0421	0.0412
141022_38_T	0.0088	0.0658	-0.0611	0.0612	0.0594
141068_31_A	-0.0259	0.0182	-0.0448	0.0784	0.0754
141069_46_T	0.1871	0.0486	0.1455	0.3776	0.45
141086_7_T	0.0326	0.0591	-0.0282	0.29	0.2888
141192_35_A	-0.0186	0.0029	-0.0216	0.049	0.0478
14133_40_A	0.0409	0.0983	-0.0636	0.0345	0.0339
14134_27_T	0.1668	0.0582	0.1153	0.0882	0.102
141475_28_A	0.2218	0.0219	0.2043	0.1089	0.1375
141527_29_G	0.1188	0.2023	-0.1047	0.2449	0.2449
141648_20_T	0.0792	0.0931	-0.0153	0.241	0.2474
141662_27_C	-0.021	0.008	-0.0292	0.0588	0.0571
141721_53_A	0.0384	0.0911	-0.058	0.03	0.0295
141778_47_G	0.0236	0.0548	-0.0331	0.0222	0.022
1418_27_T	-0.021	0.008	-0.0292	0.0588	0.0571
141810_27_G	0.1822	-0.0105	0.1907	0.2828	0.3457
141894_16_A	0.1746	0.0653	0.117	0.2308	0.2679
141902_8_T	0.0944	-0.014	0.1069	0.1078	0.1193
141976_11_T	0.154	0.0287	0.129	0.4318	0.499
141979_73_G	-0.0257	0.0374	-0.0656	0.098	0.0932
14204_34_C	0.1731	0.0597	0.1206	0.3366	0.3917
142147_31_A	0.0959	0.0308	0.0672	0.3663	0.3963
142188_61_C	0.1071	0.0163	0.0923	0.1111	0.1227
142239_44_G	-0.0592	0.0084	-0.0682	0.131	0.1224
14227_8_T	0.0026	-0.0227	0.0248	0.3012	0.3037
142302_56_C	0.0048	-0.0158	0.0203	0.4257	0.4292
142303_36_T	-0.043	-0.0122	-0.0304	0.0792	0.0761
142484_9_A	0.3178	0.0005	0.3174	0.0392	0.0571
142592_11_T	0.0202	0.1259	-0.121	0.102	0.0968
142596_21_A	0.2797	0.0371	0.252	0.0882	0.1193
142629_10_G	-0.0186	0.0029	-0.0216	0.049	0.0478
142659_72_C	0.1667	0.2592	-0.1249	0.3918	0.4017
14272_40_T	-0.0314	0.0272	-0.0602	0.098	0.0932
142787_18_T	-0.0278	-0.0196	-0.0081	0.0444	0.0435
14281_12_C	-0.0087	0.0573	-0.07	0.0933	0.089
142821_11_A	0.2005	0.0436	0.164	0.3261	0.3958
142852_27_G	0.0369	0.1316	-0.109	0.0784	0.0754
142906_25_A	-0.0314	-0.011	-0.0202	0.0588	0.0571
142909_15_G	0.3282	0.3077	0.0295	0.07	0.0859
142919_20_C	0.0782	0.0283	0.0513	0.3235	0.3439
142921_41_T	0.2985	0.1795	0.145	0.0588	0.0754
14297_40_T	-0.086	0.0034	-0.0896	0.17	0.1555
143021_7_C	0.0375	0.1237	-0.0984	0.0686	0.0663
143208_30_A	-0.0603	0.1326	-0.2224	0.4767	0.4172
143295_75_C	0.296	0.0802	0.2346	0.0495	0.0669
143382_33_G	0.094	0.0708	0.0251	0.2	0.2112
143404_7_T	0.0938	0.2259	-0.1707	0.0686	0.0663
143405_67_A	0.1428	0.0393	0.1077	0.4216	0.4788
143407_11_C	0.2552	0.0429	0.2218	0.098	0.1278
143435_28_A	0.0532	-0.0108	0.0633	0.3039	0.3212
143436_27_T	-0.0615	-0.0095	-0.0515	0.5	0.4712
143438_13_C	-0.0162	-0.0021	-0.0141	0.0392	0.0384
143439_21_A	-0.0234	0.013	-0.037	0.0686	0.0663
143441_15_G	-0.0234	0.013	-0.037	0.0686	0.0663
143464_35_A	-0.0267	0.0356	-0.0646	0.098	0.0932
143507_68_C	-0.0392	-0.0153	-0.0236	0.0714	0.0689
143641_27_T	-0.0953	-0.0101	-0.0843	0.2745	0.2509
143683_65_T	-0.0162	-0.0021	-0.0141	0.0392	0.0384
143710_15_T	0.0168	0.0556	-0.0411	0.0357	0.0351
143713_40_T	0.3651	0.2513	0.152	0.0495	0.0669
143730_50_A	-0.0436	0.0054	-0.0493	0.098	0.0932
143748_22_A	0.3738	0.095	0.308	0.1429	0.2149
143857_10_T	0.0021	0.0686	-0.0714	0.0784	0.0754
143892_65_C	0.157	0.2011	-0.0553	0.1373	0.1446
143913_41_G	0.2276	0.0187	0.2129	0.0674	0.0858
143918_75_T	-0.0373	0.0443	-0.0854	0.1264	0.1184
143985_8_C	0.1353	-0.0104	0.1441	0.0882	0.102
144096_57_A	-0.1725	0.005	-0.1784	0.3068	0.2597
144138_65_T	-0.0137	-0.0149	0.0013	0.0204	0.0202
144180_17_T	0.0693	0.1641	-0.1135	0.049	0.0478
144250_8_A	0.0609	0.1387	-0.0903	0.0396	0.0388
144322_49_C	-0.0441	-0.0032	-0.0408	0.092	0.0877
144567_67_T	0.047	0.131	-0.0967	0.0594	0.0576
14470_19_C	-0.0552	-0.0154	-0.0392	0.098	0.0932
144789_34_A	0.0361	-0.0184	0.0535	0.4747	0.4949
144809_14_G	-0.0174	0.1084	-0.1411	0.1584	0.1459
144836_25_A	-0.0181	0.0133	-0.0318	0.0588	0.0571
144946_6_T	-0.0247	-0.0173	-0.0073	0.0404	0.0396
145087_17_T	-0.019	0.0023	-0.0213	0.049	0.0478
145187_6_C	0.0739	0.206	-0.1664	0.09	0.0859
145188_30_G	0.0131	0.0519	-0.041	0.0392	0.0384
145217_23_G	0.0155	0.0656	-0.0535	0.049	0.0478
145279_50_C	0.1023	0.0935	0.0097	0.2083	0.2188
145448_10_C	0.3172	0.0014	0.3163	0.0412	0.0599
145449_7_A	0.0808	0.0076	0.0738	0.37	0.3987
145508_9_G	-0.0092	0.0059	-0.0152	0.0361	0.0355
145543_6_G	0.2937	0.0366	0.2668	0.3111	0.4286
145601_33_T	0.2292	-0.0133	0.2394	0.2828	0.3673
145643_14_C	0.1347	-0.0117	0.1446	0.0882	0.102
145664_39_A	0.0436	-0.0005	0.0441	0.3229	0.3359
145717_41_T	0.0102	0.0907	-0.0885	0.402	0.3846
145769_35_G	0.0824	-0.008	0.0896	0.3514	0.3817
145808_47_C	-0.068	-0.0072	-0.0604	0.1287	0.1204
145824_19_G	0.1004	0.1022	-0.002	0.1474	0.1542
145835_16_G	0.291	-0.0085	0.297	0.0825	0.1161
145853_67_A	0.0226	0.082	-0.0647	0.051	0.0497
145854_23_T	0.1047	0.0407	0.0666	0.46	0.5
14592_20_C	0.1551	0.1429	0.0143	0.1333	0.1435
145927_36_A	-0.0162	-0.0057	-0.0104	0.039	0.0382
146097_7_C	0.1058	0.0502	0.0585	0.1237	0.1339
146252_64_A	-0.0186	0.0029	-0.0216	0.049	0.0478
14627_6_C	-0.09	0.002	-0.0922	0.2772	0.2529
146316_47_T	0.0859	-0.0159	0.1002	0.3789	0.4157
146348_36_A	-0.1082	-0.0035	-0.1044	0.2	0.18
146501_5_T	0.3154	0.0045	0.3123	0.0482	0.0697
146542_33_T	0.2654	0.0889	0.1937	0.3605	0.4642
146793_25_A	0.4517	0.2523	0.2667	0.0667	0.1049
146800_41_G	-0.0863	0.0085	-0.0956	0.2772	0.2529
146802_46_C	-0.0192	0.0449	-0.0672	0.0938	0.0894
146861_34_A	0.0403	0.0931	-0.0583	0.0294	0.029
146886_7_G	-0.0259	0.0182	-0.0448	0.0784	0.0754
146927_32_A	0.3172	-0.0004	0.3175	0.0396	0.0576
146945_29_A	-0.0168	-0.0108	-0.0059	0.0309	0.0304
147002_28_A	0.1717	0.0758	0.1038	0.19	0.2188
147004_72_T	0.1285	-0.0241	0.1491	0.0891	0.103
147024_19_C	0.2299	0.0961	0.148	0.1212	0.1486
147037_16_A	-0.179	0.0446	-0.234	0.413	0.3403
147049_20_T	0.1683	-0.0019	0.1699	0.13	0.1555
147108_32_A	-0.0516	-0.0088	-0.0424	0.098	0.0932
147122_25_T	0.0966	-0.0094	0.105	0.1078	0.1193
147180_20_A	0.1203	0.1261	-0.0066	0.2842	0.3006
147193_34_T	-0.0168	-0.0007	-0.0161	0.0426	0.0416
147287_22_A	-0.0281	0.0249	-0.0544	0.0899	0.0858
147412_63_G	-0.0174	-0.0033	-0.014	0.0404	0.0396
147520_34_C	-0.0077	0.0077	-0.0155	0.0345	0.0339
147631_11_A	0.1265	0.0149	0.1132	0.098	0.1107
147721_15_T	0.0952	0.2033	-0.1357	0.0392	0.0384
147726_40_A	0.3467	0.133	0.2464	0.0792	0.1118
147733_20_T	0.3337	0.1553	0.2111	0.1176	0.1609
147736_13_A	-0.0616	-0.0218	-0.039	0.102	0.0968
147754_56_G	-0.0248	0.0114	-0.0367	0.07	0.0676
147873_9_G	0.0653	-0.0241	0.0873	0.1319	0.142
147881_32_T	-0.0285	-0.0078	-0.0206	0.0581	0.0564
147922_16_A	0.008	0.027	-0.0195	0.0227	0.0225
147939_9_A	0.0841	-0.0195	0.1017	0.4433	0.4864
147975_11_T	-0.0011	0.0041	-0.0052	0.3171	0.3141
148049_12_A	-0.0202	-0.0078	-0.0123	0.0417	0.0408
148064_35_C	0.2284	0.0156	0.2162	0.0632	0.0807
148181_11_G	0.0395	0.1512	-0.1316	0.0978	0.093
148221_23_A	0.097	0.0299	0.0691	0.4457	0.4829
14824_52_A	-0.0198	0.0018	-0.0217	0.0505	0.0492
14833_29_C	0.4029	0.369	0.0538	0.0641	0.0857
148339_39_T	0.2675	0.0067	0.2626	0.049	0.0663
148378_42_T	0.0162	0.0527	-0.0386	0.0333	0.0328
148382_9_A	-0.0332	0.0336	-0.0691	0.1078	0.102
148400_70_T	-0.1201	0.045	-0.1729	0.2647	0.2297
148454_48_A	0.3124	-0.0043	0.3153	0.0476	0.0689
148464_77_C	0.1688	0.0553	0.1202	0.2178	0.2529
14847_42_G	0.0524	0.0787	-0.0286	0.2828	0.2845
148471_7_T	0.2227	0.0057	0.2182	0.0667	0.0849
148567_9_G	0.0927	-0.0096	0.1013	0.1753	0.1931
148676_7_A	0.4465	0.3215	0.1843	0.0686	0.102
148697_8_A	-0.1173	-0.0131	-0.1028	0.5495	0.4927
148881_56_A	-0.0168	-0.0017	-0.0151	0.0412	0.0404
148889_36_C	0.0309	0.1483	-0.1378	0.4455	0.4216
148920_25_T	-0.0082	-0.003	-0.0053	0.2551	0.2521
148989_46_A	0.0201	0.05	-0.0314	0.0213	0.0211
149024_12_G	0.1987	0.0213	0.1813	0.0714	0.0876
149044_9_G	-0.0686	0.1236	-0.2192	0.5053	0.4397
149048_14_G	-0.0523	-0.0174	-0.0343	0.0909	0.0868
149136_59_C	0.0163	0.0596	-0.046	0.2759	0.27
149329_18_G	-0.0464	-0.0168	-0.0291	0.0808	0.0775
149447_9_A	0.3167	0.0008	0.3161	0.0421	0.0612
149468_74_A	0.1035	0.0172	0.0878	0.3434	0.3775
149557_48_A	0.1454	0.1451	0.0003	0.4592	0.4912
149569_18_A	0.2675	0.0067	0.2626	0.049	0.0663
14960_40_A	0.1844	0.0719	0.1212	0.4257	0.4992
149600_44_T	0.1626	0.0662	0.1032	0.234	0.2682
149642_46_C	0.013	0.0484	-0.0372	0.3956	0.3884
149671_24_T	0.267	0.0057	0.2628	0.0495	0.0669
149739_11_A	-0.0162	-0.0021	-0.0141	0.0392	0.0384
149763_7_C	0.1178	0.0319	0.0887	0.1667	0.1847
149797_27_T	-0.021	0.008	-0.0292	0.0588	0.0571
14981_44_T	-0.0368	0.0561	-0.0984	0.1373	0.1278
149906_39_T	0.0483	0.1171	-0.0779	0.0404	0.0396
149926_7_T	-0.0863	0.0599	-0.1555	0.2255	0.2001
149930_11_G	-0.0521	-0.0056	-0.0462	0.1034	0.0981
150096_28_G	-0.018	-0.0035	-0.0144	0.0417	0.0408
150109_25_A	0.0281	0.0621	-0.0363	0.0215	0.0213
150121_10_T	0.0286	0.0609	-0.0343	0.0206	0.0204
150153_35_T	0.3663	0.1133	0.2854	0.3039	0.4477
150165_7_T	0.0559	0.1681	-0.1348	0.0769	0.074
150200_52_T	-0.0153	-0.0074	-0.0078	0.0333	0.0328
150348_53_T	-0.0162	-0.0021	-0.0141	0.0392	0.0384
150423_60_A	-0.0347	0.035	-0.0723	0.1124	0.106
150425_17_A	0.1637	0.1783	-0.0177	0.4545	0.49
150603_65_C	0.0174	0.0553	-0.0401	0.0337	0.0331
150716_8_T	0.1392	0.1699	-0.037	0.4694	0.4925
150773_83_A	-0.0281	-0.0193	-0.0087	0.0471	0.046
150837_7_A	-0.0186	0.0029	-0.0216	0.049	0.0478
150878_33_G	0.3129	0.1794	0.1626	0.3776	0.4937
150879_12_C	0.1536	0.0295	0.1278	0.0882	0.102
150897_40_T	0.1304	0.0359	0.0981	0.2647	0.297
150959_40_T	0.1878	0.2441	-0.0745	0.1383	0.1468
151111_46_A	0.027	0.0866	-0.0652	0.049	0.0478
151141_44_A	0.0314	0.0464	-0.0158	0.402	0.4027
151195_13_A	0.0588	0.0125	0.0468	0.2475	0.2598
15124_47_T	0.1484	0.0034	0.1455	0.1458	0.1699
1513_41_G	0.0214	0.0249	-0.0036	0.4574	0.4587
151494_29_T	0.1576	-0.0134	0.1687	0.0784	0.0932
151495_36_T	0.0766	0.1757	-0.1203	0.0495	0.0483
151513_18_G	0.0565	0.2281	-0.2224	0.1471	0.1362
151525_75_A	-0.0498	0.0052	-0.0552	0.1111	0.1049
151593_14_A	-0.0328	0.0468	-0.0835	0.1212	0.1139
151598_17_A	0.0368	0.1521	-0.136	0.1023	0.097
151677_33_T	-0.0851	0.0105	-0.0966	0.2772	0.2529
151714_66_A	0.1428	-0.005	0.1471	0.2157	0.2509
151762_16_A	-0.0234	0.013	-0.037	0.0686	0.0663
151803_72_C	0.1474	0.1646	-0.0205	0.134	0.1427
151887_23_T	-0.0062	0.086	-0.1009	0.1122	0.1059
151938_33_C	-0.021	0.008	-0.0292	0.0588	0.0571
152111_69_G	0.2565	0.1106	0.164	0.3918	0.4936
152121_26_A	0.2172	0.2062	0.0138	0.099	0.1118
152156_58_A	-0.0316	0.0089	-0.0409	0.0824	0.079
152165_65_A	-0.0162	-0.0021	-0.0141	0.0392	0.0384
152228_6_A	0.1928	0.0335	0.1648	0.2316	0.2801
152254_16_T	-0.038	0.0301	-0.0701	0.1136	0.1072
15228_43_T	-0.0562	0.0221	-0.08	0.1373	0.1278
152486_24_A	0.0898	0.07	0.0213	0.1386	0.1459
152704_65_A	0.326	0.3556	-0.046	0.28	0.3318
152779_52_G	-0.0764	0.0505	-0.1337	0.2	0.18
152791_27_G	-0.0016	-0.004	0.0023	0.1875	0.1866
152820_16_G	0.1384	-0.0164	0.1523	0.1915	0.2227
152985_23_A	-0.0005	0.0179	-0.0187	0.0297	0.0293
153038_54_A	-0.0148	-0.0076	-0.0072	0.0316	0.0311
153048_21_G	0.1669	-0.0001	0.1669	0.134	0.1599
153129_34_C	0.3882	0.0896	0.328	0.1444	0.2229
15313_30_C	-0.0174	-0.0094	-0.0079	0.0357	0.0351
153215_8_G	-0.021	0.008	-0.0292	0.0588	0.0571
153245_49_T	-0.0149	-0.0078	-0.007	0.0312	0.0308
153323_78_T	0.2773	0.0722	0.2211	0.13	0.172
15337_61_A	-0.1925	-0.0177	-0.1717	0.3137	0.2645
153379_15_T	-0.0403	-0.016	-0.0238	0.0707	0.0682
153426_50_A	0.0046	0.0456	-0.0429	0.049	0.0478
153430_43_C	0.0414	-0.0185	0.0588	0.1458	0.1528
153463_57_T	0.0007	0.0564	-0.0591	0.0693	0.0669
15347_20_A	0.0259	0.0854	-0.0651	0.0495	0.0483
153533_12_T	-0.2049	-0.008	-0.1954	0.3409	0.2828
153548_13_T	0.02	0.0455	-0.0268	0.02	0.0198
153555_12_A	-0.0043	0.0107	-0.0152	0.0303	0.0298
153558_70_C	0.2499	0.1393	0.1285	0.1569	0.1924
153578_18_T	0.0953	0.0276	0.0696	0.234	0.2535
153583_26_T	0.2828	0.2125	0.0892	0.1176	0.1446
153635_46_G	0.174	0.1115	0.0703	0.198	0.2243
15365_48_G	0.0997	-0.0019	0.1014	0.1089	0.1204
153681_30_T	0.3657	0.1093	0.2878	0.3214	0.4744
15379_6_G	0.0315	0.0864	-0.06	0.0421	0.0412
153855_6_T	0.0638	0.0104	0.054	0.4286	0.4527
153941_34_A	-0.022	0.0139	-0.0365	0.0674	0.0651
15405_8_T	0.0881	-0.0152	0.1017	0.28	0.3078
154086_60_T	-0.021	0.008	-0.0292	0.0588	0.0571
154154_18_C	0.055	0.1292	-0.0852	0.0392	0.0384
154170_42_T	0.0304	0.0232	0.0075	0.1667	0.1689
154217_16_T	0.01	0.029	-0.0196	0.0222	0.022
154402_52_T	0.0487	0.0079	0.0411	0.4257	0.4433
15441_9_A	0.0784	0.1164	-0.0431	0.3222	0.3266
15442_12_T	-0.0029	0.0135	-0.0165	0.03	0.0295
154423_79_G	-0.021	0.008	-0.0292	0.0588	0.0571
154427_68_G	-0.0199	0.0042	-0.0243	0.0538	0.0523
154464_39_C	0.0785	0.0736	0.0053	0.1609	0.167
154506_18_T	-0.0572	0.0007	-0.0579	0.1176	0.1107
154574_6_A	0.0268	0.0773	-0.0547	0.0392	0.0384
154690_14_C	-0.0333	0.0345	-0.0703	0.1089	0.103
154782_62_T	-0.0089	0.0093	-0.0184	0.266	0.2609
15488_10_T	0.1699	0.0206	0.1525	0.3053	0.3615
155012_73_G	0.1052	-0.0179	0.1209	0.2737	0.3071
155032_13_A	0.1172	0.1265	-0.0107	0.2828	0.2975
155052_56_C	-0.045	0.0223	-0.0688	0.1176	0.1107
155054_9_T	-0.0419	-0.0012	-0.0406	0.0882	0.0843
155114_64_A	0.0312	0.0836	-0.0571	0.1961	0.1924
155177_15_A	0.2263	0.0148	0.2147	0.0674	0.0858
155193_66_A	-0.0645	0.0418	-0.1109	0.1724	0.1576
155198_46_A	-0.021	0.008	-0.0292	0.0588	0.0571
155214_7_C	-0.0187	0.004	-0.0228	0.0505	0.0492
155226_12_A	0.1188	0.092	0.0295	0.2022	0.2166
155236_17_C	-0.0186	0.0029	-0.0216	0.049	0.0478
155244_74_G	-0.0691	-0.0104	-0.0581	0.1275	0.1193
15527_17_C	0.2393	0.0302	0.2156	0.25	0.3213
155323_22_G	0.012	0.0686	-0.0608	0.2079	0.2018
155440_5_C	-0.0246	0.0171	-0.0425	0.0753	0.0724
155441_24_A	0.0029	0.0924	-0.0986	0.1	0.095
155488_76_T	0.3642	0.129	0.27	0.0396	0.0576
15555_40_G	-0.0064	0.0221	-0.0292	0.0471	0.046
155558_24_G	-0.0144	0.002	-0.0165	0.0404	0.0396
155637_59_T	-0.0774	0.0148	-0.0936	0.1667	0.1528
155655_35_A	-0.0312	-0.0176	-0.0134	0.0521	0.0507
155719_12_C	-0.0162	0.0518	-0.0718	0.0957	0.0912
155772_18_C	-0.0181	0.0133	-0.0318	0.0588	0.0571
155776_70_G	0.0123	0.0511	-0.0408	0.0396	0.0388
155836_30_A	0.0097	0.0765	-0.0724	0.3168	0.3055
155855_52_A	0.0403	0.0931	-0.0583	0.0294	0.029
155912_27_C	-0.0263	-0.0084	-0.0178	0.0526	0.0512
15595_67_G	0.0838	0.0034	0.0806	0.234	0.2535
155982_37_A	-0.0124	0.1471	-0.187	0.3474	0.3136
156093_56_A	-0.0208	-0.006	-0.0146	0.0449	0.0439
156158_47_C	0.1729	0.0219	0.1543	0.08	0.095
156177_52_A	-0.0216	0.0072	-0.0291	0.0594	0.0576
156187_40_C	0.1351	0.0773	0.0627	0.1122	0.1239
156499_26_G	0.1177	0.0014	0.1164	0.1584	0.1784
156661_56_C	0.1855	-0.0055	0.19	0.0753	0.0921
156672_36_A	0.1421	0.0477	0.0991	0.2843	0.3212
156822_17_A	0.1484	-0.0181	0.1636	0.092	0.1083
156901_41_T	-0.0162	-0.0021	-0.0141	0.0392	0.0384
156906_66_T	0.0048	0.0124	-0.0077	0.3725	0.37
156921_29_A	-0.0363	0	-0.0362	0.0792	0.0761
156958_17_T	-0.0802	0.046	-0.1322	0.202	0.1816
157019_71_A	0.0995	0.2174	-0.1506	0.0421	0.0412
157091_35_T	0.0641	0.1908	-0.1566	0.0851	0.0815
157111_8_A	0.2551	-0.0037	0.2579	0.1047	0.1397
157115_6_T	-0.076	-0.021	-0.0538	0.1287	0.1204
157139_6_C	0.0243	0.0576	-0.0353	0.0227	0.0225
157182_5_C	0.0941	0.0534	0.043	0.1313	0.14
157195_5_G	-0.0162	-0.0021	-0.0141	0.0392	0.0384
157359_46_G	0.0633	-0.0189	0.0807	0.4574	0.4904
1574_46_A	-0.0187	0.0036	-0.0224	0.05	0.0488
157428_42_G	0.1159	-0.0065	0.1216	0.099	0.1118
157594_63_T	-0.0193	0.0037	-0.0231	0.0515	0.0502
157599_6_A	-0.0168	-0.0026	-0.0142	0.04	0.0392
157606_33_T	0.1576	-0.0134	0.1687	0.0784	0.0932
157703_72_G	-0.005	0.0335	-0.0398	0.0562	0.0546
157942_56_G	-0.0983	0.0159	-0.116	0.4554	0.4094
157960_9_T	-0.1079	-0.0132	-0.0935	0.19	0.172
158113_11_C	0.0243	0.0576	-0.0353	0.0227	0.0225
158160_46_G	-0.021	0.008	-0.0292	0.0588	0.0571
158161_60_A	0.0744	0.0626	0.0126	0.1471	0.1528
158163_60_T	-0.0259	0.0182	-0.0448	0.0784	0.0754
158200_5_G	0.0133	0.0705	-0.0616	0.0588	0.0571
158214_14_T	0.0198	-0.0197	0.0387	0.1569	0.1609
158266_54_C	-0.005	0.0092	-0.0144	0.0294	0.029
158295_45_T	0.1071	0.0461	0.064	0.1176	0.1278
158422_6_C	-0.0148	0.0008	-0.0156	0.0396	0.0388
158479_8_A	0.6807	0.0928	0.6481	0.0101	0.0298
158531_17_C	0.5711	0.6219	-0.1344	0.1667	0.2577
158593_54_C	-0.0162	-0.0021	-0.0141	0.0392	0.0384
158736_33_A	-0.0295	-0.0159	-0.0134	0.0505	0.0492
15874_15_T	-0.0266	-0.0188	-0.0077	0.043	0.0421
158766_11_G	-0.0975	0.0949	-0.2126	0.2796	0.2405
158921_27_A	0.02	0.0455	-0.0268	0.02	0.0198
158992_72_C	-0.0218	0.0097	-0.0318	0.0625	0.0605
159030_65_T	-0.0162	0.0011	-0.0173	0.0435	0.0425
159091_13_C	-0.0162	-0.0013	-0.0149	0.0404	0.0396
159131_14_T	-0.0042	0.1062	-0.1234	0.1354	0.1262
159254_59_T	0.2148	0.0562	0.168	0.36	0.4422
159387_63_T	-0.0003	0.0191	-0.0198	0.0326	0.0321
159417_21_T	0.1188	0.0165	0.104	0.1136	0.1271
15944_71_C	-0.0297	0.0111	-0.0413	0.0784	0.0754
159547_57_T	0.0135	0.0342	-0.0214	0.1881	0.1863
159579_51_G	0.1233	0.0093	0.1151	0.099	0.1118
159618_37_G	-0.0395	0.0437	-0.087	0.1304	0.1219
159668_9_T	-0.018	-0.0041	-0.0139	0.0408	0.04
159672_39_C	0.2519	0.0694	0.1961	0.0632	0.0807
159828_12_C	-0.0072	0.0355	-0.0442	0.0625	0.0605
159871_60_C	-0.0139	-0.0072	-0.0067	0.0294	0.029
159890_34_T	-0.0162	-0.0019	-0.0143	0.0396	0.0388
159988_22_G	0.0462	0.1517	-0.1244	0.0778	0.0748
160199_27_A	-0.0174	-0.0011	-0.0162	0.0435	0.0425
160200_30_T	0.2862	0.1065	0.2012	0.3267	0.4292
160381_12_C	-0.021	0.008	-0.0292	0.0588	0.0571
16039_53_G	-0.0802	-0.0164	-0.0628	0.1414	0.1314
160391_45_T	-0.0234	0.013	-0.037	0.0686	0.0663
160423_10_C	0.2415	0.0521	0.1999	0.1522	0.1938
160499_10_A	-0.0186	0.0033	-0.022	0.0495	0.0483
16051_22_G	-0.0406	0.0493	-0.0946	0.1373	0.1278
160600_12_T	-0.045	-0.0121	-0.0325	0.0833	0.0799
160628_35_T	0.1784	0.161	0.0208	0.2451	0.2712
160759_49_A	-0.0593	-0.003	-0.0561	0.1176	0.1107
160792_28_C	-0.1527	-0.0057	-0.1461	0.3478	0.3013
160934_8_A	0.1334	0.1316	0.002	0.3448	0.3662
16094_22_T	0.0678	0.1787	-0.135	0.07	0.0676
161228_48_T	0.0193	0.0368	-0.0181	0.1977	0.1965
161232_25_T	0.2184	-0.0122	0.2278	0.06	0.0768
161242_17_G	0.0428	0.1163	-0.0832	0.0444	0.0435
161291_14_A	0.1734	0.0334	0.1448	0.087	0.1028
161403_43_T	0.0918	0.2006	-0.1361	0.5	0.4892
161434_48_T	0.0143	0.0716	-0.0617	0.06	0.0582
161453_6_A	0.113	-0.0223	0.1324	0.4	0.4534
161468_11_C	-0.0194	-0.0026	-0.0167	0.0465	0.0454
161519_30_A	0.3429	0.0516	0.3072	0.102	0.1499
161568_17_T	-0.0235	0.0141	-0.0382	0.07	0.0676
161574_14_A	0.082	-0.024	0.1036	0.4066	0.4457
161599_51_G	0.1701	0.0275	0.1467	0.2353	0.2778
161698_54_G	0.1203	0.0947	0.0284	0.3564	0.3823
161788_28_A	0.316	0.0036	0.3135	0.046	0.0666
161809_5_T	0.2164	0.122	0.1075	0.2574	0.3055
161813_43_C	0.0684	0.0319	0.0378	0.2209	0.2317
161937_55_T	-0.0073	0.0434	-0.053	0.2188	0.2109
161998_63_C	-0.0186	0.0029	-0.0216	0.049	0.0478
162040_46_T	0.0274	0.1539	-0.1496	0.4851	0.4559
162095_32_C	-0.0166	0.0164	-0.0335	0.0594	0.0576
162112_6_G	-0.0162	-0.0021	-0.0141	0.0392	0.0384
162154_53_G	0.0624	0.0545	0.0083	0.3663	0.3775
162157_15_G	0.0805	0.1684	-0.1057	0.4608	0.4538
162217_34_A	0.5277	0.1604	0.4374	0.0392	0.0754
162231_14_C	0.118	0.0354	0.0856	0.3	0.3318
162239_17_A	0.0316	0.0698	-0.0411	0.0233	0.023
162279_74_G	0.3178	0.0005	0.3174	0.0392	0.0571
16236_35_T	-0.014	0.0679	-0.0879	0.1089	0.103
162367_21_T	0.4319	0.1259	0.3501	0.0319	0.0518
16237_29_A	-0.0081	0.0876	-0.1049	0.1176	0.1107
162402_31_C	-0.2266	0.0111	-0.2404	0.4356	0.3517
16251_37_G	-0.0431	0.0546	-0.1034	0.1471	0.1362
16254_23_G	0.0383	0.0756	-0.0403	0.2929	0.291
162558_6_A	-0.0462	-0.0159	-0.0299	0.0833	0.0799
162567_6_G	-0.0162	-0.0019	-0.0143	0.0396	0.0388
162689_28_A	-0.0149	-0.0083	-0.0065	0.0303	0.0298
162869_27_C	0.1252	0.0727	0.0566	0.3431	0.375
162875_60_A	0.2293	0.0126	0.2195	0.0588	0.0754
163071_65_G	-0.0301	-0.0086	-0.0213	0.0588	0.0571
16313_8_G	0.1114	0.2964	-0.2629	0.1188	0.1118
16318_26_A	-0.0062	0.0483	-0.0573	0.2745	0.2645
163241_16_C	-0.004	0.0119	-0.0161	0.0306	0.0301
163388_7_G	-0.0159	0.029	-0.0462	0.0707	0.0682
163389_58_T	-0.022	0.0252	-0.0483	0.0784	0.0754
163402_5_T	-0.1	-0.0198	-0.0786	0.4333	0.3962
163403_44_A	0.3252	0.3106	0.0212	0.1176	0.1446
163442_24_G	-0.0116	-0.0037	-0.0078	0.2045	0.2014
16345_17_A	0.1805	-0.0214	0.1977	0.1919	0.2355
163554_6_T	0.1182	0.0522	0.0696	0.1209	0.1327
163656_18_A	-0.021	0.008	-0.0292	0.0588	0.0571
163657_25_C	-0.021	0.008	-0.0292	0.0588	0.0571
163673_32_T	0.0759	0.2175	-0.1809	0.23	0.2188
163684_32_T	-0.0162	-0.0007	-0.0156	0.0412	0.0404
1637_13_C	0.2293	0.0126	0.2195	0.0588	0.0754
163707_27_G	0.1672	0.0659	0.1084	0.4314	0.4969
163710_5_T	0.0294	0.0629	-0.0357	0.0241	0.0238
163718_39_T	-0.0199	0.0025	-0.0225	0.0515	0.0502
163759_53_A	0.0856	-0.0136	0.0979	0.3469	0.38
163801_31_C	-0.0196	-0.0081	-0.0115	0.3118	0.3055
163839_31_T	-0.1994	0.0205	-0.2245	0.3579	0.2939
163953_17_T	0.1835	0.0231	0.1641	0.202	0.2428
164003_9_T	0.0383	-0.0052	0.0433	0.3854	0.3997
164081_16_T	-0.0434	-0.0028	-0.0405	0.0909	0.0868
164157_9_G	-0.0283	0.0233	-0.0528	0.0882	0.0843
164179_37_T	-0.0104	-0.004	-0.0064	0.1939	0.1913
164210_39_G	-0.0389	-0.015	-0.0235	0.0686	0.0663
164257_59_T	0.1805	0.1597	0.0247	0.3627	0.4027
164259_13_G	-0.0233	0.0103	-0.0339	0.0667	0.0644
164319_10_G	0.1357	0.0371	0.1024	0.1	0.1128
16434_27_C	0.2344	0.2049	0.0372	0.402	0.465
164362_41_C	0.0821	0.2027	-0.1512	0.0625	0.0605
164476_32_A	0.0217	0.0527	-0.0327	0.0235	0.0233
164533_8_A	0.2166	-0.0179	0.2304	0.0588	0.0754
164587_50_G	0.064	0.0871	-0.0253	0.1667	0.1689
164699_15_A	0.0134	0.1154	-0.1153	0.1089	0.103
164715_5_G	-0.02	0.0052	-0.0253	0.0549	0.0534
164734_22_C	0.1374	0.0265	0.1139	0.43	0.4888
164755_70_T	-0.0049	0.028	-0.0339	0.049	0.0478
164784_37_C	-0.0516	-0.0088	-0.0424	0.098	0.0932
164800_62_T	-0.0426	-0.0122	-0.0301	0.0784	0.0754
164869_51_G	-0.021	0.008	-0.0292	0.0588	0.0571
164889_32_A	0.0391	0.0993	-0.0668	0.044	0.043
16491_15_A	0.7077	0.2499	0.6103	0.0106	0.0314
164992_78_T	0.0161	0.072	-0.0603	0.0556	0.054
165112_67_C	0.0639	0.163	-0.1184	0.0588	0.0571
165157_44_A	0.0546	0.154	-0.1174	0.0625	0.0605
165158_23_T	-0.0001	0.0184	-0.0188	0.0294	0.029
165173_15_T	0.0596	0.1477	-0.1033	0.0495	0.0483
165216_39_G	0.2015	0.1234	0.0891	0.3366	0.3917
165222_31_A	0.0416	0.0994	-0.0642	0.0333	0.0328
165366_12_G	-0.0271	0.0232	-0.0515	0.086	0.0823
165385_20_C	-0.0171	0.0331	-0.0519	0.0778	0.0748
16546_17_A	-0.0211	0.0084	-0.0297	0.0594	0.0576
165534_37_C	0.0389	0.1173	-0.0888	0.0588	0.0571
16558_9_T	0.1609	-0.0153	0.1735	0.1327	0.1584
16578_15_T	0.1555	0.1467	0.0103	0.46	0.4998
165827_5_G	-0.0207	0.0059	-0.0267	0.0575	0.0558
165919_19_T	0.3265	-0.0203	0.3399	0.3043	0.4537
165932_68_G	-0.0259	0.0182	-0.0448	0.0784	0.0754
166091_17_G	0.3168	0.1459	0.2001	0.191	0.2574
16615_24_T	0.1944	0.0093	0.1868	0.07	0.0859
16629_34_T	-0.0186	0.0029	-0.0216	0.049	0.0478
166349_33_T	-0.0186	0.001	-0.0196	0.0494	0.0482
166432_5_A	-0.0843	0.013	-0.0986	0.1765	0.1609
166518_13_T	-0.0332	0.0336	-0.0691	0.1078	0.102
166564_19_T	-0.0224	0.0699	-0.0992	0.1279	0.1197
166719_16_C	-0.0145	-0.0155	0.0009	0.0238	0.0235
166901_47_T	0.0698	0.2233	-0.1977	0.1026	0.0973
166972_39_T	0.0884	0.1857	-0.1195	0.2	0.1966
166990_39_T	-0.0189	0.098	-0.1297	0.1395	0.1298
167124_19_C	-0.0212	0.0171	-0.0389	0.0686	0.0663
167150_43_T	0.0403	0.0931	-0.0583	0.0294	0.029
167196_19_C	0.0131	0.0519	-0.041	0.0392	0.0384
167197_64_A	0.0795	-0.0047	0.0839	0.2626	0.2845
167233_31_T	0.0621	0.1945	-0.1644	0.098	0.0932
167325_21_A	-0.0162	-0.0007	-0.0156	0.0412	0.0404
167362_61_A	0.199	0.0183	0.1841	0.0686	0.0843
167376_9_A	-0.0212	0.0099	-0.0314	0.0612	0.0594
167460_60_G	0.0914	-0.0131	0.1032	0.3656	0.4028
167484_34_A	-0.0186	0.0033	-0.022	0.0495	0.0483
167515_52_A	-0.024	-0.0069	-0.0169	0.049	0.0478
167679_17_A	0.0451	0.1181	-0.0828	0.0471	0.046
167784_59_C	-0.0259	0.0182	-0.0448	0.0784	0.0754
167788_38_A	-0.0268	0.0201	-0.0478	0.0825	0.0791
168003_11_G	0.2762	0.3091	-0.0476	0.4118	0.4723
168005_25_A	0.38	0.3607	0.0302	0.3656	0.4694
168104_66_A	0.0512	0.1023	-0.0569	0.1863	0.1847
168135_21_A	0.1957	0.0425	0.16	0.3718	0.4486
168144_12_A	-0.0955	0.0184	-0.1161	0.2959	0.2663
168346_21_C	1	0.033	1	0	0.0211
168382_62_A	-0.0418	0.0087	-0.0509	0.098	0.0932
168422_70_A	0.041	0.1212	-0.0913	0.0588	0.0571
168460_73_A	-0.0036	0.0149	-0.0188	0.0333	0.0328
168506_64_C	-0.1143	0.0272	-0.1455	0.2396	0.2109
168513_71_A	-0.0162	-0.0021	-0.0141	0.0392	0.0384
16853_19_T	0.0433	0.0334	0.0102	0.4783	0.4884
168553_22_T	0.1332	0.0212	0.1144	0.3093	0.3507
16871_47_A	-0.0653	-0.0029	-0.0622	0.129	0.1207
168724_24_C	0.0178	0.0073	0.0106	0.2396	0.2417
168736_34_A	0.1959	-0.0099	0.2038	0.402	0.4996
168761_74_T	0.3203	0.1448	0.2053	0.0515	0.0696
16886_15_G	0.0173	0.0516	-0.0361	0.03	0.0295
168888_19_G	-0.0162	-0.0007	-0.0156	0.0412	0.0404
168938_13_A	0.0462	0.1065	-0.0676	0.0303	0.0298
168950_23_A	0.0971	0.1976	-0.1252	0.0235	0.0233
169020_31_C	0.2111	0.0309	0.186	0.3684	0.4566
169197_16_A	-0.0191	-0.0167	-0.0023	0.0297	0.0293
169286_25_T	0.1685	0.2856	-0.1638	0.1818	0.1836
169297_31_C	-0.0314	-0.011	-0.0202	0.0588	0.0571
169403_68_C	0.2445	0.0516	0.2034	0.1961	0.2509
169498_11_C	0.0395	0.109	-0.0781	0.05	0.0488
169534_23_C	-0.0283	0.0233	-0.0528	0.0882	0.0843
169543_32_G	-0.0234	0.013	-0.037	0.0686	0.0663
169634_9_A	-0.0189	-0.0166	-0.0023	0.0294	0.029
169646_15_C	0.2586	-0.0156	0.27	0.0495	0.0669
169758_27_G	0.311	0.2621	0.0663	0.3137	0.3893
169779_16_T	-0.0389	-0.0054	-0.0333	0.0784	0.0754
169895_37_G	0.0292	0.0227	0.0066	0.1683	0.1704
169896_9_C	-0.0187	0.0044	-0.0232	0.051	0.0497
1699_27_A	-0.0254	0.029	-0.056	0.0899	0.0858
169910_35_T	0.1415	0.05	0.0963	0.101	0.1139
169914_50_A	0.1784	0.1598	0.0221	0.427	0.4722
170005_39_A	0.0232	-0.0019	0.025	0.3725	0.3799
170009_28_A	-0.022	-0.0148	-0.0071	0.4235	0.4152
17002_23_A	-0.0313	-0.0175	-0.0136	0.0526	0.0512
1701_23_C	0.2022	-0.0087	0.2091	0.2059	0.2577
17010_14_A	-0.0057	0.0185	-0.0246	0.0404	0.0396
170292_28_A	-0.0162	-0.0019	-0.0143	0.0396	0.0388
170294_6_C	0.0529	0.0842	-0.0342	0.4	0.4012
170436_53_G	-0.0733	0.0418	-0.1201	0.1863	0.1689
170448_65_T	0.1131	0.1497	-0.043	0.2326	0.2401
170481_19_C	-0.0283	0.0247	-0.0544	0.0899	0.0858
170530_54_A	0.2725	0.1902	0.1016	0.0693	0.0851
170569_35_C	0.1449	0.0251	0.1228	0.2577	0.2957
170635_8_G	0.0141	0.07	-0.06	0.2059	0.2001
17065_51_A	-0.0143	0.0015	-0.0158	0.0392	0.0384
170658_5_C	0.0982	0.0123	0.087	0.2577	0.2823
170695_52_C	-0.1453	0.0593	-0.2175	0.3168	0.2666
17071_24_A	0.0187	0.0532	-0.0364	0.0294	0.029
170730_77_T	-0.169	0.0042	-0.174	0.4412	0.375
170731_10_G	0.2522	0.1231	0.1473	0.1935	0.2405
170741_36_T	0.1695	0.2665	-0.1322	0.3299	0.3392
170791_16_T	-0.0495	0.0398	-0.0931	0.1443	0.1339
170822_24_A	0.1087	-0.0088	0.1165	0.33	0.37
170909_39_A	-0.0757	-0.0022	-0.0734	0.1471	0.1362
171008_24_G	-0.0193	0.0041	-0.0235	0.0521	0.0507
171077_68_G	-0.0037	-0.0116	0.0079	0.5	0.4988
171082_37_A	-0.0187	0.004	-0.0228	0.0505	0.0492
171273_34_C	-0.1288	-0.0078	-0.12	0.3684	0.3263
171304_62_T	0.3078	0.2731	0.0478	0.1569	0.1924
171330_8_C	0.0546	0.1274	-0.0834	0.0337	0.0331
171364_13_C	0.2259	0.0723	0.1655	0.398	0.4912
17144_68_T	0.1143	-0.0109	0.1239	0.098	0.1107
171442_48_C	0.1955	0.0234	0.1762	0.0805	0.0981
17145_62_A	-0.0215	-0.0192	-0.0023	0.0341	0.0335
171553_8_T	0.0498	0.1355	-0.099	0.0594	0.0576
171590_37_A	0.1979	0.0238	0.1783	0.0753	0.0921
171613_36_A	0.0577	0.2225	-0.2119	0.14	0.1302
171678_47_A	0.1267	0.132	-0.0061	0.1961	0.2076
171730_6_T	-0.0198	0.0018	-0.0217	0.0505	0.0492
171758_30_A	0.0155	0.1219	-0.1212	0.1089	0.103
171839_62_T	-0.0092	0.0255	-0.0356	0.3158	0.3071
17193_31_A	-0.0914	-0.0163	-0.0739	0.3333	0.3064
171989_62_C	0.2293	0.0126	0.2195	0.0588	0.0754
171993_29_G	0.031	0.0667	-0.0382	0.4946	0.4902
172006_22_T	-0.0081	-0.016	0.0078	0.1954	0.1945
17212_56_C	0.0938	0.0188	0.0764	0.1176	0.1278
172125_46_T	-0.0972	-0.0093	-0.087	0.4681	0.4267
172141_73_C	0.0501	-0.0082	0.0578	0.2062	0.2168
172243_51_G	0.3412	0.1528	0.2224	0.2843	0.3938
172345_9_C	0.2582	-0.007	0.2634	0.3535	0.4753
172356_34_T	0.4179	0.1134	0.3435	0.0941	0.1511
172518_29_T	-0.0337	-0.0231	-0.0103	0.4767	0.4642
172521_19_G	-0.0511	-0.0071	-0.0437	0.099	0.0941
172547_5_G	0.1787	-0.0261	0.1996	0.0714	0.0876
172611_29_A	-0.0162	-0.0021	-0.0141	0.0392	0.0384
172629_12_T	0.0854	0.0801	0.0058	0.21	0.2188
17272_40_T	-0.0384	-0.0096	-0.0285	0.4455	0.4292
172858_26_T	-0.0002	0.1476	-0.1734	0.1683	0.1542
172908_52_T	0.1693	0.0691	0.1076	0.3939	0.4541
172958_12_T	0.1735	0.0247	0.1526	0.0808	0.0959
17297_69_A	0.0389	0.0729	-0.0366	0.2451	0.2439
172991_11_G	-0.0192	0.0026	-0.0218	0.05	0.0488
173025_8_A	0.2632	0.121	0.1618	0.1089	0.1375
173098_5_T	0.0824	0.1012	-0.0208	0.1569	0.1609
173117_71_T	-0.0868	-0.0053	-0.081	0.1633	0.1499
17327_9_G	0.2605	0.3305	-0.1045	0.1163	0.1298
173270_20_G	-0.0162	-0.0021	-0.0141	0.0392	0.0384
173327_29_T	-0.0072	0.047	-0.0569	0.0706	0.0681
17333_41_C	-0.0446	0.0036	-0.0484	0.098	0.0932
173350_31_C	0.0408	0.1103	-0.0782	0.0495	0.0483
173384_46_T	0.0831	0.198	-0.1433	0.0588	0.0571
173571_5_T	-0.0513	0.0217	-0.0747	0.1287	0.1204
173597_19_G	-0.0162	-0.0007	-0.0156	0.0412	0.0404
173604_37_T	0.0248	0.0843	-0.065	0.05	0.0488
173660_26_T	-0.0196	0.0488	-0.0719	0.1	0.095
173666_51_A	-0.0174	-0.003	-0.0143	0.0408	0.04
173701_32_T	-0.0168	-0.0028	-0.0139	0.0396	0.0388
173704_16_T	-0.054	0.026	-0.0821	0.1373	0.1278
173705_27_T	0.0654	0.0092	0.0567	0.4433	0.4694
173710_57_G	0.1103	0.0051	0.1057	0.1739	0.1938
173817_38_G	-0.0193	0.0037	-0.0231	0.0515	0.0502
173831_12_A	0.0283	0.0958	-0.0747	0.2059	0.2001
173840_7_T	-0.044	0.06	-0.1107	0.1531	0.1413
173917_11_A	-0.0273	0.0061	-0.0335	0.0686	0.0663
173988_66_G	0.3923	0.0156	0.3827	0.1111	0.18
173992_36_T	0.1399	0.0447	0.0996	0.099	0.1118
174175_9_T	0.0381	0.108	-0.0784	0.0495	0.0483
174186_57_T	-0.1542	-0.0112	-0.1415	0.3861	0.3351
174222_16_G	0.1583	0.1622	-0.0047	0.4118	0.4444
174343_29_G	0.1316	-0.0166	0.1458	0.25	0.2888
174387_29_T	0.1815	0.0656	0.124	0.1373	0.1609
174420_20_T	-0.0706	-0.0186	-0.0511	0.1224	0.115
174616_25_T	0.0549	0.2341	-0.234	0.1569	0.1446
174724_28_T	-0.0254	0.0178	-0.044	0.0778	0.0748
17477_6_C	0.0749	0.2002	-0.1566	0.0784	0.0754
174783_11_G	-0.0811	-0.0016	-0.0794	0.1569	0.1446
174975_16_C	0.1109	0.2791	-0.2333	0.099	0.0941
17504_62_C	0.1338	0.0384	0.0992	0.1053	0.1183
175045_35_A	0.0228	0.0971	-0.0822	0.0686	0.0663
175062_75_G	-0.0162	-0.0021	-0.0141	0.0392	0.0384
175087_49_T	0.065	0.0285	0.0375	0.4706	0.4931
175131_16_G	-0.0592	0.0281	-0.0899	0.1485	0.1375
175134_37_A	0.0367	0.1366	-0.1157	0.0778	0.0748
175213_26_T	0.0082	0.1055	-0.1088	0.1111	0.1049
175275_64_A	-0.0211	0.0084	-0.0297	0.0594	0.0576
175326_6_T	0.2568	0.0205	0.2413	0.13	0.172
175480_20_C	0.2699	0.1756	0.1144	0.3765	0.4634
175513_24_A	0.0049	0.0736	-0.0742	0.0784	0.0754
175552_17_G	-0.0571	0.0009	-0.058	0.1176	0.1107
175613_22_G	-0.0211	-0.0188	-0.0023	0.033	0.0324
17584_24_G	0.0494	0.0402	0.0096	0.2987	0.3057
17585_16_A	0.1298	0.0599	0.0743	0.3	0.3318
1759_8_T	0.0845	0.0239	0.0621	0.1881	0.2018
17605_37_A	0.0531	0.0265	0.0273	0.2188	0.2265
176083_25_T	0.1071	0.0461	0.064	0.1176	0.1278
1761_7_C	0.2798	0.2069	0.092	0.2626	0.3224
17622_44_A	0.047	0.026	0.0216	0.4536	0.4668
176364_38_T	-0.0015	0.0183	-0.0202	0.0337	0.0331
176428_21_A	0.1363	-0.006	0.1414	0.09	0.1039
176547_40_G	-0.0186	0.0029	-0.0216	0.049	0.0478
176601_31_A	0.0417	0.0847	-0.0469	0.1863	0.1847
176611_57_A	-0.0168	-0.0017	-0.0151	0.0412	0.0404
176639_58_T	-0.021	0.008	-0.0292	0.0588	0.0571
176700_11_T	0.2575	0.0331	0.2321	0.3516	0.4623
176725_7_C	0.0555	0.0671	-0.0124	0.3922	0.3983
176812_80_C	0.1169	0.0886	0.031	0.3789	0.4069
176864_77_T	-0.0187	0.0036	-0.0224	0.05	0.0488
176880_43_T	-0.045	0.0223	-0.0688	0.1176	0.1107
177001_27_T	0.0964	0.0242	0.074	0.1176	0.1278
177027_37_A	0.3055	0.0434	0.274	0.0909	0.1271
17703_47_C	0.1263	0.0256	0.1033	0.1633	0.1833
177063_34_A	-0.0235	0.0108	-0.0347	0.2143	0.2072
177089_10_C	0.1224	0.2395	-0.154	0.2553	0.2535
177109_43_C	0.4087	0.2261	0.236	0.0737	0.1091
177169_5_A	0.1899	-0.0214	0.2069	0.3824	0.4746
177205_13_G	-0.0259	0.0188	-0.0456	0.0792	0.0761
177212_51_G	0.173	0.134	0.045	0.3824	0.4269
177364_17_C	0.071	0.0392	0.0332	0.1585	0.1662
177405_24_C	-0.0549	-0.014	-0.0403	0.4554	0.4329
177474_9_C	0.0491	0.1096	-0.0679	0.0294	0.029
17752_19_C	-0.1041	-0.0005	-0.1036	0.1961	0.1769
177552_20_A	-0.0357	0.0388	-0.0775	0.1176	0.1107
177649_10_G	0.2525	0.3613	-0.1703	0.2647	0.2843
17777_52_C	-0.0418	0.0087	-0.0509	0.098	0.0932
17786_10_T	0.0647	0.1597	-0.113	0.0505	0.0492
177909_31_A	0.1783	-0.0141	0.1898	0.0824	0.1003
177918_19_A	-0.0287	-0.0156	-0.0129	0.049	0.0478
177950_8_T	0.016	-0.0083	0.0241	0.3922	0.3983
178116_78_G	0.0433	0.0915	-0.0531	0.033	0.0324
178164_36_A	0.211	-0.0219	0.2279	0.0682	0.0868
178274_21_C	0.0908	0.1122	-0.0241	0.4607	0.4748
178313_46_T	0.0365	0.089	-0.0577	0.0306	0.0301
178372_51_A	-0.0647	0.0022	-0.0671	0.1327	0.1239
178374_32_A	0.1622	-0.0018	0.1637	0.1809	0.2147
178460_67_A	-0.0193	-0.017	-0.0023	0.0303	0.0298
178504_5_T	-0.0162	-0.0021	-0.0141	0.0392	0.0384
178513_21_A	0.1923	0.0908	0.1116	0.3564	0.4176
178590_26_A	-0.0652	0.0295	-0.0975	0.4356	0.4007
178652_54_C	-0.0156	0.0008	-0.0164	0.0417	0.0408
178745_76_G	0.1342	-0.009	0.1419	0.0918	0.1059
178779_28_A	0.0013	0.022	-0.0211	0.0316	0.0311
178813_58_A	-0.0384	0.0051	-0.0437	0.0882	0.0843
178838_59_C	0.034	0.0267	0.0075	0.23	0.2335
178910_46_T	0.2675	0.0072	0.2622	0.0495	0.0669
178922_60_T	0.0752	0.0138	0.0623	0.4653	0.4969
179005_27_T	0.1454	0.0185	0.1294	0.0938	0.108
179047_16_A	-0.0143	0.0015	-0.0158	0.0392	0.0384
179096_15_T	-0.0251	0.0095	-0.0349	0.0698	0.0673
179121_28_T	-0.0051	-0.006	0.0009	0.2553	0.2535
179122_22_C	-0.0001	0.0184	-0.0188	0.0294	0.029
179422_17_C	0.1544	0.0453	0.1142	0.4356	0.5
179622_69_A	-0.0162	-0.0021	-0.0141	0.0392	0.0384
179646_49_T	0.1083	-0.0236	0.1289	0.098	0.1107
179677_27_T	-0.0181	0.0133	-0.0318	0.0588	0.0571
179706_52_G	-0.0373	0.0247	-0.0636	0.1064	0.1007
17984_16_T	-0.0283	0.0233	-0.0528	0.0882	0.0843
179861_6_T	0.045	0.0568	-0.0125	0.495	0.5
179885_70_A	0.4138	0.4324	-0.0327	0.098	0.1278
179990_18_A	-0.1073	-0.012	-0.0941	0.2871	0.2598
180025_57_A	0.1141	0.0618	0.0557	0.3627	0.3938
180087_26_A	0.0192	0.0904	-0.0783	0.0686	0.0663
180130_9_T	0.0922	-0.0012	0.0933	0.1236	0.1354
180157_48_A	0.1256	0.0178	0.1097	0.102	0.115
180257_29_A	-0.0237	0.016	-0.0403	0.0722	0.0696
180414_74_T	-0.1212	-0.0031	-0.1178	0.4455	0.3963
18046_32_G	0.0139	-0.0024	0.0162	0.2921	0.2949
180473_55_G	0.1468	-0.0109	0.156	0.1373	0.1609
180484_26_T	-0.0191	-0.0167	-0.0023	0.0297	0.0293
180538_11_A	-0.0162	-0.0021	-0.0141	0.0392	0.0384
180541_10_A	0.3593	0.1145	0.2765	0.0392	0.0571
180549_34_T	0.1825	0.0357	0.1522	0.4059	0.4841
180631_58_G	0.1501	0.0426	0.1123	0.2366	0.2706
180679_21_T	-0.0223	0.0065	-0.0289	0.06	0.0582
180768_63_T	-0.0001	0.0184	-0.0188	0.0294	0.029
180847_56_C	-0.0296	0.0282	-0.0595	0.0957	0.0912
180905_54_T	0.4651	0.1415	0.3769	0.0505	0.0868
18093_37_G	0.0237	0.0378	-0.0146	0.1837	0.1833
180990_13_A	0.1104	0.0995	0.0121	0.1961	0.2076
181142_55_G	0.1328	-0.0109	0.1421	0.0928	0.107
181220_67_C	0.0566	0.0508	0.0061	0.1667	0.171
181225_76_T	-0.0307	0.0284	-0.0609	0.098	0.0932
181320_12_G	0.0615	0.1379	-0.0887	0.0404	0.0396
181369_49_G	0.228	-0.0281	0.2491	0.3708	0.4838
181400_9_T	0.0802	0.009	0.0718	0.3529	0.3799
181463_74_A	-0.0285	-0.0079	-0.0204	0.2059	0.2001
181471_26_T	0.0415	0.0008	0.0407	0.1628	0.1687
181487_40_G	0.2162	0.0103	0.208	0.3222	0.4061
181525_10_A	-0.0698	0.0081	-0.0786	0.1471	0.1362
181609_53_G	0.0974	0.0294	0.0701	0.4554	0.4941
181674_48_A	-0.0469	-0.0137	-0.0328	0.0875	0.0837
181681_11_T	-0.0162	-0.0021	-0.0141	0.0392	0.0384
181730_49_A	-0.0245	-0.0172	-0.0072	0.0396	0.0388
181987_10_G	0.4023	0.1368	0.3076	0.3093	0.4766
1820_29_C	-0.0113	-0.0116	0.0003	0.0206	0.0204
182090_28_A	0.2557	0.1038	0.1694	0.08	0.101
182111_9_A	-0.0139	-0.0072	-0.0067	0.0294	0.029
182195_32_C	-0.0243	-0.0072	-0.017	0.0495	0.0483
182236_39_T	-0.0162	-0.0021	-0.0141	0.0392	0.0384
182246_18_T	0.1984	0.0181	0.1835	0.07	0.0859
18238_39_A	-0.0418	0.0575	-0.1054	0.1485	0.1375
182389_52_T	0.0291	0.0629	-0.0361	0.0217	0.0215
18239_59_C	0.0152	-0.0152	0.03	0.2255	0.2297
182438_7_C	0.1203	0.0428	0.081	0.11	0.1215
182451_65_A	-0.0194	-0.004	-0.0153	0.0444	0.0435
182691_56_C	-0.0285	0.0248	-0.0546	0.09	0.0859
182831_9_G	0.0432	0.144	-0.1177	0.0753	0.0724
182855_58_G	0.1069	0.0771	0.0323	0.13	0.1387
182879_6_G	-0.0386	0.0345	-0.0758	0.4688	0.4409
182976_71_T	-0.0189	-0.0166	-0.0023	0.0294	0.029
182992_23_G	0.2041	0.0322	0.1776	0.3232	0.3967
183043_33_T	0.2851	0.2177	0.0863	0.0686	0.0843
183137_46_G	-0.024	-0.0061	-0.0177	0.05	0.0488
183259_23_A	0.3074	0.2744	0.0454	0.0864	0.1049
183316_58_C	0.1982	0.0204	0.1815	0.0722	0.0885
183336_14_T	0.0102	0.0066	0.0036	0.2424	0.2428
183391_37_T	-0.1031	0.014	-0.1188	0.2083	0.1866
183399_22_G	-0.021	0.008	-0.0292	0.0588	0.0571
183426_7_A	0.0109	0.0595	-0.0517	0.0549	0.0534
183465_46_A	0.2156	-0.0041	0.2188	0.3861	0.4904
183539_34_C	0.14	0.0899	0.055	0.37	0.4076
18356_50_T	0.1628	0.0229	0.1431	0.1585	0.1858
183631_20_C	0.341	0.0594	0.2994	0.1099	0.1604
183807_24_G	-0.0113	0.0394	-0.0527	0.0729	0.0703
183961_39_A	0.278	0.2977	-0.0281	0.0957	0.1102
1840_54_A	0.1885	-0.0019	0.1901	0.2157	0.2645
18401_18_A	0.1411	0.0231	0.1208	0.3465	0.3963
18402_33_A	0.1396	0.0264	0.1163	0.3333	0.3799
184030_75_G	-0.0373	0.0447	-0.0858	0.1263	0.1183
184148_53_A	0.1132	0.012	0.1024	0.3678	0.4096
18429_51_C	-0.0259	0.0182	-0.0448	0.0784	0.0754
184297_8_A	0.0902	0.0208	0.0709	0.1263	0.1365
184316_30_A	0.08	0.0213	0.06	0.1275	0.1362
184574_26_A	-0.0162	-0.0021	-0.0141	0.0392	0.0384
184698_19_G	-0.0238	-0.0204	-0.0034	0.2574	0.2529
184721_13_A	0.199	0.0183	0.1841	0.0686	0.0843
184742_14_T	-0.018	-0.0032	-0.0147	0.0421	0.0412
184891_27_A	-0.0596	-0.0101	-0.049	0.2941	0.2778
184957_67_T	-0.0162	-0.0021	-0.0141	0.0392	0.0384
184958_37_G	0.3652	0.1422	0.26	0.1939	0.28
184976_64_T	-0.0017	0.0641	-0.0702	0.51	0.4888
185013_52_G	-0.0186	0.0029	-0.0216	0.049	0.0478
185021_36_T	-0.0426	-0.0122	-0.0301	0.0784	0.0754
185022_6_T	0.0547	0.1199	-0.0741	0.0294	0.029
185077_9_C	-0.0201	-0.0053	-0.0148	0.0444	0.0435
185321_23_T	0.1813	0.0063	0.1761	0.3846	0.4652
185322_24_T	-0.0563	-0.008	-0.0479	0.3133	0.2961
185346_34_C	0.0507	0.1189	-0.0773	0.0333	0.0328
185349_13_A	-0.0237	0.0153	-0.0396	0.0714	0.0689
185365_17_C	0.4663	0.2264	0.3101	0.2268	0.3724
185537_12_C	0.219	0.1152	0.1172	0.4048	0.4819
185569_16_G	0.0578	0.0248	0.0338	0.2667	0.2778
185666_24_G	0.0238	0.0545	-0.0324	0.02	0.0198
18574_17_T	-0.021	0.008	-0.0292	0.0588	0.0571
18576_18_G	-0.0162	-0.0021	-0.0141	0.0392	0.0384
185940_51_A	-0.0186	0.0033	-0.022	0.0495	0.0483
185960_17_A	-0.0186	0.0029	-0.0216	0.049	0.0478
185961_65_T	0.0501	0.1768	-0.1539	0.1099	0.1039
18597_15_G	-0.0426	-0.0122	-0.0301	0.0784	0.0754
186164_12_C	0.3454	0.3809	-0.0573	0.198	0.2388
186175_49_A	0.0238	0.0545	-0.0324	0.02	0.0198
186211_32_C	-0.0326	-0.0179	-0.0145	0.0549	0.0534
186295_33_A	0.3242	0.0184	0.3115	0.2333	0.3394
186326_41_T	-0.003	0.0204	-0.0239	0.1961	0.1924
186375_6_A	-0.0162	-0.0021	-0.0141	0.0392	0.0384
18642_58_A	-0.0307	0.0284	-0.0609	0.098	0.0932
186431_22_A	0.0547	0.1199	-0.0741	0.0294	0.029
186441_21_T	-0.0986	0.0375	-0.1414	0.2245	0.1993
186485_15_C	0.2334	0.089	0.1585	0.39	0.482
186768_40_A	-0.0317	-0.0162	-0.0153	0.0562	0.0546
186782_9_G	0.1021	-0.0062	0.1077	0.2614	0.2902
186835_45_A	0.1556	0.0809	0.0813	0.4242	0.4775
186861_38_T	-0.0162	-0.0021	-0.0141	0.0392	0.0384
186895_20_C	0.3402	0.3298	0.0155	0.3824	0.4746
186970_70_T	0.3006	0.1497	0.1775	0.2581	0.3376
186973_62_T	0.1892	0.0148	0.177	0.1319	0.1604
187129_54_T	0.1966	0.0208	0.1795	0.0761	0.093
187149_11_T	-0.0632	0.0264	-0.092	0.1548	0.1428
187201_8_A	0.5661	0.5589	0.0163	0.1915	0.2963
187215_11_G	0.2233	0.1682	0.0663	0.1856	0.2168
187216_9_G	0.3323	0.307	0.0365	0.3235	0.4027
187249_7_A	-0.0211	0.0084	-0.0297	0.0594	0.0576
187325_48_T	0.0241	0.0988	-0.0828	0.0693	0.0669
187422_26_T	-0.1245	0.0047	-0.1298	0.3663	0.3235
187503_41_A	-0.0168	-0.002	-0.0148	0.0408	0.04
1876_5_A	-0.0053	0.0368	-0.0437	0.0581	0.0564
187631_64_T	-0.0264	-0.0184	-0.0078	0.0435	0.0425
187636_22_T	0.2293	0.0126	0.2195	0.0588	0.0754
187757_12_T	-0.0039	0.0206	-0.025	0.0392	0.0384
187843_49_C	0.0153	0.0666	-0.0549	0.5098	0.4969
187923_45_C	0.0594	-0.0202	0.078	0.1275	0.1362
188046_23_C	0.1062	0.0976	0.0096	0.2584	0.2728
188081_67_T	-0.0132	0.1048	-0.1318	0.3824	0.3546
188244_59_A	0.0216	0.0731	-0.0556	0.0465	0.0454
188252_5_G	0.0555	0.1439	-0.1032	0.051	0.0497
188281_41_A	0.0222	0.0671	-0.0481	0.2021	0.1984
188286_15_A	0.3357	0.3789	-0.0696	0.0851	0.1007
188360_15_G	0.0389	0.1173	-0.0888	0.0588	0.0571
188396_17_A	0.2053	0.1269	0.0898	0.41	0.478
188498_9_C	-0.0487	0.0176	-0.0675	0.4388	0.4125
188576_62_T	0.07	0.0225	0.0485	0.3039	0.3212
188583_76_T	-0.0476	-0.0108	-0.0365	0.0891	0.0851
188658_9_T	0.0607	0.1659	-0.1261	0.0686	0.0663
188686_46_T	-0.0252	-0.0176	-0.0075	0.0408	0.04
1887_23_G	0.2291	-0.0107	0.2373	0.38	0.4928
188915_56_T	0.1866	0.0362	0.156	0.1275	0.1528
188944_7_C	0.3641	0.1046	0.2897	0.1915	0.2825
188964_56_C	0.0737	0.0373	0.0379	0.1386	0.1459
189046_8_G	0.2816	0.2187	0.0805	0.0737	0.0902
189056_21_C	0.0327	0.0849	-0.057	0.0319	0.0314
189075_71_T	-0.0186	0.0029	-0.0216	0.049	0.0478
189118_61_A	0.0573	0.0066	0.051	0.2451	0.2577
189137_26_C	0.2892	0.3246	-0.0525	0.0882	0.102
189178_27_C	-0.0095	0.0294	-0.0401	0.2235	0.2165
189188_14_A	-0.0162	-0.0021	-0.0141	0.0392	0.0384
189232_43_C	-0.0217	0.0077	-0.0296	0.06	0.0582
189446_27_G	0.091	0.1783	-0.1062	0.19	0.188
189514_27_G	0.3178	0.0005	0.3174	0.0392	0.0571
189606_25_C	-0.0619	0.0417	-0.108	0.1667	0.1528
189829_5_C	0.0687	0.0347	0.0353	0.3529	0.37
18996_30_G	0.2287	0.1626	0.079	0.086	0.1017
190036_30_G	0.1283	-0.0152	0.1413	0.1919	0.2206
190059_7_G	-0.022	0.0268	-0.0501	0.28	0.2688
19024_65_A	-0.0476	-0.0046	-0.0428	0.2277	0.2169
190248_68_T	0.0291	0.0496	-0.0215	0.4851	0.4841
190284_12_C	-0.0357	-0.0093	-0.0262	0.0686	0.0663
190303_26_T	0.0005	0.0936	-0.1027	0.1078	0.102
190312_14_A	0.0472	0.1856	-0.17	0.1237	0.1161
190391_11_G	0.0428	0.0008	0.042	0.1471	0.1528
1904_27_T	-0.2489	-0.0167	-0.2284	0.3913	0.3147
190513_5_C	0.0347	0.0401	-0.0056	0.3895	0.3927
190581_26_A	0.2267	0.0353	0.1984	0.11	0.1387
190601_18_A	-0.0259	0.0188	-0.0456	0.0792	0.0761
190664_55_A	-0.031	0.0022	-0.0333	0.2857	0.2753
190869_60_A	0.1258	0.1051	0.0231	0.396	0.4254
1909_43_C	-0.0143	0.0015	-0.0158	0.0392	0.0384
190935_33_A	-0.0186	0.0029	-0.0216	0.049	0.0478
191052_8_G	0.0376	0.0939	-0.0621	0.0404	0.0396
191078_8_T	0.027	0.0866	-0.0652	0.049	0.0478
191099_51_A	0.0865	0.0125	0.0749	0.2255	0.2439
191201_54_T	-0.0234	0.013	-0.037	0.0686	0.0663
191217_11_C	-0.0134	-0.0031	-0.0103	0.0349	0.0343
191231_29_T	0.3718	0.1415	0.2682	0.1485	0.2169
191251_13_A	0.1009	0.0835	0.019	0.3125	0.3299
191532_19_T	0.2981	0.2508	0.0632	0.1188	0.1459
191555_12_A	0.2293	0.0126	0.2195	0.0588	0.0754
191682_31_A	0.3679	0.3087	0.0856	0.1649	0.2168
19174_15_A	0.1743	0.024	0.154	0.0784	0.0932
191828_58_A	-0.0166	-0.0011	-0.0155	0.0417	0.0408
191829_17_C	-0.0374	-0.0124	-0.0247	0.0686	0.0663
191865_37_G	0.0505	0.0141	0.0369	0.4804	0.4996
19190_34_T	0.0817	0.2209	-0.1788	0.0882	0.0843
19191_13_T	-0.0312	0.0319	-0.0652	0.102	0.0968
191922_27_C	-0.0161	0.0143	-0.0309	0.2673	0.2598
191927_23_C	0.0161	0.0016	0.0145	0.3131	0.3163
191934_61_A	0.0938	0.0188	0.0764	0.1176	0.1278
191946_45_C	0.1702	-0.007	0.176	0.2255	0.2712
191984_30_C	0.0684	-0.0109	0.0785	0.1863	0.2001
19212_5_C	0.0821	-0.0136	0.0944	0.1325	0.1444
19216_39_T	-0.0274	-0.0187	-0.0085	0.044	0.043
192194_64_C	-0.0162	-0.0021	-0.0141	0.0392	0.0384
192204_20_C	0.1206	0.0406	0.0834	0.1078	0.1193
19227_16_C	0.2877	0.0358	0.2612	0.3548	0.4852
192318_10_C	0.4349	0.3834	0.0835	0.0889	0.1244
192325_24_A	0.3009	0.1845	0.1428	0.06	0.0768
192356_10_G	-0.0001	0.0184	-0.0188	0.0294	0.029
192384_46_T	-0.106	0.0207	-0.1294	0.2198	0.1956
192506_15_G	0.3457	0.4847	-0.2697	0.102	0.115
192543_37_A	-0.0194	-0.006	-0.0133	0.0412	0.0404
192633_45_A	0.2209	0.01	0.2131	0.3939	0.4998
192770_14_A	-0.0622	0.0161	-0.0796	0.2549	0.2368
192791_28_T	0.0215	0.0958	-0.0821	0.0693	0.0669
192814_27_A	0.1915	0.0797	0.1215	0.1512	0.1781
192912_24_A	0.0363	0.0551	-0.0198	0.1765	0.1769
192950_65_T	0.0401	-0.0047	0.0446	0.4608	0.4788
192994_15_A	-0.0242	0.014	-0.0388	0.0714	0.0689
193033_9_A	0.1159	0.0185	0.0992	0.2079	0.2316
193044_9_T	-0.0257	-0.0002	-0.0255	0.0594	0.0576
193099_46_A	-0.0234	0.013	-0.037	0.0686	0.0663
193160_5_A	-0.0492	-0.0211	-0.0276	0.5213	0.4999
193412_8_T	-0.0126	-0.0137	0.0011	0.022	0.0217
193484_35_A	0.0179	-0.0183	0.0356	0.1616	0.1653
193491_43_A	-0.0283	0.0233	-0.0528	0.0882	0.0843
193507_13_T	-0.0283	0.0233	-0.0528	0.0882	0.0843
193614_40_G	0.1399	-0.0003	0.1401	0.0882	0.102
193696_28_A	0.2481	0.1295	0.1362	0.1881	0.2316
193697_11_C	0.0187	0.0532	-0.0364	0.0294	0.029
193725_77_A	-0.0372	0.0079	-0.0454	0.0899	0.0858
193747_10_T	0.0662	0.0733	-0.0077	0.1724	0.1763
193766_38_C	0.2108	0.0114	0.2016	0.2059	0.2577
193799_12_T	-0.021	0.008	-0.0292	0.0588	0.0571
193802_50_T	-0.0431	0.0546	-0.1034	0.1471	0.1362
193880_13_A	0.0978	0.0139	0.085	0.2857	0.3126
193921_7_A	-0.1361	0.0178	-0.1567	0.266	0.2306
193974_64_T	-0.0424	-0.0044	-0.0379	0.087	0.0832
193984_12_A	0.0848	0.2601	-0.2369	0.1237	0.1161
193997_21_G	0.2706	0.2827	-0.0169	0.09	0.1039
194_10_G	-0.0212	0.0099	-0.0314	0.0612	0.0594
194038_14_T	-0.0187	-0.0028	-0.0158	0.0444	0.0435
194083_75_C	0.0863	0.2073	-0.1526	0.0667	0.0644
194093_33_C	0.0547	0.1199	-0.0741	0.0294	0.029
194106_16_C	-0.0955	0.014	-0.111	0.2929	0.2641
194218_19_G	-0.031	0.0315	-0.0645	0.1039	0.0985
194269_5_T	-0.027	0.0146	-0.0422	0.2234	0.2147
194315_11_G	-0.0211	0.0084	-0.0297	0.0594	0.0576
194350_23_G	-0.0102	-0.0092	-0.0009	0.0202	0.02
194401_36_G	0.0046	0.0564	-0.0548	0.06	0.0582
194429_29_G	0.0885	0.0013	0.0872	0.1765	0.1924
194440_38_A	-0.022	-0.0195	-0.0025	0.0349	0.0343
194600_49_C	-0.0457	-0.007	-0.0385	0.0909	0.0868
194687_35_T	0.2568	0.0208	0.2411	0.3762	0.4976
194914_5_A	0.0503	0.0394	0.0113	0.2708	0.2778
194917_38_A	0.4726	-0.0261	0.486	0.0482	0.0917
194925_46_A	0.3177	0.0009	0.3171	0.0396	0.0576
194938_13_G	0.072	0.0051	0.0673	0.2796	0.2988
194974_5_G	-0.0259	0.0182	-0.0448	0.0784	0.0754
195093_46_G	0.1026	0.0081	0.0953	0.4535	0.4999
195111_30_A	-0.0775	0.0323	-0.1135	0.4842	0.4397
195153_28_A	-0.0162	-0.0021	-0.0141	0.0392	0.0384
195221_44_C	-0.0218	0.0096	-0.0318	0.0625	0.0605
195291_28_C	0.3161	-0.0016	0.3172	0.0412	0.0599
195321_34_C	-0.0162	-0.0021	-0.0141	0.0392	0.0384
195333_41_C	0.063	0.0775	-0.0157	0.1684	0.1715
195366_20_T	0.2026	0.0604	0.1513	0.2871	0.3463
195462_13_G	-0.0193	0.0041	-0.0235	0.0521	0.0507
195527_30_A	-0.0322	0.0007	-0.033	0.0729	0.0703
195580_27_A	0.0227	0.0528	-0.0318	0.0208	0.0206
195582_73_T	-0.0228	-0.001	-0.0218	0.0538	0.0523
195590_30_A	0.0721	0.0498	0.0234	0.4105	0.4282
195616_18_C	0.2512	0.117	0.152	0.2871	0.3571
195617_39_T	-0.0433	-0.0157	-0.0272	0.0778	0.0748
195653_30_C	0.4036	0.2376	0.2176	0.0396	0.0576
195752_55_T	-0.021	0.008	-0.0292	0.0588	0.0571
19586_79_A	-0.0008	0.0039	-0.0047	0.2024	0.2006
195926_27_T	0.047	0.131	-0.0967	0.0594	0.0576
195965_53_T	0.2936	0.0488	0.2573	0.2796	0.3829
195969_34_A	0.192	0.1623	0.0355	0.2353	0.2645
195978_15_G	0.2341	0.0183	0.2198	0.119	0.1528
196016_49_A	0.223	0.1405	0.096	0.297	0.3517
196030_63_T	0.3406	0.0282	0.3215	0.0707	0.1049
196044_13_G	0.0742	0.0205	0.0549	0.2021	0.2147
19607_15_T	-0.0192	0.0029	-0.0222	0.0505	0.0492
19608_78_C	-0.021	0.008	-0.0292	0.0588	0.0571
196154_47_C	-0.005	0.0092	-0.0144	0.0294	0.029
196177_14_T	0.0805	0.1186	-0.0433	0.1667	0.1689
196229_60_A	-0.0237	0.0153	-0.0396	0.0714	0.0689
196277_20_C	0.2979	0.0631	0.2506	0.1176	0.1609
196350_37_T	-0.0384	0.0093	-0.0482	0.0928	0.0885
196363_23_C	0.21	0.0402	0.1769	0.1724	0.2122
196582_19_C	-0.0897	0.0154	-0.1068	0.1881	0.1704
19659_57_G	0.0926	0.0285	0.066	0.3333	0.3599
196616_9_G	-0.0585	-0.001	-0.0574	0.1216	0.1142
196735_6_A	-0.0159	-0.0077	-0.0081	0.0345	0.0339
196784_18_T	0.0116	0.1093	-0.1097	0.1059	0.1003
196797_19_T	-0.0086	-0.007	-0.0016	0.3267	0.3235
196836_37_T	0.034	0.0886	-0.0599	0.0476	0.0465
196868_18_T	-0.0646	0.1453	-0.2456	0.2697	0.2333
19687_75_T	0.1017	0.1047	-0.0033	0.1489	0.1557
196962_16_C	0.2299	0.1879	0.0517	0.413	0.4809
197182_43_G	-0.0186	0.0029	-0.0216	0.049	0.0478
197293_57_A	-0.0053	0.0807	-0.0935	0.433	0.4107
197318_27_A	-0.0268	0.0201	-0.0478	0.0825	0.0791
197355_45_G	-0.058	0.0881	-0.1602	0.2062	0.1849
197691_42_A	0.1702	0.0426	0.1333	0.1386	0.1623
197754_75_G	-0.0206	0.0039	-0.0246	0.0549	0.0534
197824_34_C	0.0617	0.0962	-0.0383	0.1818	0.1836
197827_81_A	-0.0057	0.0185	-0.0246	0.0404	0.0396
197849_7_A	0.2311	0.04	0.199	0.3875	0.4905
19785_6_T	0.1576	-0.0134	0.1687	0.0784	0.0932
197891_10_T	0.5289	0.1286	0.4593	0.0198	0.0388
197938_48_T	-0.0357	0.0782	-0.1236	0.5269	0.4852
197963_38_T	-0.0186	0.0029	-0.0216	0.049	0.0478
197976_77_T	-0.0001	0.0184	-0.0188	0.0294	0.029
198133_15_T	-0.0212	0.0099	-0.0314	0.0612	0.0594
198170_38_G	0.2275	0.0196	0.2121	0.0682	0.0868
198209_59_T	0.2752	0.1582	0.1391	0.38	0.4758
19822_22_A	-0.021	0.008	-0.0292	0.0588	0.0571
198239_8_T	-0.0362	0.0062	-0.0426	0.086	0.0823
198355_47_C	0.1365	0.0065	0.1308	0.1485	0.1704
198369_77_G	-0.0199	0.0034	-0.0233	0.0526	0.0512
198387_30_A	0.321	0.0958	0.2491	0.1474	0.2048
198404_12_A	0.0649	-0.0018	0.0666	0.404	0.4302
198453_9_T	0.0945	0.0556	0.0413	0.1313	0.14
198505_7_T	0.2329	0.1186	0.1296	0.2043	0.2482
198669_61_A	-0.0068	0.0209	-0.0284	0.0465	0.0454
198676_22_A	-0.0241	0.0134	-0.0381	0.0707	0.0682
198682_5_G	0.0107	0.0493	-0.0406	0.0404	0.0396
198684_76_A	-0.021	0.008	-0.0292	0.0588	0.0571
198727_55_T	0.3817	0.2714	0.1514	0.2069	0.2854
198833_11_C	-0.0007	0.022	-0.0232	0.0361	0.0355
198842_41_T	-0.0173	0.0004	-0.0178	0.0455	0.0444
198992_39_T	-0.0959	0.0032	-0.0995	0.1863	0.1689
198998_68_G	0.0365	0.053	-0.0174	0.1828	0.1834
199021_70_A	-0.024	-0.0069	-0.0169	0.049	0.0478
199037_18_A	0.1239	0.1383	-0.0168	0.2451	0.2577
199054_46_C	-0.1873	0.0507	-0.2507	0.4227	0.345
199077_46_A	-0.0218	-0.0193	-0.0025	0.0345	0.0339
199079_15_T	-0.0162	-0.0021	-0.0141	0.0392	0.0384
19912_54_A	-0.0162	-0.0021	-0.0141	0.0392	0.0384
199143_30_A	-0.0151	0.0847	-0.109	0.1275	0.1193
199155_38_A	-0.0244	-0.0172	-0.0071	0.0392	0.0384
199159_13_G	-0.052	-0.0081	-0.0435	0.1011	0.096
199162_31_G	-0.0324	-0.0128	-0.0194	0.0588	0.0571
199218_57_C	-0.0162	-0.0021	-0.0141	0.0392	0.0384
199243_32_A	0.2691	0.0101	0.2617	0.0882	0.1193
199311_56_C	0.0236	0.0548	-0.0331	0.0222	0.022
19943_37_T	-0.0426	-0.0122	-0.0301	0.0784	0.0754
199498_14_G	0.0847	0.0145	0.0712	0.4066	0.4382
199509_10_T	-0.0091	0.039	-0.0501	0.0686	0.0663
199516_57_T	0.0187	0.0532	-0.0364	0.0294	0.029
199537_50_A	0.1394	-0.0075	0.1458	0.1757	0.2033
199554_41_T	0.2232	0.1577	0.0778	0.1373	0.1609
199604_25_T	-0.0996	0.0195	-0.1215	0.2079	0.1863
199618_21_A	-0.012	-0.0126	0.0006	0.0211	0.0208
199874_37_A	-0.0384	0.0051	-0.0437	0.0882	0.0843
200009_36_T	-0.0162	-0.0021	-0.0141	0.0392	0.0384
200010_19_G	-0.0473	-0.0066	-0.0404	0.2255	0.2151
200021_17_T	0.0547	0.1199	-0.0741	0.0294	0.029
20035_21_C	0.3647	0.2819	0.1153	0.13	0.172
20051_5_A	0.0056	0.0116	-0.006	0.4554	0.4529
200610_29_A	-0.0234	0.013	-0.037	0.0686	0.0663
200701_14_C	-0.0148	0.0674	-0.0881	0.1075	0.1017
200842_22_A	-0.0582	-0.0168	-0.0408	0.1023	0.097
200850_53_C	0.0185	0.1304	-0.1288	0.1124	0.106
200903_15_C	-0.0152	0.0339	-0.0509	0.2157	0.2076
201107_79_T	0.3032	0.166	0.1646	0.3261	0.4234
201175_40_C	0.2527	0.0512	0.2123	0.1087	0.1406
201230_37_A	0.1734	0.1143	0.0667	0.2843	0.3212
201328_46_A	-0.0431	-0.0025	-0.0405	0.0891	0.0851
201379_5_T	0.1242	0.1996	-0.0942	0.3333	0.3383
201457_21_C	-0.0456	0.0599	-0.1123	0.1569	0.1446
201605_42_T	0.1743	0.024	0.154	0.0784	0.0932
201683_37_C	0.1062	0.0077	0.0992	0.4257	0.4718
201859_51_C	0.1106	-0.0274	0.1343	0.3256	0.3691
201892_19_C	0.2626	0.354	-0.1415	0.3488	0.3807
201905_70_G	0.2576	-0.0139	0.2678	0.3627	0.4892
201966_37_G	0.1325	0.2048	-0.0909	0.27	0.2755
201996_27_A	0.0366	0.1131	-0.0863	0.0588	0.0571
20205_13_G	0.0334	0.0969	-0.0703	0.0538	0.0523
202144_20_T	-0.0455	0.0181	-0.0648	0.1146	0.108
20220_19_A	0.3177	0.0033	0.3154	0.0417	0.0605
202267_76_A	0.1046	0.0256	0.0811	0.2577	0.2823
202302_64_T	0.344	0.3538	-0.0152	0.0686	0.0843
202309_9_T	0.2671	0.013	0.2574	0.198	0.2666
202535_24_C	-0.0265	0.0174	-0.0447	0.0792	0.0761
202536_37_A	0.1077	0.0137	0.0953	0.1078	0.1193
202549_18_T	-0.0122	-0.0123	0.0001	0.0222	0.022
202575_14_A	0.3278	0.2544	0.0984	0.06	0.0768
202586_15_A	0.0838	0.0271	0.0582	0.4433	0.4743
202629_28_G	0.0842	0.0942	-0.0111	0.48	0.495
202647_17_A	-0.0194	-0.0018	-0.0175	0.0476	0.0465
202658_8_G	0.3535	0.2211	0.17	0.3412	0.4665
202759_45_A	0.2278	0.0163	0.215	0.0652	0.0832
202785_52_T	-0.021	0.008	-0.0292	0.0588	0.0571
20279_12_G	0.0935	0.0102	0.0842	0.236	0.2574
202790_6_A	0.3015	0.0306	0.2794	0.092	0.1284
202867_14_C	0.059	0.1642	-0.1259	0.0693	0.0669
202948_9_C	0.0121	0.032	-0.0205	0.0206	0.0204
202950_5_C	0.1024	0.0422	0.0628	0.1856	0.2011
202973_27_T	-0.0162	-0.0021	-0.0141	0.0392	0.0384
202979_14_C	0.1184	-0.012	0.1288	0.1648	0.187
203036_14_C	0.059	0.0512	0.0082	0.3235	0.3327
203060_55_C	-0.01	0.0646	-0.0797	0.3861	0.3675
203120_29_A	-0.026	0.0194	-0.0464	0.08	0.0768
203127_20_A	-0.0411	-0.0163	-0.0245	0.0722	0.0696
203130_37_A	0.0426	0.1357	-0.1077	0.069	0.0666
203147_16_C	0.2668	0.0097	0.2596	0.0532	0.0717
203187_6_T	-0.0195	-0.0172	-0.0023	0.0309	0.0304
203196_21_T	0.2641	0.0081	0.2581	0.0581	0.0781
203205_27_A	-0.0552	0.014	-0.0702	0.1275	0.1193
203242_20_T	0.0936	0.2018	-0.1356	0.0396	0.0388
203261_66_A	-0.0049	0.028	-0.0339	0.049	0.0478
203298_11_G	0.0515	0.0068	0.045	0.39	0.4076
203304_32_A	-0.0186	0.0029	-0.0216	0.049	0.0478
203326_14_T	0.1053	0.1659	-0.0726	0.1667	0.1689
203397_17_A	-0.0218	0.0102	-0.0324	0.0632	0.0612
203525_70_C	0.0385	0.1273	-0.1017	0.0682	0.0659
203528_13_C	-0.0187	0.004	-0.0228	0.0505	0.0492
20354_27_C	0.0164	0.054	-0.0398	0.0345	0.0339
203700_75_G	-0.0376	0.0241	-0.0632	0.2371	0.2245
203742_80_A	-0.0187	0.0053	-0.0241	0.0521	0.0507
20375_13_C	0.0714	0.1913	-0.1482	0.0792	0.0761
203751_62_A	-0.005	0.0092	-0.0144	0.0294	0.029
203787_43_G	-0.0482	0.009	-0.0577	0.11	0.1039
203824_21_A	0.177	0.0115	0.1674	0.2277	0.2734
203826_30_C	0.0284	-0.0032	0.0315	0.1569	0.1609
203832_58_A	0.0244	0.0326	-0.0085	0.1765	0.1769
203845_16_T	-0.0162	0.0004	-0.0166	0.0426	0.0416
203964_22_G	0.3535	0.3173	0.0531	0.0619	0.0791
204_24_T	-0.0211	0.0084	-0.0297	0.0594	0.0576
204078_13_C	-0.0037	0.0158	-0.0198	0.0349	0.0343
204128_17_T	-0.0333	0.0345	-0.0703	0.1089	0.103
204148_20_A	-0.0033	0.1239	-0.1453	0.1471	0.1362
204186_50_G	-0.0174	-0.0018	-0.0155	0.0426	0.0416
204196_10_C	0.3177	0.0023	0.3161	0.0408	0.0594
204307_8_T	0.108	-0.0157	0.1218	0.37	0.416
204415_52_A	0.2144	0.0543	0.1693	0.1176	0.1446
204462_32_A	0.1832	0.0059	0.1783	0.2647	0.3212
204464_43_T	-0.0186	0.0033	-0.022	0.0495	0.0483
204532_21_T	-0.0843	0.0046	-0.0893	0.1683	0.1542
204536_39_C	0.2081	0.0215	0.1908	0.3505	0.4349
204594_6_A	-0.0082	0.0175	-0.0262	0.0449	0.0439
20463_17_C	-0.0866	-0.0095	-0.0763	0.1584	0.1459
204669_30_A	-0.0356	0.0486	-0.0884	0.1275	0.1193
204678_38_T	-0.0207	0.007	-0.0279	0.0588	0.0571
204700_38_C	-0.0186	0.0029	-0.0216	0.049	0.0478
204701_16_G	0.0835	0.0355	0.0497	0.134	0.1427
204829_5_T	-0.0499	0.0158	-0.0668	0.122	0.1145
204884_17_T	0.0231	0.0852	-0.0679	0.0543	0.0529
204911_31_C	0.0957	0.0621	0.0359	0.1354	0.144
20498_27_T	0.0516	0.1879	-0.1679	0.1111	0.1049
205089_27_T	0.1212	0.0878	0.0367	0.4242	0.4571
20511_7_C	-0.0577	0.001	-0.0587	0.1188	0.1118
205239_15_C	0.0154	-0.0093	0.0245	0.23	0.2335
20535_40_A	0.0714	-0.0187	0.0885	0.125	0.1352
205382_40_T	-0.0194	-0.0171	-0.0023	0.0306	0.0301
205497_29_A	-0.1377	0.0003	-0.1381	0.25	0.2188
205667_54_G	-0.0162	-0.0021	-0.0141	0.0392	0.0384
205722_22_G	0.0377	0.0955	-0.064	0.3523	0.345
205761_12_T	-0.0861	0.0066	-0.0934	0.1735	0.1584
205765_9_T	0.1654	0.0041	0.1619	0.0784	0.0932
205780_36_T	-0.0168	-0.0017	-0.0151	0.0412	0.0404
205805_11_C	0.0974	0.0457	0.0541	0.3333	0.3578
205850_43_A	0.0351	0.1258	-0.1038	0.2812	0.2708
205954_48_A	0.1343	0.3175	-0.2685	0.0488	0.0476
20607_20_T	0.3167	0.0019	0.3154	0.043	0.0624
206190_59_A	0.1585	0.3437	-0.2822	0.061	0.0591
206199_42_G	0.2213	0.012	0.2118	0.2062	0.2615
20621_21_A	-0.0397	0.0236	-0.0649	0.2353	0.2224
206237_44_A	0.1066	0.2289	-0.1586	0.0538	0.0523
206274_47_T	0.0251	0.0773	-0.0565	0.0417	0.0408
206276_17_C	0.3069	0.2189	0.1127	0.0667	0.0849
206297_66_A	-0.0332	0.0336	-0.0691	0.1078	0.102
2063_19_A	0.3504	0.4181	-0.1163	0.0784	0.0932
206401_27_A	-0.0257	0.0981	-0.1373	0.1591	0.1464
206415_14_G	0.156	-0.0041	0.1595	0.3368	0.3976
206427_56_A	-0.0241	0.0024	-0.0265	0.2079	0.2018
206595_8_T	0.0896	0.1791	-0.109	0.0213	0.0211
20670_5_T	-0.0027	0.0183	-0.0213	0.0357	0.0351
20671_30_A	-0.0162	-0.0019	-0.0143	0.0396	0.0388
206716_77_T	0.2655	0.012	0.2565	0.0581	0.0781
206804_8_T	-0.0186	0.0029	-0.0216	0.049	0.0478
206875_63_A	0.1732	0.0283	0.1491	0.0842	0.0997
206897_6_G	0.1308	0.0882	0.0467	0.1765	0.1924
206910_12_T	-0.0293	0.0256	-0.0564	0.0928	0.0885
206943_54_A	0.0301	0.0662	-0.0386	0.0222	0.022
206957_58_C	-0.0349	-0.015	-0.0196	0.0619	0.0599
20703_34_C	-0.0816	0.0883	-0.1863	0.4124	0.3618
207035_50_C	0.1441	0.0934	0.0559	0.4432	0.4891
207041_10_A	-0.0173	0	-0.0174	0.0449	0.0439
20718_23_T	-0.0381	0.0441	-0.086	0.1275	0.1193
207311_75_G	0.0438	0.2042	-0.2016	0.3824	0.3546
207358_20_A	-0.0132	-0.0138	0.0006	0.023	0.0227
2075_53_C	-0.0548	0.1063	-0.1803	0.2234	0.1984
207522_32_T	0.0192	0.0904	-0.0783	0.0686	0.0663
207531_62_A	0.0655	0.1602	-0.1127	0.0515	0.0502
207670_35_A	0.1104	0.1322	-0.0251	0.1485	0.1542
207673_21_T	-0.0458	0.0512	-0.1022	0.15	0.1387
207697_44_A	0.1438	0.1537	-0.0117	0.1939	0.2072
20770_34_A	1	0.0314	1	0	0.0204
207781_53_G	-0.0167	0.025	-0.0427	0.3776	0.3646
207871_28_G	0.1249	-0.022	0.1437	0.3936	0.4524
207943_30_T	-0.0035	0.0407	-0.046	0.06	0.0582
208013_9_G	0.1957	0.0542	0.1496	0.1667	0.2001
20802_65_A	-0.0162	-0.0021	-0.0141	0.0392	0.0384
208178_6_A	-0.0305	0.0024	-0.033	0.0732	0.0705
208204_11_T	0.4344	0.3525	0.1266	0.0825	0.1161
208221_24_T	0.2262	0.0146	0.2147	0.0674	0.0858
208286_51_G	-0.0162	-0.0007	-0.0156	0.0412	0.0404
208395_44_T	0.3603	0.19	0.2102	0.3488	0.4867
208398_26_T	0.1536	0.0295	0.1278	0.0882	0.102
208413_53_T	-0.0192	0.0022	-0.0214	0.0495	0.0483
208461_14_A	0.1383	0.1363	0.0024	0.297	0.3176
208462_81_G	-0.0356	-0.0185	-0.0168	0.0617	0.0598
208483_18_C	0.1909	0.1361	0.0634	0.3061	0.3482
208492_22_T	0.2392	0.3609	-0.1904	0.1386	0.1459
208506_13_A	0.3172	0	0.3172	0.04	0.0582
208630_36_A	-0.0245	-0.0172	-0.0072	0.0396	0.0388
208631_31_T	0.0042	0.1019	-0.1087	0.1134	0.107
208646_17_A	0.0606	0.1848	-0.1524	0.0947	0.0902
208681_12_A	0.2441	0.2252	0.0245	0.22	0.255
208750_37_T	-0.0041	0.0143	-0.0187	0.0345	0.0339
208805_76_T	0.0213	0.0539	-0.0345	0.0238	0.0235
208822_21_C	-0.0336	0.0365	-0.0727	0.1111	0.1049
20898_73_A	0.0391	0.17	-0.1577	0.1122	0.1059
209007_21_T	-0.0593	-0.003	-0.0561	0.1176	0.1107
209011_5_T	-0.055	-0.0102	-0.0443	0.1031	0.0978
209019_18_T	0.0417	0.0944	-0.0582	0.0297	0.0293
209036_5_C	-0.0381	-0.0125	-0.0252	0.07	0.0676
209106_79_A	0.0574	0.123	-0.0748	0.0319	0.0314
209108_49_G	0.1811	0.0544	0.134	0.3922	0.4623
209115_66_G	0.399	0.2733	0.1729	0.0784	0.1107
209229_42_A	-0.0304	-0.014	-0.0161	0.0556	0.054
209231_8_G	-0.0705	-0.0017	-0.0687	0.1386	0.129
209290_9_C	0.1499	0.0557	0.0997	0.163	0.1852
209384_40_T	-0.0162	-0.0021	-0.0141	0.0392	0.0384
209393_32_A	-0.0326	0.0155	-0.0489	0.0882	0.0843
209434_5_C	-0.0462	-0.0092	-0.0367	0.0909	0.0868
209435_61_A	-0.0198	-0.0164	-0.0034	0.0312	0.0308
209686_12_C	-0.0304	0.0235	-0.0551	0.2843	0.2712
209697_71_A	0.0747	0.0464	0.0297	0.3529	0.37
20970_29_C	0.1165	0.0622	0.0579	0.3529	0.3837
209726_70_T	0.1974	0.0227	0.1788	0.16	0.1958
209727_45_A	0.2124	0.0919	0.1327	0.1667	0.2001
20973_8_T	-0.0032	0.0165	-0.02	0.0345	0.0339
209815_27_A	0.2984	0.1305	0.1931	0.1327	0.1751
209854_12_C	0.1478	0.0539	0.0992	0.3922	0.4444
209861_7_C	0.4235	0.3433	0.122	0.1111	0.157
209895_57_T	0.1278	0.1476	-0.0233	0.1458	0.1528
209913_44_A	0.1987	0.0327	0.1716	0.3226	0.3931
209929_21_A	0.0323	0.0691	-0.0395	0.0211	0.0208
[truncated: 4,265 more rows]

## Sheet: JPN_per_loc_HOBS
mname	Fis	Hobs	Hexp
100026_14_A	-0.0517	0.5161	0.487
100055_13_A	0.0047	0.2113	0.2108
10021_30_C	0.2523	0.0769	0.1019
100377_5_A	0.0626	0.3284	0.3475
100456_12_A	-0.0236	0.0606	0.0588
100472_13_T	0.1942	0.3158	0.3878
100492_31_C	-0.0219	0.0563	0.0548
100562_27_C	0.2553	0.0704	0.0937
100571_5_G	-0.0014	0.4366	0.4329
100626_17_C	0.0181	0.3333	0.3367
100640_32_A	-0.072	0.1471	0.1362
100689_79_C	-0.0219	0.0563	0.0548
100692_37_G	-0.0687	0.1408	0.1309
100705_19_G	-0.0156	0.0455	0.0444
100716_59_T	0.3093	0.0588	0.0843
100897_14_G	0.0365	0.4179	0.4304
100939_8_T	0.3103	0.0563	0.0809
100969_22_C	0.3079	0.3387	0.4843
101072_7_A	-0.0732	0.1493	0.1381
101105_6_A	0.2432	0.169	0.2214
101150_19_T	0.1686	0.2113	0.252
101203_23_A	0.0193	0.2	0.2024
10121_25_G	-0.0299	0.0714	0.0689
101219_19_T	0.0446	0.4789	0.4975
101301_21_A	-0.0219	0.0563	0.0548
101328_14_A	-0.0294	0.0704	0.0679
101355_50_C	-0.0072	0.0282	0.0278
101379_77_C	0.0266	0.3529	0.3599
10139_36_C	-0.0073	0.0286	0.0282
101404_11_A	0.0728	0.3662	0.392
101490_28_C	-0.1566	0.3788	0.3254
101544_24_G	0.1791	0.2429	0.2934
101576_33_A	-0.0937	0.4648	0.4222
101600_35_G	-0.1132	0.2167	0.1932
101619_6_A	-0.0072	0.0282	0.0278
101625_6_T	-0.0294	0.0704	0.0679
101729_12_A	0.1447	0.1159	0.1344
101799_19_C	-0.0769	0.1579	0.1454
101839_25_C	-0.0312	0.0746	0.0718
101946_36_T	-0.1096	0.3239	0.2901
102043_8_T	0.212	0.0845	0.1063
102074_20_T	-0.0769	0.1549	0.1429
102122_57_C	-0.0154	0.0448	0.0438
102143_25_G	-0.0145	0.0423	0.0414
102185_12_A	-0.0072	0.0282	0.0278
102188_61_T	-0.0526	0.1127	0.1063
102189_20_G	-0.0294	0.0704	0.0679
102190_20_T	-0.0526	0.1127	0.1063
102310_27_T	-0.0233	0.0597	0.0579
102358_46_T	0.3021	0.1408	0.2
102376_28_C	-0.0323	0.0769	0.074
102403_73_A	0.0262	0.2031	0.2069
102419_50_T	0.1719	0.1077	0.1289
10242_27_C	-0.0219	0.0563	0.0548
102461_15_A	0.0548	0.1714	0.18
102555_13_A	0.0756	0.1549	0.1663
102605_15_T	0.2717	0.125	0.1699
102707_26_G	-0.05	0.1094	0.1034
102754_29_A	0.2657	0.338	0.4563
102787_54_A	0.0213	0.2676	0.2715
102873_13_C	-0.0196	0.25	0.2432
102944_9_G	-0.1048	0.2034	0.1827
103002_29_A	-0.0455	0.1	0.095
103064_17_T	-0.0333	0.0794	0.0762
103127_13_T	0.2222	0.3387	0.4312
103279_7_C	-0.0294	0.0704	0.0679
103655_65_T	0.0069	0.3286	0.3285
103781_11_C	-0.0294	0.0704	0.0679
103804_34_C	0.2019	0.1053	0.1305
103829_9_T	-0.0357	0.0847	0.0812
103910_14_T	-0.0606	0.1268	0.1187
103968_59_G	-0.0219	0.0563	0.0548
103988_5_C	-0.0376	0.0857	0.082
104033_18_C	-0.0698	0.1429	0.1327
104446_29_G	-0.1171	0.2222	0.1975
10454_28_C	0.0654	0.2817	0.2991
104715_76_G	-0.0076	0.4478	0.4411
104868_9_C	-0.072	0.1471	0.1362
105190_14_C	0.204	0.3382	0.4212
105236_43_A	-0.0226	0.058	0.0563
105275_28_G	-0.0072	0.0282	0.0278
105350_52_T	0.212	0.0845	0.1063
105470_6_T	-0.0606	0.1268	0.1187
105477_6_T	0.0756	0.1549	0.1663
105485_39_A	-0.0294	0.0704	0.0679
105519_23_T	-0.0811	0.1639	0.1505
105526_19_T	-0.0085	0.0333	0.0328
105527_57_T	0.1322	0.2462	0.2812
105562_68_G	0.0475	0.2537	0.2643
105564_9_T	0.0656	0.431	0.457
105572_35_A	-0.0219	0.0563	0.0548
105655_11_A	0.0957	0.1429	0.1567
105674_15_A	-0.0073	0.0286	0.0282
105679_11_T	-0.0222	0.0571	0.0555
105689_50_A	-0.0937	0.1831	0.1663
105714_13_T	-0.0462	0.1014	0.0963
105721_69_C	0.018	0.493	0.4984
105780_18_A	0.0876	0.2239	0.2434
105828_11_A	0.0847	0.2676	0.2901
105910_43_A	-0.0312	0.0746	0.0718
105923_9_C	-0.0328	0.0781	0.0751
105967_7_T	-0.0625	0.1304	0.1219
105974_33_T	-0.0732	0.1493	0.1381
106040_31_C	0.2695	0.2581	0.3496
106117_13_A	-0.0833	0.303	0.2778
10617_78_G	-0.0219	0.0563	0.0548
106234_46_G	-0.0145	0.0423	0.0414
106294_15_C	-0.0219	0.0563	0.0548
106320_30_T	-0.0226	0.058	0.0563
106326_12_T	0.2461	0.2353	0.3093
106532_47_G	0.1447	0.1159	0.1344
106644_33_T	-0.0078	0.0303	0.0298
106792_44_A	-0.0233	0.0597	0.0579
106818_20_A	0.1239	0.2063	0.2334
106925_5_G	-0.1786	0.3134	0.2643
107014_39_A	0.1139	0.338	0.3785
107017_23_C	-0.1186	0.2239	0.1988
10705_59_G	0.2436	0.1286	0.1685
10721_62_T	-0.0222	0.0571	0.0555
107272_54_T	-0.0426	0.1	0.095
107295_31_C	-0.0143	0.3077	0.3011
107372_9_T	-0.0413	0.0938	0.0894
107514_31_T	0.1663	0.1186	0.1409
107516_8_G	-0.0294	0.0704	0.0679
107608_39_A	-0.0448	0.0986	0.0937
107653_41_C	-0.0145	0.0423	0.0414
107939_17_C	0.2068	0.0952	0.1189
108094_49_A	-0.027	0.069	0.0666
108115_12_T	-0.0294	0.0704	0.0679
108188_27_T	0.0716	0.3281	0.3505
108227_12_A	-0.0219	0.0563	0.0548
108252_79_T	0.0485	0.4714	0.4917
108294_28_A	-0.0145	0.0423	0.0414
108322_21_A	0.0876	0.2239	0.2434
108409_52_T	-0.0244	0.0625	0.0605
108410_17_T	-0.0462	0.1014	0.0963
108473_5_T	0.206	0.2535	0.3166
108480_27_T	-0.0687	0.1408	0.1309
108492_9_A	0.0361	0.4507	0.4642
108502_19_G	0.3064	0.0656	0.0935
108539_41_G	-0.037	0.0845	0.0809
10856_50_A	0.1011	0.4507	0.4975
108670_19_C	0.3103	0.0563	0.0809
108712_17_G	-0.0222	0.0571	0.0555
108718_32_C	-0.045	0.4058	0.3856
108749_5_A	-0.001	0.2206	0.2188
108772_13_T	0.2523	0.0769	0.1019
108789_8_A	-0.0222	0.0571	0.0555
108829_61_A	-0.0072	0.0282	0.0278
108907_38_G	-0.0085	0.0333	0.0328
109_14_C	0.1433	0.3774	0.4357
109240_79_T	-0.0448	0.0986	0.0937
109389_73_T	0.2553	0.0704	0.0937
10948_5_A	-0.068	0.5357	0.4974
109548_8_T	-0.0294	0.0704	0.0679
109585_12_A	-0.0769	0.1549	0.1429
109603_17_G	-0.1057	0.5493	0.4937
109627_14_G	-0.0076	0.0299	0.0294
109635_21_G	-0.0172	0.05	0.0488
109642_32_G	-0.0222	0.0571	0.0555
109710_61_T	-0.0229	0.0588	0.0571
109791_72_G	0.1239	0.2581	0.2919
10983_27_G	0.1758	0.1	0.1203
109852_51_C	-0.0154	0.0448	0.0438
109855_10_A	-0.0312	0.0746	0.0718
109877_51_C	-0.0394	0.0896	0.0855
10997_36_C	-0.0294	0.0704	0.0679
109979_26_T	-0.0256	0.0656	0.0634
110089_15_A	0.1189	0.4203	0.4731
110340_31_C	0.0704	0.1642	0.1752
110402_69_C	0.021	0.1972	0.2
11046_37_T	0.1765	0.0986	0.1187
110501_34_C	-0.0108	0.2254	0.2214
110672_15_C	-0.0108	0.2254	0.2214
110742_25_G	-0.0294	0.0704	0.0679
110801_50_A	-0.0382	0.087	0.0832
110944_21_G	-0.1605	0.4483	0.3835
110947_37_C	0.0436	0.3	0.3113
111086_39_A	0.2316	0.3824	0.4931
111178_19_A	0.0579	0.3239	0.3413
111212_8_C	0.212	0.0845	0.1063
111241_31_A	-0.0145	0.0423	0.0414
111313_21_T	-0.0219	0.0563	0.0548
111342_73_C	-0.0606	0.1268	0.1187
111381_14_G	-0.024	0.0615	0.0596
11146_17_G	-0.0448	0.0986	0.0937
111518_23_T	-0.0543	0.1159	0.1092
111618_51_T	-0.0714	0.1475	0.1367
111768_58_G	-0.0312	0.0746	0.0718
111780_6_T	-0.0714	0.1475	0.1367
111827_45_A	0.212	0.0845	0.1063
111862_6_A	0.2643	0.3051	0.4102
111923_18_A	0.0542	0.3286	0.3448
111924_9_C	0.2737	0.1212	0.1653
112017_66_C	-0.0394	0.0896	0.0855
112119_76_A	-0.1009	0.3279	0.2956
112123_33_A	-0.2008	0.4762	0.3941
112168_8_T	-0.0156	0.0455	0.0444
112180_17_A	-0.0943	0.1864	0.1691
112224_35_T	0.0193	0.2	0.2024
112237_12_G	0.0242	0.2063	0.2098
112271_9_G	-0.0952	0.1857	0.1685
112431_21_A	0.0008	0.2969	0.2948
112485_44_C	0.0157	0.2059	0.2076
112512_22_T	0.3103	0.0563	0.0809
112537_33_A	-0.0072	0.0282	0.0278
112587_22_T	0.2425	0.3387	0.4426
112722_8_T	-0.0317	0.0758	0.0729
112723_15_A	0.0968	0.1408	0.1547
112882_39_T	0.1021	0.3662	0.4047
112937_67_C	-0.0317	0.0758	0.0729
11297_27_A	0.1643	0.2923	0.3466
112979_7_G	0.3103	0.0563	0.0809
112994_26_T	-0.0376	0.0857	0.082
113007_30_A	-0.011	0.3429	0.3367
113013_23_G	-0.0698	0.1429	0.1327
113019_78_G	-0.0448	0.0986	0.0937
113048_33_T	-0.0072	0.0282	0.0278
113065_9_A	-0.1461	0.5352	0.4642
113118_37_T	-0.0357	0.0847	0.0812
113149_5_T	-0.0687	0.1408	0.1309
113154_35_C	0.3068	0.0645	0.0921
11316_25_T	0.0258	0.2727	0.2778
113161_5_A	0.1736	0.4154	0.4981
113338_24_C	-0.0866	0.3077	0.2812
113402_71_T	-0.0376	0.0857	0.082
113427_8_A	-0.1043	0.507	0.4563
113435_49_A	-0.0219	0.0563	0.0548
113449_50_A	-0.0252	0.0645	0.0624
113579_72_A	-0.0714	0.1475	0.1367
113661_54_C	-0.028	0.2429	0.2346
113711_76_A	0.2784	0.1127	0.1547
113766_38_A	0.1452	0.3788	0.4393
113813_34_G	-0.0317	0.0758	0.0729
113832_49_A	0.0582	0.2679	0.2817
11390_57_C	-0.0218	0.3088	0.3001
113945_67_T	-0.0145	0.0423	0.0414
113958_61_A	0.3021	0.1408	0.2
114039_11_T	0.2674	0.1618	0.2188
114095_20_G	-0.0647	0.5082	0.4737
114156_46_T	-0.0046	0.3433	0.3392
114166_48_A	-0.0448	0.0986	0.0937
114286_51_T	0.0966	0.2647	0.2907
114357_52_A	-0.1024	0.1972	0.1777
114364_23_C	-0.0294	0.0704	0.0679
114733_44_T	0.0704	0.1642	0.1752
114823_7_T	-0.0222	0.0571	0.0555
114879_11_A	-0.0769	0.1549	0.1429
114898_14_T	-0.0606	0.1268	0.1187
114987_52_C	-0.0382	0.087	0.0832
115020_20_T	-0.122	0.2286	0.2024
115113_21_A	-0.0294	0.0704	0.0679
115152_79_T	-0.0606	0.1268	0.1187
115178_40_A	-0.037	0.0845	0.0809
115259_9_T	0.1159	0.3143	0.3527
115295_11_T	-0.1485	0.2712	0.2344
115349_15_A	-0.0169	0.0492	0.048
115362_29_A	0.0071	0.4493	0.4492
115383_46_G	-0.0534	0.1143	0.1078
115493_59_A	0.1352	0.2714	0.3113
115561_24_T	-0.1821	0.5915	0.4975
115728_36_T	0.0157	0.2203	0.2219
115771_52_G	-0.0418	0.3662	0.3491
115817_18_A	0.3014	0.0769	0.1087
11588_18_T	0.2132	0.1429	0.18
115898_25_A	-0.0794	0.1594	0.1467
116001_46_T	-0.1382	0.2535	0.2214
116044_14_A	0.1171	0.1324	0.1487
116047_47_C	0.0436	0.3	0.3113
116062_39_C	-0.0606	0.338	0.3166
116153_52_C	0.1201	0.1268	0.1429
116278_9_T	0.1367	0.1857	0.2134
116335_46_T	0.2715	0.1549	0.2108
116355_10_G	-0.0075	0.0294	0.029
116419_50_A	-0.0087	0.0339	0.0333
116505_42_T	0.1978	0.1695	0.2091
116533_9_A	0.1261	0.1509	0.1709
116645_17_C	0.332	0.2105	0.3115
11688_6_G	-0.0219	0.0563	0.0548
116909_30_T	-0.0219	0.0563	0.0548
116924_38_T	0.2053	0.0984	0.1225
116961_6_T	0.0024	0.3731	0.3712
117041_20_A	0.3081	0.169	0.242
117096_37_G	-0.0435	0.0984	0.0935
117148_45_T	0.0316	0.194	0.1988
117157_53_A	-0.003	0.2239	0.2215
117229_23_T	0.2446	0.1268	0.1663
117294_50_T	-0.0294	0.0704	0.0679
117373_18_T	0.1142	0.2857	0.32
117464_18_C	0.104	0.3968	0.439
117602_5_G	-0.037	0.4783	0.458
117689_28_T	0.0389	0.2535	0.2619
117769_9_T	0.3096	0.058	0.0832
117926_68_T	-0.0072	0.0282	0.0278
118083_36_T	0.2801	0.1831	0.252
118096_12_G	-0.0606	0.1268	0.1187
118099_33_A	0.2784	0.1127	0.1547
118124_7_A	0.1881	0.3538	0.4318
118181_34_A	-0.0615	0.1286	0.1203
118224_8_T	-0.05	0.1094	0.1034
118229_5_G	-0.0219	0.0563	0.0548
118320_7_A	0.1171	0.1324	0.1487
118333_21_A	-0.024	0.0615	0.0596
118348_66_T	0.1465	0.2642	0.3062
118451_68_T	-0.0357	0.0847	0.0812
118491_72_T	-0.0149	0.2319	0.2268
118561_16_C	-0.0072	0.0282	0.0278
118636_12_T	-0.1167	0.2206	0.1963
118775_22_A	-0.0448	0.0986	0.0937
118820_16_G	-0.04	0.0909	0.0868
118881_10_A	-0.0256	0.0656	0.0634
118902_51_G	0.0104	0.3333	0.3343
118945_19_C	-0.0598	0.127	0.1189
119027_16_A	0.2108	0.1471	0.1847
1191_30_A	-0.0492	0.1077	0.1019
119303_56_A	-0.0072	0.0282	0.0278
11932_23_T	-0.0219	0.0563	0.0548
119418_21_G	0.1386	0.4328	0.4982
119446_27_T	-0.0219	0.0563	0.0548
119535_62_T	-0.0348	0.3944	0.3785
119602_41_C	0.1572	0.4118	0.4844
119719_39_G	0.134	0.4085	0.4679
120044_13_T	-0.0072	0.0282	0.0278
120188_37_C	-0.028	0.2429	0.2346
120200_33_T	0.1463	0.1127	0.1309
120538_15_G	-0.0016	0.4615	0.4573
120565_15_G	0.2541	0.3478	0.4621
120634_36_A	-0.1316	0.493	0.4329
120678_31_C	-0.1667	0.2958	0.252
120726_27_G	-0.0448	0.0986	0.0937
120823_74_A	0.0381	0.1831	0.189
120838_27_C	0.1843	0.1594	0.1938
120974_19_T	-0.0376	0.0857	0.082
121078_15_G	-0.0261	0.0667	0.0644
121094_29_T	0.0116	0.3623	0.3639
121095_6_T	0.038	0.3485	0.3594
121145_17_G	-0.037	0.0845	0.0809
121186_16_A	0.0258	0.4789	0.488
121343_50_G	-0.0385	0.0909	0.0868
121415_9_C	-0.0092	0.0357	0.0351
121474_6_G	-0.0299	0.0714	0.0689
121551_41_G	-0.0388	0.0882	0.0843
121712_16_T	-0.0382	0.087	0.0832
121779_10_G	-0.1667	0.2969	0.2528
121920_45_T	-0.1358	0.5714	0.5
122001_23_A	-0.045	0.1017	0.0965
122090_12_G	-0.0087	0.0339	0.0333
122137_24_A	-0.0294	0.0704	0.0679
122138_60_G	-0.0294	0.0704	0.0679
12218_44_G	-0.0275	0.0702	0.0677
122370_29_G	-0.0635	0.1324	0.1236
122462_6_G	-0.0469	0.1029	0.0976
122493_15_T	0.0145	0.4839	0.487
122516_5_C	-0.008	0.4429	0.4362
122582_59_C	-0.028	0.0714	0.0689
122838_10_A	-0.0534	0.4571	0.431
122851_60_T	0.1034	0.4085	0.452
122875_51_A	-0.0448	0.0986	0.0937
122952_21_T	0.1776	0.2754	0.332
123078_51_G	0.0399	0.4648	0.4806
123127_15_C	0.0557	0.4545	0.4775
123179_61_G	0.1845	0.4091	0.4971
123405_22_G	0.2388	0.3846	0.4993
123495_30_C	-0.0179	0.0517	0.0504
123507_42_G	-0.0072	0.0282	0.0278
123519_32_G	-0.0222	0.0571	0.0555
123655_24_C	0.1463	0.1127	0.1309
123679_10_T	-0.1795	0.3143	0.2649
123771_14_A	-0.0294	0.0704	0.0679
123779_11_C	-0.0073	0.0286	0.0282
123807_23_C	0.0975	0.4265	0.4688
123822_9_T	-0.0526	0.1127	0.1063
123834_25_G	0.0789	0.338	0.3642
123867_57_A	-0.0256	0.0656	0.0634
123901_47_A	-0.0219	0.0563	0.0548
123903_33_C	-0.0526	0.1127	0.1063
123963_29_T	-0.0345	0.082	0.0786
124023_35_A	0.1201	0.1268	0.1429
124350_57_G	-0.0756	0.1538	0.142
124417_5_T	0.2587	0.2593	0.3457
124500_9_A	-0.1463	0.3692	0.32
124512_24_G	-0.0526	0.1127	0.1063
124573_13_G	-0.0229	0.0588	0.0571
124635_14_T	-0.037	0.0845	0.0809
124692_11_A	-0.04	0.0909	0.0868
124713_9_A	-0.0128	0.2286	0.2241
124741_36_T	0.0514	0.3968	0.4148
124757_9_T	0.2544	0.0725	0.0963
124805_77_A	-0.04	0.0909	0.0868
124873_64_A	0.1062	0.1525	0.1691
124903_9_C	-0.0175	0.0508	0.0496
124908_41_C	0.2083	0.1515	0.1896
124957_9_A	-0.0075	0.0294	0.029
12503_44_A	-0.0394	0.0896	0.0855
125030_21_A	0.0531	0.2985	0.3128
125087_42_T	-0.0219	0.0563	0.0548
125189_14_T	0.3118	0.1077	0.1549
125218_37_A	0.3143	0.1029	0.1487
125230_31_A	-0.0937	0.1831	0.1663
125313_49_T	0.1906	0.3429	0.42
125319_41_A	-0.037	0.0845	0.0809
12534_64_C	0.0047	0.2113	0.2108
125491_26_C	0.1758	0.1	0.1203
125623_35_A	-0.0339	0.0806	0.0774
125705_12_A	-0.0149	0.0435	0.0425
125794_25_C	-0.0219	0.0563	0.0548
125848_16_T	-0.0294	0.0704	0.0679
126034_69_T	-0.0606	0.1268	0.1187
12626_16_T	0.1594	0.2535	0.2991
126308_6_C	0.0446	0.4789	0.4975
126394_76_G	-0.0219	0.0563	0.0548
126405_59_T	0.2715	0.1549	0.2108
126487_12_C	0.0423	0.3913	0.4055
126559_22_G	-0.0448	0.0986	0.0937
126631_35_A	-0.0598	0.127	0.1189
126760_5_A	0.0175	0.2029	0.205
126778_49_T	-0.0448	0.0986	0.0937
126785_6_G	-0.0072	0.0282	0.0278
126819_20_T	0.3118	0.1077	0.1549
126840_7_A	-0.0074	0.029	0.0286
126917_35_A	-0.0265	0.0678	0.0655
126956_35_A	-0.0294	0.0704	0.0679
126963_34_A	-0.0448	0.0986	0.0937
126966_42_T	-0.0078	0.0303	0.0298
12703_37_G	0.0103	0.2836	0.2844
127068_9_T	0.0733	0.4242	0.4541
127139_22_A	-0.0312	0.0746	0.0718
127248_71_T	0.233	0.1475	0.1904
127258_16_T	-0.003	0.2239	0.2215
127429_20_C	-0.1261	0.4366	0.3853
127573_35_G	-0.0926	0.1833	0.1665
12758_7_A	-0.0147	0.0429	0.0419
127659_44_G	-0.0376	0.0857	0.082
1278_57_T	-0.037	0.0845	0.0809
127919_13_A	0.2699	0.2394	0.325
127945_7_A	-0.037	0.0845	0.0809
128099_32_A	-0.0219	0.0563	0.0548
128121_26_C	0.2766	0.1159	0.1588
128220_8_A	-0.037	0.0845	0.0809
128223_14_G	0.2108	0.087	0.1092
128295_12_G	0.0876	0.2239	0.2434
128351_22_A	0.0654	0.2817	0.2991
128501_70_A	0.2628	0.3099	0.4166
128550_6_T	0.2341	0.3594	0.4647
128751_56_C	-0.0534	0.1143	0.1078
128814_21_T	-0.0219	0.0563	0.0548
128880_6_T	-0.0294	0.0704	0.0679
128984_37_C	-0.0853	0.169	0.1547
128993_54_A	-0.0147	0.0429	0.0419
129070_19_A	0.051	0.4203	0.4395
129200_11_A	-0.0219	0.0563	0.0548
129205_14_T	0.3093	0.0588	0.0843
129299_18_T	-0.1282	0.2388	0.2103
129360_42_C	0.2045	0.1	0.1244
129362_56_G	0.0202	0.3803	0.3853
129436_26_A	-0.0079	0.0308	0.0303
129541_42_T	-0.0388	0.0882	0.0843
129701_69_A	-0.0152	0.0441	0.0431
129791_5_T	-0.0192	0.0556	0.054
129858_26_G	-0.1327	0.5538	0.4857
129870_18_A	0.3103	0.0563	0.0809
129932_54_A	-0.0615	0.1286	0.1203
129937_63_A	-0.0145	0.0423	0.0414
130058_52_G	-0.0219	0.0563	0.0548
130151_36_T	-0.1401	0.3571	0.3113
130153_43_G	0.2487	0.0847	0.1116
130264_13_A	0.2536	0.1972	0.2619
130289_58_A	-0.0084	0.0328	0.0322
130299_8_A	0.1463	0.1127	0.1309
13030_68_A	-0.0526	0.1127	0.1063
130317_22_C	0.2549	0.0714	0.095
130388_18_A	0.1049	0.2154	0.2386
130529_28_T	0.1572	0.1765	0.2076
130547_79_T	0.0783	0.4143	0.446
130603_21_G	-0.037	0.0845	0.0809
130626_58_G	-0.0147	0.0429	0.0419
130804_47_A	-0.0072	0.0282	0.0278
130909_40_T	0.1785	0.1692	0.2041
13092_13_A	-0.0073	0.0286	0.0282
131244_53_C	0.3054	0.0678	0.0965
131426_33_A	-0.0219	0.0563	0.0548
131504_48_T	0.2393	0.1364	0.1776
131549_5_G	-0.0631	0.1333	0.1244
131569_12_T	-0.0088	0.3485	0.3429
131633_14_A	0.0773	0.3099	0.3333
131666_21_C	-0.0606	0.1268	0.1187
131684_49_T	-0.037	0.0845	0.0809
131715_5_T	-0.0357	0.0847	0.0812
13172_11_C	0.3077	0.0625	0.0894
131841_48_A	0.1743	0.1029	0.1236
131911_28_T	-0.0294	0.0704	0.0679
13206_13_C	0.177	0.1719	0.2069
132184_37_A	-0.0351	0.0833	0.0799
132273_39_C	-0.0192	0.0556	0.054
132300_71_C	-0.045	0.1017	0.0965
132310_61_C	-0.15	0.2714	0.2346
132353_68_A	-0.0573	0.3559	0.334
132373_12_T	-0.0219	0.0563	0.0548
132391_10_A	0.2436	0.1286	0.1685
132476_18_G	-0.0469	0.1029	0.0976
13253_10_A	-0.0222	0.0571	0.0555
132545_19_A	-0.0072	0.0282	0.0278
132560_15_G	-0.0393	0.4127	0.3941
132631_30_T	0.2028	0.1034	0.1284
132666_10_T	0.1304	0.1429	0.1626
132684_15_T	0.0437	0.1905	0.1975
132820_24_T	-0.0294	0.0704	0.0679
132826_5_A	-0.1091	0.2097	0.1877
132941_10_C	0.2075	0.0938	0.1172
132945_9_G	-0.0769	0.1549	0.1429
133056_30_A	-0.0145	0.0423	0.0414
133121_11_T	-0.0308	0.0735	0.0708
133306_49_T	-0.0072	0.0282	0.0278
133319_31_C	-0.0072	0.0282	0.0278
133439_25_A	-0.0294	0.0704	0.0679
133446_10_A	0.2096	0.0896	0.1123
133528_17_G	0.3295	0.339	0.4999
133575_10_T	-0.0606	0.1268	0.1187
133621_29_C	0.2534	0.0746	0.099
13375_15_A	-0.0667	0.1385	0.1289
133788_52_T	0.3021	0.1408	0.2
133791_26_A	0.1344	0.3676	0.4212
133829_13_T	-0.0164	0.0476	0.0465
133891_22_G	0.1719	0.1803	0.2157
133955_62_G	-0.1507	0.507	0.438
134020_66_C	0.0349	0.1884	0.1938
134050_6_A	-0.0455	0.1	0.095
134075_59_G	-0.0154	0.0448	0.0438
134096_22_A	-0.0084	0.0328	0.0322
134115_47_C	-0.037	0.0845	0.0809
134134_20_T	-0.0769	0.1549	0.1429
134168_5_G	0.1356	0.3478	0.3991
134180_17_A	0.3091	0.1129	0.1617
134230_13_G	0.1352	0.3667	0.42
134305_28_T	0.0865	0.3824	0.4152
134310_20_T	-0.037	0.0845	0.0809
134560_49_C	-0.0732	0.1493	0.1381
134773_38_A	-0.0455	0.1	0.095
13481_32_C	0.1593	0.3857	0.455
13485_6_G	-0.0004	0.5	0.4961
134881_76_T	0.0612	0.1803	0.1904
135004_12_C	-0.0606	0.1268	0.1187
13515_12_C	0.0192	0.4754	0.4807
135199_40_A	0.0831	0.2308	0.2496
135210_43_C	0.2549	0.0714	0.095
135219_5_T	-0.1092	0.209	0.1871
135337_32_T	0.0193	0.2	0.2024
135357_36_G	-0.0047	0.4857	0.48
135525_33_T	-0.0448	0.0986	0.0937
135646_43_T	-0.0317	0.0758	0.0729
13597_27_C	-0.0937	0.1831	0.1663
136113_34_G	0.2511	0.3623	0.4794
136116_27_A	0.1769	0.4143	0.4991
136125_22_C	0.2468	0.35	0.4599
136152_48_G	0.1536	0.4225	0.4951
136153_5_T	0.0515	0.4627	0.484
136228_20_T	-0.0642	0.1356	0.1264
136253_43_A	-0.1475	0.2676	0.2318
13635_64_C	0.1171	0.1324	0.1487
136429_53_G	-0.0455	0.1	0.095
136436_35_C	-0.104	0.2	0.18
136459_10_C	0.3194	0.2727	0.3967
136526_67_C	-0.104	0.2	0.18
136622_6_T	0.1419	0.1212	0.14
136706_29_T	-0.0229	0.0588	0.0571
136749_14_A	0.1201	0.1268	0.1429
136814_45_G	-0.0781	0.1571	0.1448
136820_5_G	-0.0294	0.0704	0.0679
136839_56_G	-0.0219	0.0563	0.0548
136866_11_T	-0.0147	0.0429	0.0419
136892_31_T	-0.0376	0.0857	0.082
136940_19_C	0.0562	0.169	0.1777
137026_66_A	-0.0645	0.1343	0.1253
13710_19_T	0.18	0.1667	0.2014
137241_10_T	-0.0075	0.0294	0.029
137420_78_C	-0.0448	0.0986	0.0937
137595_46_T	-0.0328	0.0781	0.0751
137606_6_A	-0.0345	0.082	0.0786
137631_16_A	-0.0226	0.058	0.0563
137667_29_G	0.1673	0.1167	0.1387
137704_15_C	-0.1139	0.5	0.446
137805_36_T	-0.0303	0.0725	0.0698
137858_10_A	-0.1111	0.2113	0.189
137903_49_A	-0.0075	0.0294	0.029
138001_18_G	-0.0219	0.0563	0.0548
138173_11_A	0.0047	0.2113	0.2108
138243_7_T	-0.037	0.0845	0.0809
138279_17_G	0.1191	0.1286	0.1448
138328_69_G	0.0759	0.2254	0.242
138473_16_T	-0.0543	0.1159	0.1092
138480_71_T	-0.0425	0.4789	0.4563
138505_24_T	-0.0476	0.1045	0.099
138607_50_G	0.0784	0.3684	0.396
138624_11_C	-0.0172	0.05	0.0488
13864_33_C	-0.1261	0.2353	0.2076
138650_64_A	0.1617	0.169	0.2
138663_19_T	-0.0709	0.1449	0.1344
138678_9_A	0.2831	0.3429	0.4739
138715_21_C	-0.0222	0.0571	0.0555
138750_6_G	-0.0303	0.0725	0.0698
138884_13_C	-0.0219	0.0563	0.0548
138886_26_C	0.3096	0.058	0.0832
138958_15_T	-0.0294	0.0704	0.0679
138997_43_G	0.0143	0.4429	0.446
139032_15_T	-0.0147	0.0429	0.0419
139051_45_A	-0.0072	0.0282	0.0278
13914_18_A	0.0562	0.169	0.1777
139150_37_C	-0.1532	0.2769	0.2386
139296_8_T	-0.0476	0.1045	0.099
139367_7_C	0.0945	0.1449	0.1588
139380_48_C	-0.0376	0.0857	0.082
139466_30_T	0.0896	0.3175	0.3457
139590_34_G	-0.0398	0.4	0.382
13960_12_A	-0.0256	0.0656	0.0634
139651_6_A	-0.0287	0.3099	0.2991
139704_33_G	0.1463	0.1127	0.1309
13972_48_A	0.1	0.3443	0.3791
139731_38_A	0.2553	0.0704	0.0937
13980_22_A	0.038	0.2	0.2061
139924_22_C	0.2705	0.3662	0.4975
139938_33_T	-0.0222	0.0571	0.0555
139975_24_T	-0.0075	0.0294	0.029
14025_5_C	0.2494	0.0833	0.1099
140284_36_T	-0.0244	0.0625	0.0605
14029_24_A	0.1845	0.4091	0.4971
140313_13_A	-0.1257	0.3559	0.3138
140475_38_T	-0.0841	0.1695	0.1551
140524_73_A	0.1054	0.4507	0.4999
140556_21_C	0.1142	0.4286	0.48
140557_69_T	0.0278	0.4648	0.4746
140616_52_G	-0.0297	0.0755	0.0726
140630_16_A	0.2433	0.0962	0.1256
140672_12_C	-0.037	0.0845	0.0809
140694_13_C	-0.1005	0.5224	0.4715
140819_12_C	-0.1392	0.5	0.4362
140820_47_T	-0.0229	0.0588	0.0571
140826_66_A	-0.0312	0.0746	0.0718
140937_44_A	-0.0072	0.0282	0.0278
140993_12_T	-0.0291	0.0741	0.0713
140994_68_T	-0.0244	0.0625	0.0605
141068_31_A	-0.0526	0.1127	0.1063
141069_46_T	0.1023	0.4328	0.4782
141086_7_T	-0.0286	0.3571	0.3448
141192_35_A	-0.0294	0.0704	0.0679
14134_27_T	-0.0294	0.0704	0.0679
141475_28_A	0.2132	0.1429	0.18
141527_29_G	-0.0769	0.1549	0.1429
141648_20_T	-0.0874	0.1754	0.16
141662_27_C	-0.037	0.0845	0.0809
1418_27_T	-0.037	0.0845	0.0809
141810_27_G	0.1744	0.2794	0.3355
141894_16_A	0.0634	0.2969	0.3143
141902_8_T	0.1765	0.0986	0.1187
141976_11_T	0.1652	0.4127	0.4898
141979_73_G	-0.0294	0.0704	0.0679
14204_34_C	0.1067	0.3944	0.438
142147_31_A	0.0637	0.4085	0.4329
142188_61_C	0.0934	0.1471	0.1609
142239_44_G	-0.0841	0.1695	0.1551
14227_8_T	0.0165	0.2982	0.3006
142302_56_C	0.0359	0.4286	0.4412
142303_36_T	-0.0376	0.0857	0.082
142484_9_A	0.3103	0.0563	0.0809
142592_11_T	-0.0076	0.0299	0.0294
142596_21_A	0.2446	0.1268	0.1663
142629_10_G	-0.0294	0.0704	0.0679
142659_72_C	-0.1366	0.5441	0.4757
14272_40_T	-0.0219	0.0563	0.0548
142787_18_T	-0.0164	0.0476	0.0465
14281_12_C	-0.0291	0.0741	0.0713
142821_11_A	0.1107	0.3906	0.4354
142906_25_A	-0.0219	0.0563	0.0548
142909_15_G	-0.0219	0.0563	0.0548
142919_20_C	0.1195	0.3099	0.3491
14297_40_T	-0.088	0.1739	0.1588
143208_30_A	-0.2667	0.431	0.3381
143295_75_C	-0.0147	0.0429	0.0419
143382_33_G	0.0187	0.2714	0.2746
143405_67_A	0.2103	0.3944	0.4951
143407_11_C	0.2144	0.1408	0.1777
143435_28_A	0.0654	0.2817	0.2991
143436_27_T	0.0738	0.4286	0.4592
143438_13_C	-0.0219	0.0563	0.0548
143439_21_A	-0.0448	0.0986	0.0937
143441_15_G	-0.0448	0.0986	0.0937
143464_35_A	-0.0219	0.0563	0.0548
143507_68_C	-0.0275	0.0702	0.0677
143641_27_T	-0.0405	0.2535	0.242
143683_65_T	-0.0219	0.0563	0.0548
143730_50_A	-0.0294	0.0704	0.0679
143748_22_A	0.3005	0.2029	0.2873
143857_10_T	-0.0219	0.0563	0.0548
143892_65_C	-0.0219	0.0563	0.0548
143913_41_G	0.2045	0.1	0.1244
143918_75_T	-0.0943	0.1864	0.1691
143985_8_C	0.1765	0.0986	0.1187
144096_57_A	-0.1429	0.2623	0.2279
144138_65_T	-0.0072	0.0282	0.0278
144322_49_C	-0.0364	0.0862	0.0825
14470_19_C	-0.037	0.0845	0.0809
144789_34_A	0.0286	0.4857	0.4963
144809_14_G	-0.037	0.0845	0.0809
144836_25_A	-0.0145	0.0423	0.0414
144946_6_T	-0.0152	0.0441	0.0431
145087_17_T	-0.0072	0.0282	0.0278
145279_50_C	-0.0794	0.1594	0.1467
145448_10_C	0.3089	0.0597	0.0855
145449_7_A	0.1053	0.3478	0.3856
145508_9_G	-0.009	0.0351	0.0345
145543_6_G	0.3088	0.3175	0.4545
145601_33_T	0.2534	0.2714	0.3603
145643_14_C	0.212	0.0845	0.1063
145664_39_A	0.1181	0.3231	0.3632
145717_41_T	-0.0606	0.338	0.3166
145769_35_G	0.1379	0.3137	0.3599
145808_47_C	-0.0606	0.1268	0.1187
145824_19_G	-0.0323	0.0769	0.074
145835_16_G	0.2089	0.0909	0.1139
145854_23_T	0.0964	0.4493	0.4933
14592_20_C	-0.0308	0.0735	0.0708
145927_36_A	-0.0204	0.0588	0.0571
146097_7_C	0.0504	0.1791	0.1871
146252_64_A	-0.0294	0.0704	0.0679
14627_6_C	-0.1795	0.3143	0.2649
146316_47_T	0.0365	0.4179	0.4304
146348_36_A	-0.0952	0.1857	0.1685
146501_5_T	0.3038	0.0714	0.1014
146542_33_T	0.3136	0.339	0.4884
146800_41_G	-0.028	0.2429	0.2346
146802_46_C	-0.0236	0.0606	0.0588
146886_7_G	-0.0526	0.1127	0.1063
146927_32_A	0.3103	0.0563	0.0809
146945_29_A	-0.0145	0.0423	0.0414
147002_28_A	0.0548	0.2429	0.255
147004_72_T	0.2114	0.0857	0.1078
147024_19_C	-0.0388	0.0882	0.0843
147037_16_A	-0.2363	0.4615	0.3711
147049_20_T	0.2132	0.1429	0.18
147108_32_A	-0.0526	0.1127	0.1063
147122_25_T	0.1463	0.1127	0.1309
147180_20_A	-0.0129	0.3906	0.3827
147193_34_T	-0.0244	0.0625	0.0605
147287_22_A	-0.0631	0.1333	0.1244
147412_63_G	-0.0222	0.0571	0.0555
147520_34_C	-0.0085	0.0333	0.0328
147631_11_A	0.1201	0.1268	0.1429
147726_40_A	-0.0145	0.0423	0.0414
147733_20_T	-0.037	0.0845	0.0809
147736_13_A	-0.0448	0.0986	0.0937
147754_56_G	-0.0448	0.0986	0.0937
147873_9_G	-0.0702	0.1452	0.1346
147881_32_T	-0.0252	0.0645	0.0624
147939_9_A	0.1391	0.4265	0.4912
147975_11_T	-0.082	0.3793	0.3478
148049_12_A	-0.0078	0.0303	0.0298
148064_35_C	0.2082	0.0923	0.1155
148221_23_A	0.1771	0.4127	0.4969
14824_52_A	-0.0299	0.0714	0.0689
14833_29_C	-0.0095	0.037	0.0364
148339_39_T	0.2553	0.0704	0.0937
148382_9_A	-0.0769	0.1549	0.1429
148400_70_T	-0.1966	0.338	0.2809
148454_48_A	0.3064	0.0656	0.0935
148464_77_C	0.1352	0.2714	0.3113
14847_42_G	-0.0328	0.3623	0.3484
148471_7_T	-0.0351	0.0833	0.0799
148567_9_G	0.1333	0.1912	0.2188
148697_8_A	-0.1284	0.5645	0.4967
148881_56_A	-0.0233	0.0597	0.0579
148889_36_C	-0.0286	0.3571	0.3448
148920_25_T	0.0694	0.2353	0.2509
149024_12_G	0.1735	0.1045	0.1253
149044_9_G	-0.2621	0.6061	0.4775
149048_14_G	-0.0413	0.0938	0.0894
149136_59_C	-0.0196	0.25	0.2432
149329_18_G	-0.0382	0.087	0.0832
149447_9_A	0.3085	0.0606	0.0868
149468_74_A	0.0871	0.3382	0.3675
149557_48_A	0.007	0.5	0.4999
149569_18_A	0.2553	0.0704	0.0937
14960_40_A	0.1742	0.4143	0.4974
149600_44_T	0.0395	0.2656	0.2743
149642_46_C	-0.1225	0.4762	0.4213
149671_24_T	0.2553	0.0704	0.0937
149739_11_A	-0.0219	0.0563	0.0548
149763_7_C	0.2446	0.1268	0.1663
149797_27_T	-0.037	0.0845	0.0809
14981_44_T	-0.037	0.0845	0.0809
149926_7_T	-0.0853	0.169	0.1547
149930_11_G	-0.0598	0.127	0.1189
150096_28_G	-0.0229	0.0588	0.0571
150153_35_T	0.3069	0.338	0.4832
150200_52_T	-0.0167	0.0484	0.0472
150348_53_T	-0.0219	0.0563	0.0548
150423_60_A	-0.0811	0.1639	0.1505
150425_17_A	0.0667	0.4118	0.4377
150716_8_T	-0.0417	0.5217	0.4974
150773_83_A	-0.0182	0.0526	0.0512
150837_7_A	-0.0294	0.0704	0.0679
150878_33_G	0.1772	0.4118	0.4961
150879_12_C	0.1201	0.1268	0.1429
150897_40_T	0.1921	0.1972	0.242
150959_40_T	-0.0569	0.1212	0.1139
151141_44_A	-0.037	0.4225	0.4047
151195_13_A	0.125	0.2394	0.2715
15124_47_T	0.2737	0.1212	0.1653
1513_41_G	0.0413	0.4462	0.4617
151494_29_T	0.212	0.0845	0.1063
151513_18_G	-0.0145	0.0423	0.0414
151525_75_A	-0.0377	0.0893	0.0853
151593_14_A	-0.0382	0.087	0.0832
151677_33_T	-0.1405	0.2571	0.2241
151714_66_A	0.1045	0.2535	0.2809
151762_16_A	-0.0448	0.0986	0.0937
151803_72_C	-0.0233	0.0597	0.0579
151887_23_T	-0.0152	0.0441	0.0431
151938_33_C	-0.037	0.0845	0.0809
152111_69_G	0.1312	0.4091	0.4668
152121_26_A	-0.0072	0.0282	0.0278
152156_58_A	-0.0508	0.1111	0.1049
152165_65_A	-0.0219	0.0563	0.0548
152228_6_A	0.1557	0.2308	0.2709
152254_16_T	-0.0351	0.0833	0.0799
15228_43_T	-0.0937	0.1831	0.1663
152486_24_A	0.2114	0.0857	0.1078
152704_65_A	-0.1024	0.1972	0.1777
152779_52_G	-0.1515	0.2759	0.2378
152791_27_G	0.0175	0.2029	0.205
152820_16_G	0.1239	0.2063	0.2334
153038_54_A	-0.0156	0.0455	0.0444
153048_21_G	0.2096	0.1493	0.1871
153129_34_C	0.3261	0.1429	0.2098
15313_30_C	-0.0175	0.0508	0.0496
153215_8_G	-0.037	0.0845	0.0809
153245_49_T	-0.0154	0.0448	0.0438
153323_78_T	0.2135	0.1884	0.2375
15337_61_A	-0.1765	0.3099	0.2619
153379_15_T	-0.0229	0.0588	0.0571
153426_50_A	-0.0072	0.0282	0.0278
153430_43_C	-0.0744	0.1515	0.14
153463_57_T	-0.0072	0.0282	0.0278
153533_12_T	-0.1959	0.339	0.2815
153558_70_C	-0.0526	0.1127	0.1063
153578_18_T	0.177	0.1719	0.2069
153583_26_T	-0.0145	0.0423	0.0414
153635_46_G	0.0625	0.2857	0.3024
15365_48_G	0.1455	0.1143	0.1327
153681_30_T	0.3043	0.3509	0.4986
153855_6_T	0.1731	0.3548	0.4251
153941_34_A	-0.045	0.1017	0.0965
15405_8_T	0.2242	0.2464	0.3147
154086_60_T	-0.037	0.0845	0.0809
154170_42_T	0.0047	0.2113	0.2108
154402_52_T	0.051	0.4429	0.4632
15441_9_A	0.0304	0.2787	0.285
154423_79_G	-0.037	0.0845	0.0809
154427_68_G	-0.0328	0.0781	0.0751
154464_39_C	-0.0037	0.2373	0.2344
154506_18_T	-0.0526	0.1127	0.1063
154690_14_C	-0.0781	0.1571	0.1448
154782_62_T	-0.024	0.2462	0.2386
15488_10_T	0.1447	0.303	0.3512
155012_73_G	0.0993	0.2609	0.2873
155032_13_A	0.1572	0.1765	0.2076
155052_56_C	-0.0687	0.1408	0.1309
155054_9_T	-0.0526	0.1127	0.1063
155114_64_A	0.1765	0.0986	0.1187
155177_15_A	0.2061	0.0968	0.1207
155193_66_A	-0.0536	0.1167	0.1099
155198_46_A	-0.037	0.0845	0.0809
155214_7_C	-0.0308	0.0735	0.0708
155226_12_A	0.0869	0.1587	0.1723
155236_17_C	-0.0294	0.0704	0.0679
155244_74_G	-0.0606	0.1268	0.1187
15527_17_C	0.2801	0.2698	0.371
155323_22_G	-0.0952	0.1857	0.1685
155440_5_C	-0.0508	0.1111	0.1049
155441_24_A	-0.0169	0.0492	0.048
155558_24_G	-0.0072	0.0282	0.0278
155637_59_T	-0.1111	0.2113	0.189
155655_35_A	-0.0233	0.0597	0.0579
155719_12_C	-0.0159	0.0462	0.0451
155772_18_C	-0.0145	0.0423	0.0414
155836_30_A	-0.0805	0.4	0.3678
155912_27_C	-0.0156	0.0455	0.0444
15595_67_G	0.1049	0.2154	0.2386
155982_37_A	-0.2018	0.4706	0.3893
156093_56_A	-0.008	0.0312	0.0308
156158_47_C	0.1463	0.1127	0.1309
156177_52_A	-0.037	0.0845	0.0809
156187_40_C	-0.0233	0.0597	0.0579
156499_26_G	0.1602	0.1714	0.2024
156661_56_C	0.2075	0.0938	0.1172
156672_36_A	0.0591	0.3521	0.3715
156822_17_A	0.2061	0.0968	0.1207
156901_41_T	-0.0219	0.0563	0.0548
156906_66_T	-0.0918	0.3662	0.3333
156921_29_A	-0.0294	0.0704	0.0679
156958_17_T	-0.088	0.1739	0.1588
157111_8_A	0.3049	0.1207	0.1717
157115_6_T	-0.0606	0.1268	0.1187
157182_5_C	0.0349	0.1884	0.1938
157195_5_G	-0.0219	0.0563	0.0548
157359_46_G	0.1207	0.4308	0.4857
1574_46_A	-0.0303	0.0725	0.0698
157428_42_G	0.1455	0.1143	0.1327
157594_63_T	-0.0312	0.0746	0.0718
157599_6_A	-0.0222	0.0571	0.0555
157606_33_T	0.212	0.0845	0.1063
157703_72_G	-0.0083	0.0323	0.0317
157942_56_G	-0.1198	0.4857	0.431
157960_9_T	-0.0853	0.169	0.1547
158160_46_G	-0.037	0.0845	0.0809
158161_60_A	0.0047	0.2113	0.2108
158163_60_T	-0.0526	0.1127	0.1063
158214_14_T	0.0756	0.1549	0.1663
158295_45_T	0.0562	0.169	0.1777
158422_6_C	-0.0072	0.0282	0.0278
158593_54_C	-0.0219	0.0563	0.0548
158736_33_A	-0.0226	0.058	0.0563
15874_15_T	-0.0161	0.0469	0.0458
158766_11_G	-0.2308	0.3846	0.3107
158992_72_C	-0.04	0.0909	0.0868
159030_65_T	-0.0256	0.0656	0.0634
159091_13_C	-0.0229	0.0588	0.0571
159131_14_T	-0.0625	0.1304	0.1219
159254_59_T	0.1431	0.4058	0.4696
159417_21_T	0.1062	0.1525	0.1691
15944_71_C	-0.0219	0.0563	0.0548
159547_57_T	-0.0698	0.1429	0.1327
159579_51_G	0.1191	0.1286	0.1448
159618_37_G	-0.0957	0.1875	0.1699
159668_9_T	-0.0222	0.0571	0.0555
159672_39_C	-0.0152	0.0441	0.0431
159828_12_C	-0.0229	0.0588	0.0571
159871_60_C	-0.0145	0.0423	0.0414
159890_34_T	-0.0222	0.0571	0.0555
160199_27_A	-0.0248	0.0635	0.0615
160200_30_T	0.1744	0.3	0.3603
160381_12_C	-0.037	0.0845	0.0809
16039_53_G	-0.0635	0.1324	0.1236
160391_45_T	-0.0448	0.0986	0.0937
160423_10_C	0.2041	0.2031	0.2528
160499_10_A	-0.0299	0.0714	0.0689
16051_22_G	-0.1024	0.1972	0.1777
160600_12_T	-0.0394	0.0896	0.0855
160628_35_T	0.1383	0.1831	0.2108
160759_49_A	-0.0687	0.1408	0.1309
160792_28_C	-0.0745	0.2969	0.2743
160934_8_A	0.0388	0.3175	0.3275
161228_48_T	-0.1048	0.2034	0.1827
161232_25_T	0.2549	0.0714	0.095
161291_14_A	0.1367	0.1311	0.1505
161403_43_T	-0.1254	0.5634	0.4975
161434_48_T	-0.0072	0.0282	0.0278
161453_6_A	0.1255	0.4062	0.4604
161468_11_C	-0.0261	0.0667	0.0644
161519_30_A	0.2997	0.1449	0.205
161568_17_T	-0.0462	0.1014	0.0963
161574_14_A	0.1367	0.3934	0.4515
161599_51_G	0.1835	0.2676	0.325
161698_54_G	0.0424	0.4225	0.438
161788_28_A	0.3054	0.0678	0.0965
161809_5_T	0.1097	0.3429	0.382
161813_43_C	-0.1132	0.2167	0.1932
161937_55_T	0.0333	0.1912	0.1963
161998_63_C	-0.0294	0.0704	0.0679
162040_46_T	-0.151	0.5714	0.4935
162095_32_C	-0.0145	0.0423	0.0414
162112_6_G	-0.0219	0.0563	0.0548
162154_53_G	0.0338	0.4143	0.4256
162157_15_G	-0.1994	0.4648	0.3853
162231_14_C	0.1352	0.2714	0.3113
162279_74_G	0.3103	0.0563	0.0809
16236_35_T	-0.0219	0.0563	0.0548
16237_29_A	-0.0219	0.0563	0.0548
162402_31_C	-0.2778	0.4429	0.3448
16251_37_G	-0.1111	0.2113	0.189
16254_23_G	-0.019	0.3529	0.3439
162558_6_A	-0.0364	0.0862	0.0825
162567_6_G	-0.0222	0.0571	0.0555
162689_28_A	-0.0147	0.0429	0.0419
162869_27_C	0.1064	0.3803	0.4222
162875_60_A	0.212	0.0845	0.1063
163071_65_G	-0.0145	0.0423	0.0414
16318_26_A	-0.0606	0.338	0.3166
163241_16_C	-0.0075	0.0294	0.029
163388_7_G	-0.0308	0.0735	0.0708
163389_58_T	-0.037	0.0845	0.0809
163402_5_T	0.0248	0.3906	0.3973
163403_44_A	-0.0072	0.0282	0.0278
163442_24_G	0.1062	0.1525	0.1691
16345_17_A	0.1903	0.2	0.2449
163554_6_T	0.0612	0.1803	0.1904
163656_18_A	-0.037	0.0845	0.0809
163657_25_C	-0.037	0.0845	0.0809
163673_32_T	-0.0455	0.1	0.095
163684_32_T	-0.0236	0.0606	0.0588
1637_13_C	0.212	0.0845	0.1063
163707_27_G	0.0745	0.4648	0.4984
163718_39_T	-0.0308	0.0735	0.0708
163759_53_A	0.1083	0.3235	0.3599
163801_31_C	0.0229	0.2769	0.2812
163839_31_T	-0.1681	0.2985	0.254
163953_17_T	0.2023	0.2286	0.2841
164003_9_T	0.075	0.3939	0.4224
164081_16_T	-0.0357	0.0847	0.0812
164157_9_G	-0.0606	0.1268	0.1187
164179_37_T	0.0349	0.1884	0.1938
164210_39_G	-0.0219	0.0563	0.0548
164257_59_T	0.0361	0.4507	0.4642
164259_13_G	-0.0427	0.0968	0.0921
164319_10_G	0.0945	0.1449	0.1588
16434_27_C	0.018	0.493	0.4984
164533_8_A	0.3103	0.0563	0.0809
164587_50_G	0.212	0.0845	0.1063
164699_15_A	-0.0294	0.0704	0.0679
164715_5_G	-0.0339	0.0806	0.0774
164734_22_C	0.1305	0.4203	0.4794
164755_70_T	-0.0072	0.0282	0.0278
164784_37_C	-0.0526	0.1127	0.1063
164800_62_T	-0.037	0.0845	0.0809
164869_51_G	-0.037	0.0845	0.0809
164992_78_T	-0.0167	0.0484	0.0472
165157_44_A	-0.0095	0.037	0.0364
165173_15_T	-0.0073	0.0286	0.0282
165216_39_G	0.1229	0.3857	0.4362
165366_12_G	-0.0598	0.127	0.1189
165385_20_C	-0.0169	0.0492	0.048
16546_17_A	-0.0376	0.0857	0.082
165534_37_C	-0.0145	0.0423	0.0414
16558_9_T	0.1438	0.1176	0.1362
16578_15_T	0.0097	0.4783	0.4794
165827_5_G	-0.0357	0.0847	0.0812
165919_19_T	0.2827	0.3182	0.4393
165932_68_G	-0.0526	0.1127	0.1063
166091_17_G	0.1918	0.2881	0.3529
16615_24_T	-0.0303	0.0725	0.0698
16629_34_T	-0.0294	0.0704	0.0679
166349_33_T	-0.0291	0.0741	0.0713
166432_5_A	-0.0853	0.169	0.1547
166518_13_T	-0.0769	0.1549	0.1429
166564_19_T	-0.0442	0.1	0.095
166719_16_C	-0.0087	0.0339	0.0333
166972_39_T	-0.04	0.0909	0.0868
166990_39_T	-0.0189	0.0545	0.0531
167124_19_C	-0.0219	0.0563	0.0548
167197_64_A	0.05	0.25	0.2611
167325_21_A	-0.0236	0.0606	0.0588
167362_61_A	0.1765	0.0986	0.1187
167376_9_A	-0.0394	0.0896	0.0855
167460_60_G	0.2381	0.3231	0.42
167484_34_A	-0.0299	0.0714	0.0689
167515_52_A	-0.0145	0.0423	0.0414
167784_59_C	-0.0526	0.1127	0.1063
167788_38_A	-0.056	0.1194	0.1123
168003_11_G	-0.0926	0.4085	0.3715
168005_25_A	-0.0464	0.3788	0.3594
168104_66_A	-0.0687	0.1408	0.1309
168135_21_A	0.1987	0.3585	0.4423
168144_12_A	-0.1236	0.3433	0.3035
168382_62_A	-0.037	0.0845	0.0809
168506_64_C	-0.1681	0.2985	0.254
168513_71_A	-0.0219	0.0563	0.0548
16853_19_T	0.0789	0.4603	0.4955
168553_22_T	0.118	0.3433	0.3859
16871_47_A	-0.0579	0.1231	0.1155
168724_24_C	0.0258	0.2727	0.2778
168736_34_A	0.2461	0.3803	0.5
168888_19_G	-0.0236	0.0606	0.0588
169020_31_C	0.1389	0.3846	0.4427
169197_16_A	-0.0073	0.0286	0.0282
169286_25_T	-0.0427	0.0968	0.0921
169297_31_C	-0.0219	0.0563	0.0548
169403_68_C	0.2293	0.2394	0.308
169534_23_C	-0.0606	0.1268	0.1187
169543_32_G	-0.0448	0.0986	0.0937
169634_9_A	-0.0072	0.0282	0.0278
169646_15_C	0.31	0.0571	0.082
169758_27_G	-0.0124	0.2958	0.2901
169779_16_T	-0.0448	0.0986	0.0937
169895_37_G	0.0957	0.1429	0.1567
169896_9_C	-0.0312	0.0746	0.0718
1699_27_A	-0.0167	0.0484	0.0472
169910_35_T	0.3096	0.058	0.0832
169914_50_A	-0.0767	0.4677	0.4312
170005_39_A	0.0016	0.3662	0.3642
170009_28_A	0.0743	0.3898	0.4173
17002_23_A	-0.0236	0.0606	0.0588
1701_23_C	0.2045	0.2254	0.2809
170292_28_A	-0.0222	0.0571	0.0555
170294_6_C	-0.0721	0.4839	0.448
170436_53_G	-0.129	0.2394	0.2108
170448_65_T	-0.0841	0.1695	0.1551
170481_19_C	-0.0631	0.1333	0.1244
170569_35_C	0.1678	0.2879	0.3429
170635_8_G	-0.0937	0.1831	0.1663
17065_51_A	-0.0072	0.0282	0.0278
170658_5_C	0.0103	0.2836	0.2844
170695_52_C	-0.1765	0.3099	0.2619
170730_77_T	-0.2727	0.493	0.3853
170731_10_G	0.139	0.2812	0.3237
170741_36_T	-0.211	0.3582	0.2941
170791_16_T	-0.0388	0.0882	0.0843
170822_24_A	0.1097	0.3429	0.382
170909_39_A	-0.0769	0.1549	0.1429
171008_24_G	-0.0317	0.0758	0.0729
171077_68_G	0.018	0.493	0.4984
171082_37_A	-0.0308	0.0735	0.0708
171273_34_C	-0.1236	0.3433	0.3035
171304_62_T	-0.0219	0.0563	0.0548
171364_13_C	0.2363	0.3824	0.4961
17144_68_T	0.1765	0.0986	0.1187
171442_48_C	0.1673	0.1167	0.1387
17145_62_A	-0.0087	0.0339	0.0333
171590_37_A	0.1702	0.1111	0.1327
171613_36_A	-0.0073	0.0286	0.0282
171678_47_A	-0.0606	0.1268	0.1187
171730_6_T	-0.0299	0.0714	0.0689
171758_30_A	-0.0147	0.0429	0.0419
171839_62_T	0.0462	0.3077	0.32
17193_31_A	-0.0292	0.3279	0.316
171989_62_C	0.212	0.0845	0.1063
171993_29_G	0.1177	0.4127	0.4636
172006_22_T	0.0675	0.1692	0.18
17212_56_C	0.0756	0.1549	0.1663
172125_46_T	-0.2089	0.5385	0.4427
172141_73_C	0.0876	0.2239	0.2434
172243_51_G	0.0971	0.2958	0.325
172345_9_C	0.2085	0.3824	0.4788
172356_34_T	0.3043	0.0702	0.0997
172518_29_T	-0.0062	0.4746	0.4677
172521_19_G	-0.0455	0.1	0.095
172547_5_G	0.3089	0.0597	0.0855
172611_29_A	-0.0219	0.0563	0.0548
172629_12_T	-0.0015	0.2899	0.2873
17272_40_T	0.0191	0.4225	0.4277
172858_26_T	-0.037	0.0845	0.0809
172908_52_T	0.1622	0.3478	0.4117
172958_12_T	0.1447	0.1159	0.1344
17297_69_A	-0.0448	0.3239	0.308
172991_11_G	-0.0299	0.0714	0.0689
173025_8_A	0.1455	0.1143	0.1327
173098_5_T	-0.0448	0.0986	0.0937
173117_71_T	-0.1	0.194	0.1752
173270_20_G	-0.0219	0.0563	0.0548
173327_29_T	-0.0093	0.0364	0.0357
17333_41_C	-0.0294	0.0704	0.0679
173571_5_T	-0.0853	0.169	0.1547
173597_19_G	-0.0236	0.0606	0.0588
173660_26_T	-0.0294	0.0704	0.0679
173666_51_A	-0.0226	0.058	0.0563
173701_32_T	-0.0219	0.0563	0.0548
173704_16_T	-0.0853	0.169	0.1547
173705_27_T	0.0733	0.4412	0.4723
173710_57_G	0.2055	0.1562	0.1948
173817_38_G	-0.0312	0.0746	0.0718
173831_12_A	-0.0825	0.2958	0.2715
173840_7_T	-0.1186	0.2239	0.1988
173917_11_A	-0.0145	0.0423	0.0414
173988_66_G	0.307	0.1167	0.1665
173992_36_T	-0.0376	0.0857	0.082
174186_57_T	-0.1272	0.4	0.3527
174222_16_G	0.0258	0.4789	0.488
174343_29_G	0.0993	0.2609	0.2873
174387_29_T	0.1163	0.1972	0.2214
174420_20_T	-0.0635	0.1324	0.1236
174616_25_T	-0.037	0.0845	0.0809
174724_28_T	-0.0526	0.1148	0.1082
174783_11_G	-0.0853	0.169	0.1547
17504_62_C	0.0909	0.1515	0.1653
175045_35_A	-0.0072	0.0282	0.0278
175062_75_G	-0.0219	0.0563	0.0548
175087_49_T	0.0909	0.4507	0.492
175131_16_G	-0.104	0.2	0.18
175213_26_T	-0.0145	0.0423	0.0414
175275_64_A	-0.0376	0.0857	0.082
175326_6_T	0.2688	0.1594	0.216
175480_20_C	0.1553	0.3559	0.4173
175513_24_A	-0.0145	0.0423	0.0414
175552_17_G	-0.0606	0.1268	0.1187
175613_22_G	-0.0083	0.0323	0.0317
17584_24_G	0.0347	0.3462	0.355
17585_16_A	0.1097	0.3429	0.382
1759_8_T	0.0738	0.2286	0.2449
17605_37_A	-0.003	0.2239	0.2215
176083_25_T	0.0562	0.169	0.1777
1761_7_C	0.2997	0.1449	0.205
17622_44_A	0.0822	0.4265	0.461
176428_21_A	0.3103	0.0563	0.0809
176547_40_G	-0.0294	0.0704	0.0679
176601_31_A	-0.0547	0.2676	0.252
176611_57_A	-0.0233	0.0597	0.0579
176639_58_T	-0.037	0.0845	0.0809
176700_11_T	0.275	0.3387	0.4624
176725_7_C	0.0202	0.3521	0.3568
176812_80_C	-0.0016	0.4615	0.4573
176864_77_T	-0.0303	0.0725	0.0698
176880_43_T	-0.0687	0.1408	0.1309
177001_27_T	0.0756	0.1549	0.1663
177027_37_A	0.2658	0.1356	0.1827
17703_47_C	0.1171	0.1324	0.1487
177063_34_A	0.0139	0.209	0.2103
177089_10_C	-0.0588	0.125	0.1172
177169_5_A	0.254	0.3521	0.4679
177205_13_G	-0.0534	0.1143	0.1078
177212_51_G	0.0526	0.3803	0.3984
177364_17_C	0.027	0.2182	0.2221
177405_24_C	-0.1005	0.4714	0.4256
17752_19_C	-0.12	0.2254	0.2
177552_20_A	-0.0853	0.169	0.1547
177649_10_G	-0.0526	0.1127	0.1063
17777_52_C	-0.037	0.0845	0.0809
177909_31_A	0.3054	0.0678	0.0965
177918_19_A	-0.0219	0.0563	0.0548
177950_8_T	0.0396	0.3662	0.3785
178164_36_A	0.3054	0.0678	0.0965
178274_21_C	0.0039	0.5	0.4978
178372_51_A	-0.0732	0.1493	0.1381
178374_32_A	0.2099	0.194	0.2434
178460_67_A	-0.0075	0.0294	0.029
178504_5_T	-0.0219	0.0563	0.0548
178513_21_A	0.0749	0.3429	0.3678
178590_26_A	-0.0634	0.3857	0.3603
178652_54_C	-0.0076	0.0299	0.0294
178745_76_G	0.1735	0.1045	0.1253
178813_58_A	-0.037	0.0845	0.0809
178838_59_C	-0.0599	0.2754	0.258
178910_46_T	0.2549	0.0714	0.095
178922_60_T	0.0929	0.4571	0.5
179005_27_T	-0.0667	0.1385	0.1289
179047_16_A	-0.0072	0.0282	0.0278
179096_15_T	-0.0442	0.1	0.095
179121_28_T	0.0286	0.2687	0.2744
179422_17_C	0.1645	0.4143	0.4917
179622_69_A	-0.0219	0.0563	0.0548
179646_49_T	0.212	0.0845	0.1063
179677_27_T	-0.0145	0.0423	0.0414
179706_52_G	-0.0244	0.0625	0.0605
17984_16_T	-0.0606	0.1268	0.1187
179861_6_T	0.0085	0.493	0.4937
179990_18_A	-0.0547	0.2676	0.252
180025_57_A	0.1617	0.2817	0.3333
180087_26_A	-0.0072	0.0282	0.0278
180130_9_T	0.1089	0.1475	0.1641
180157_48_A	0.1161	0.1343	0.1507
180257_29_A	-0.0484	0.1061	0.1004
180414_74_T	-0.1129	0.4571	0.4082
18046_32_G	0.1178	0.2667	0.2994
180473_55_G	0.2144	0.1408	0.1777
180484_26_T	-0.0073	0.0286	0.0282
180538_11_A	-0.0219	0.0563	0.0548
180549_34_T	0.157	0.4085	0.4806
180631_58_G	0.1842	0.254	0.3084
180679_21_T	-0.037	0.0845	0.0809
180847_56_C	-0.0678	0.1406	0.1307
180905_54_T	-0.0075	0.0294	0.029
18093_37_G	-0.0781	0.1571	0.1448
180990_13_A	0.0043	0.2817	0.2809
181142_55_G	0.3089	0.0597	0.0855
181220_67_C	0.0012	0.2295	0.2279
181225_76_T	-0.0687	0.1408	0.1309
181369_49_G	0.1748	0.4	0.48
181400_9_T	-0.0181	0.4085	0.3984
181463_74_A	0.0562	0.169	0.1777
181471_26_T	0.1102	0.1452	0.1617
181487_40_G	0.3243	0.2903	0.4251
181525_10_A	-0.0937	0.1831	0.1663
181609_53_G	0.0548	0.4571	0.48
181674_48_A	-0.0385	0.0909	0.0868
181681_11_T	-0.0219	0.0563	0.0548
181730_49_A	-0.0147	0.0429	0.0419
181987_10_G	0.2601	0.3731	0.4996
182090_28_A	-0.0208	0.06	0.0582
182111_9_A	-0.0145	0.0423	0.0414
182195_32_C	-0.0147	0.0429	0.0419
182236_39_T	-0.0219	0.0563	0.0548
182246_18_T	0.1758	0.1	0.1203
18238_39_A	-0.037	0.0845	0.0809
18239_59_C	0.1383	0.1831	0.2108
182438_7_C	0.0731	0.1594	0.1707
182451_65_A	-0.0244	0.0625	0.0605
182691_56_C	-0.0625	0.1304	0.1219
182855_58_G	0.31	0.0571	0.082
182879_6_G	-0.0226	0.4848	0.4706
182976_71_T	-0.0072	0.0282	0.0278
182992_23_G	0.2745	0.2609	0.3562
183137_46_G	-0.0147	0.0429	0.0419
183316_58_C	0.1735	0.1045	0.1253
183336_14_T	-0.1453	0.2647	0.2297
183391_37_T	-0.1429	0.2615	0.2273
183399_22_G	-0.037	0.0845	0.0809
183465_46_A	0.233	0.3714	0.48
183539_34_C	0.0263	0.4493	0.458
18356_50_T	0.1598	0.2	0.2355
183631_20_C	0.2914	0.1587	0.2217
183807_24_G	-0.0156	0.0455	0.0444
1840_54_A	0.2801	0.1831	0.252
18401_18_A	0.1159	0.3143	0.3527
18402_33_A	0.1617	0.2817	0.3333
184030_75_G	-0.094	0.1846	0.1676
184148_53_A	0.0252	0.3729	0.3792
18429_51_C	-0.0526	0.1127	0.1063
184297_8_A	0.069	0.1667	0.1776
184316_30_A	0.2553	0.0704	0.0937
184574_26_A	-0.0219	0.0563	0.0548
184698_19_G	-0.0428	0.2571	0.2449
184721_13_A	0.1765	0.0986	0.1187
184742_14_T	-0.0233	0.0597	0.0579
184891_27_A	-0.0287	0.3099	0.2991
184957_67_T	-0.0219	0.0563	0.0548
184958_37_G	0.2688	0.1594	0.216
184976_64_T	-0.036	0.5211	0.4996
185013_52_G	-0.0294	0.0704	0.0679
185021_36_T	-0.037	0.0845	0.0809
185077_9_C	-0.024	0.0615	0.0596
185321_23_T	0.3029	0.3226	0.4579
185322_24_T	0.0646	0.2586	0.2739
185349_13_A	-0.0476	0.1045	0.099
185365_17_C	0.313	0.3182	0.4586
185537_12_C	0.1634	0.4167	0.4932
185569_16_G	0.0524	0.3115	0.3259
18574_17_T	-0.037	0.0845	0.0809
18576_18_G	-0.0219	0.0563	0.0548
185940_51_A	-0.0299	0.0714	0.0689
185960_17_A	-0.0294	0.0704	0.0679
185961_65_T	-0.0079	0.0308	0.0303
18597_15_G	-0.037	0.0845	0.0809
186164_12_C	-0.037	0.0845	0.0809
186211_32_C	-0.0244	0.0625	0.0605
186295_33_A	0.3289	0.2459	0.3624
186326_41_T	-0.0259	0.2394	0.2318
186375_6_A	-0.0219	0.0563	0.0548
18642_58_A	-0.0687	0.1408	0.1309
186441_21_T	-0.1624	0.2899	0.2478
186485_15_C	0.1431	0.4058	0.4696
186768_40_A	-0.0261	0.0667	0.0644
186782_9_G	0.26	0.2131	0.285
186835_45_A	0.0966	0.4143	0.455
186861_38_T	-0.0219	0.0563	0.0548
186895_20_C	0.018	0.493	0.4984
186970_70_T	0.1842	0.3438	0.4175
186973_62_T	0.2011	0.1639	0.2032
187129_54_T	0.1711	0.1094	0.1307
187149_11_T	-0.1089	0.2105	0.1884
187201_8_A	-0.0382	0.087	0.0832
187215_11_G	0.115	0.1364	0.1528
187216_9_G	0.1463	0.2254	0.2619
187249_7_A	-0.0376	0.0857	0.082
187325_48_T	-0.0072	0.0282	0.0278
187422_26_T	-0.0918	0.3662	0.3333
187503_41_A	-0.0229	0.0588	0.0571
187631_64_T	-0.0167	0.0484	0.0472
187636_22_T	0.212	0.0845	0.1063
187843_49_C	-0.0653	0.5352	0.4991
187923_45_C	-0.0687	0.1408	0.1309
188046_23_C	0.0612	0.1803	0.1904
188081_67_T	-0.1429	0.4507	0.392
188252_5_G	-0.0076	0.0299	0.0294
188281_41_A	-0.0588	0.2812	0.2637
188360_15_G	-0.0145	0.0423	0.0414
188396_17_A	0.1471	0.4286	0.4984
188498_9_C	-0.0886	0.4853	0.4428
188576_62_T	0.0202	0.3521	0.3568
188583_76_T	-0.0455	0.1	0.095
188686_46_T	-0.0152	0.0441	0.0431
1887_23_G	0.2562	0.3662	0.488
188915_56_T	0.1617	0.169	0.2
188944_7_C	0.2628	0.1692	0.2273
188964_56_C	-0.0526	0.1127	0.1063
189075_71_T	-0.0294	0.0704	0.0679
189118_61_A	0.1686	0.2113	0.252
189178_27_C	-0.1009	0.1967	0.1774
189188_14_A	-0.0219	0.0563	0.0548
189232_43_C	-0.0376	0.0857	0.082
189446_27_G	-0.0455	0.1	0.095
189514_27_G	0.3103	0.0563	0.0809
189606_25_C	-0.12	0.2254	0.2
189829_5_C	0.0389	0.338	0.3491
190036_30_G	0.2386	0.1765	0.2297
190059_7_G	-0.0453	0.2609	0.2478
19024_65_A	0.0047	0.2113	0.2108
190248_68_T	-0.0878	0.5286	0.4828
190284_12_C	-0.037	0.0845	0.0809
190303_26_T	-0.0294	0.0704	0.0679
190312_14_A	-0.0149	0.0435	0.0425
190391_11_G	-0.0853	0.169	0.1547
1904_27_T	-0.2277	0.381	0.3084
190513_5_C	0.0299	0.4242	0.4339
190581_26_A	-0.0462	0.1014	0.0963
190601_18_A	-0.0534	0.1143	0.1078
190664_55_A	-0.029	0.254	0.2449
190869_60_A	0.0282	0.4571	0.4669
1909_43_C	-0.0072	0.0282	0.0278
190935_33_A	-0.0294	0.0704	0.0679
191099_51_A	0.1383	0.1831	0.2108
191201_54_T	-0.0448	0.0986	0.0937
191217_11_C	-0.0189	0.0545	0.0531
191231_29_T	0.1765	0.0986	0.1187
191251_13_A	-0.0626	0.2794	0.2611
191532_19_T	-0.0147	0.0429	0.0419
191555_12_A	0.212	0.0845	0.1063
191682_31_A	-0.0233	0.0597	0.0579
19174_15_A	0.1463	0.1127	0.1309
191828_58_A	-0.0079	0.0308	0.0303
191829_17_C	-0.0294	0.0704	0.0679
191865_37_G	-0.0072	0.507	0.4999
19191_13_T	-0.0732	0.1493	0.1381
191922_27_C	-0.0428	0.2571	0.2449
191927_23_C	0.1177	0.25	0.281
191934_61_A	0.0756	0.1549	0.1663
191946_45_C	0.1816	0.2394	0.2901
191984_30_C	0.1163	0.1972	0.2214
19212_5_C	0.1261	0.1509	0.1709
19216_39_T	-0.0159	0.0462	0.0451
192194_64_C	-0.0219	0.0563	0.0548
192204_20_C	0.0756	0.1549	0.1663
19227_16_C	0.3072	0.3231	0.4617
192384_46_T	-0.1509	0.2742	0.2366
192543_37_A	-0.0219	0.0563	0.0548
192633_45_A	0.2352	0.3857	0.4999
192770_14_A	-0.129	0.2394	0.2108
192791_28_T	-0.0073	0.0286	0.0282
192814_27_A	0.1126	0.2241	0.2501
192912_24_A	-0.0769	0.1549	0.1429
192950_65_T	0.0835	0.4507	0.488
192994_15_A	-0.0469	0.1029	0.0976
193033_9_A	0.1146	0.2	0.2241
193044_9_T	-0.0299	0.0714	0.0689
193099_46_A	-0.0448	0.0986	0.0937
193160_5_A	0.0976	0.4545	0.4995
193484_35_A	0.0718	0.1618	0.1729
193491_43_A	-0.0606	0.1268	0.1187
193507_13_T	-0.0606	0.1268	0.1187
193614_40_G	-0.0448	0.0986	0.0937
193696_28_A	0.1455	0.1143	0.1327
193725_77_A	-0.0536	0.1167	0.1099
193747_10_T	-0.0169	0.2459	0.2399
193766_38_C	0.2536	0.1972	0.2619
193799_12_T	-0.037	0.0845	0.0809
193802_50_T	-0.1111	0.2113	0.189
193880_13_A	0.1513	0.2647	0.3093
193921_7_A	-0.1311	0.2429	0.2134
193974_64_T	-0.0508	0.1111	0.1049
194_10_G	-0.0394	0.0896	0.0855
194038_14_T	-0.0248	0.0635	0.0615
194106_16_C	-0.1864	0.3239	0.2715
194218_19_G	-0.0297	0.0755	0.0726
194269_5_T	-0.0402	0.2615	0.2496
194315_11_G	-0.0376	0.0857	0.082
194401_36_G	-0.0074	0.029	0.0286
194429_29_G	0.1163	0.1972	0.2214
194440_38_A	-0.0088	0.0345	0.0339
194600_49_C	-0.0351	0.0833	0.0799
194687_35_T	0.2584	0.3714	0.4963
194914_5_A	0.0299	0.3182	0.3254
194917_38_A	0.3032	0.0727	0.1031
194925_46_A	0.31	0.0571	0.082
194938_13_G	0.1123	0.3016	0.3367
194974_5_G	-0.0526	0.1127	0.1063
195093_46_G	0.2411	0.3833	0.4999
195111_30_A	-0.0967	0.4769	0.4318
195153_28_A	-0.0219	0.0563	0.0548
195221_44_C	-0.04	0.0909	0.0868
195291_28_C	0.3096	0.058	0.0832
195321_34_C	-0.0219	0.0563	0.0548
195333_41_C	-0.024	0.2462	0.2386
195366_20_T	0.3045	0.1972	0.2809
195462_13_G	-0.0317	0.0758	0.0729
195527_30_A	-0.0236	0.0606	0.0588
195582_73_T	-0.0308	0.0735	0.0708
195590_30_A	-0.04	0.4848	0.4628
195616_18_C	0.2784	0.2113	0.2901
195617_39_T	-0.0345	0.082	0.0786
195752_55_T	-0.037	0.0845	0.0809
19586_79_A	-0.0063	0.2414	0.2378
195965_53_T	0.139	0.2812	0.3237
195969_34_A	0.0756	0.1549	0.1663
195978_15_G	0.2301	0.1525	0.1961
196016_49_A	0.1009	0.3857	0.4256
196030_63_T	0.3143	0.1029	0.1487
196044_13_G	0.0623	0.2462	0.2604
19607_15_T	-0.0303	0.0725	0.0698
19608_78_C	-0.037	0.0845	0.0809
196177_14_T	-0.0606	0.1268	0.1187
196229_60_A	-0.0476	0.1045	0.099
196277_20_C	0.2432	0.169	0.2214
196350_37_T	-0.0569	0.1212	0.1139
196363_23_C	0.1927	0.2203	0.2702
196582_19_C	-0.0687	0.1408	0.1309
19659_57_G	0.1617	0.2817	0.3333
196616_9_G	-0.0444	0.1042	0.0987
196735_6_A	-0.0172	0.05	0.0488
196784_18_T	-0.0087	0.0339	0.0333
196797_19_T	-0.0286	0.3571	0.3448
196868_18_T	-0.0631	0.1333	0.1244
19687_75_T	0.3081	0.0615	0.088
196962_16_C	-0.1225	0.4762	0.4213
197182_43_G	-0.0294	0.0704	0.0679
197293_57_A	-0.2745	0.4394	0.3429
197318_27_A	-0.056	0.1194	0.1123
197355_45_G	-0.1681	0.2985	0.254
197691_42_A	0.0744	0.1571	0.1685
197754_75_G	-0.0333	0.0794	0.0762
197824_34_C	-0.0467	0.2807	0.2659
197849_7_A	0.1078	0.451	0.5
19785_6_T	0.212	0.0845	0.1063
197938_48_T	-0.2593	0.5938	0.4688
197963_38_T	-0.0294	0.0704	0.0679
198133_15_T	-0.0394	0.0896	0.0855
198170_38_G	0.2037	0.1017	0.1264
198209_59_T	0.1064	0.3803	0.4222
19822_22_A	-0.037	0.0845	0.0809
198239_8_T	-0.05	0.1094	0.1034
198355_47_C	0.1602	0.1714	0.2024
198369_77_G	-0.0317	0.0758	0.0729
198387_30_A	0.2413	0.2154	0.2812
198404_12_A	-0.0149	0.4493	0.4395
198453_9_T	0.0333	0.1912	0.1963
198505_7_T	0.0807	0.2344	0.2528
198676_22_A	-0.0462	0.1014	0.0963
198684_76_A	-0.037	0.0845	0.0809
198727_55_T	-0.0642	0.1356	0.1264
198842_41_T	-0.0265	0.0678	0.0655
198992_39_T	-0.1111	0.2113	0.189
198998_68_G	-0.0265	0.25	0.2417
199021_70_A	-0.0145	0.0423	0.0414
199037_18_A	-0.0246	0.3521	0.3413
199054_46_C	-0.2845	0.5075	0.393
199077_46_A	-0.0087	0.0339	0.0333
199079_15_T	-0.0219	0.0563	0.0548
19912_54_A	-0.0219	0.0563	0.0548
199143_30_A	-0.0219	0.0563	0.0548
199155_38_A	-0.0145	0.0423	0.0414
199159_13_G	-0.0442	0.1	0.095
199162_31_G	-0.0294	0.0704	0.0679
199218_57_C	-0.0219	0.0563	0.0548
199243_32_A	0.2784	0.1127	0.1547
19943_37_T	-0.037	0.0845	0.0809
199498_14_G	-0.0192	0.4762	0.4636
199509_10_T	-0.0145	0.0423	0.0414
199537_50_A	0.2139	0.18	0.2262
199554_41_T	0.3103	0.0563	0.0809
199604_25_T	-0.1405	0.2571	0.2241
199874_37_A	-0.037	0.0845	0.0809
200009_36_T	-0.0219	0.0563	0.0548
200010_19_G	0.0047	0.2113	0.2108
20035_21_C	-0.0145	0.0423	0.0414
20051_5_A	-0.0467	0.4507	0.4277
200610_29_A	-0.0448	0.0986	0.0937
200701_14_C	-0.0248	0.0635	0.0615
200842_22_A	-0.05	0.1094	0.1034
200850_53_C	-0.0084	0.0328	0.0322
200903_15_C	0.0968	0.1408	0.1547
201107_79_T	0.1927	0.3906	0.4794
201175_40_C	0.2041	0.1587	0.1975
201230_37_A	0.0728	0.3662	0.392
201328_46_A	-0.0526	0.1127	0.1063
201379_5_T	-0.0405	0.2535	0.242
201457_21_C	-0.12	0.2254	0.2
201605_42_T	0.1463	0.1127	0.1309
201683_37_C	0.1872	0.3857	0.4705
201859_51_C	0.2123	0.2951	0.3709
201892_19_C	0.0179	0.2167	0.2188
201905_70_G	0.3069	0.338	0.4832
201966_37_G	-0.0952	0.1857	0.1685
201996_27_A	-0.0072	0.0282	0.0278
202144_20_T	-0.0744	0.1515	0.14
20220_19_A	0.3081	0.0615	0.088
202267_76_A	0.1484	0.2687	0.3128
202309_9_T	0.3025	0.2	0.2841
202535_24_C	-0.0526	0.1127	0.1063
202536_37_A	0.0968	0.1408	0.1547
202586_15_A	0.0571	0.4328	0.4554
202629_28_G	0.0052	0.4714	0.4705
202647_17_A	-0.027	0.069	0.0666
202658_8_G	0.1517	0.3214	0.375
202759_45_A	0.2068	0.0952	0.1189
202785_52_T	-0.037	0.0845	0.0809
20279_12_G	0.0065	0.3	0.2994
202790_6_A	0.2706	0.127	0.1723
202950_5_C	0.0647	0.2424	0.2571
202973_27_T	-0.0219	0.0563	0.0548
202979_14_C	-0.0877	0.1746	0.1594
203036_14_C	-0.0348	0.3944	0.3785
203060_55_C	-0.0643	0.3429	0.32
203120_29_A	-0.0543	0.1159	0.1092
203127_20_A	-0.0233	0.0597	0.0579
203147_16_C	0.2518	0.0781	0.1034
203187_6_T	-0.0078	0.0303	0.0298
203196_21_T	0.2494	0.0833	0.1099
203205_27_A	-0.0526	0.1127	0.1063
203261_66_A	-0.0072	0.0282	0.0278
203298_11_G	0.073	0.4058	0.4344
203304_32_A	-0.0294	0.0704	0.0679
203326_14_T	-0.037	0.0845	0.0809
203397_17_A	-0.0407	0.0923	0.088
203525_70_C	-0.0172	0.05	0.0488
203528_13_C	-0.0308	0.0735	0.0708
203700_75_G	0.0139	0.209	0.2103
203742_80_A	-0.0323	0.0769	0.074
203787_43_G	-0.0709	0.1449	0.1344
203824_21_A	0.2285	0.2113	0.2715
203826_30_C	0.0381	0.1831	0.189
203832_58_A	-0.0687	0.1408	0.1309
203845_16_T	-0.0248	0.0635	0.0615
204_24_T	-0.0376	0.0857	0.082
204128_17_T	-0.0781	0.1571	0.1448
204148_20_A	-0.0219	0.0563	0.0548
204186_50_G	-0.024	0.0615	0.0596
204196_10_C	0.3089	0.0597	0.0855
204307_8_T	0.0971	0.3714	0.4082
204415_52_A	0.1617	0.169	0.2
204462_32_A	0.2566	0.2676	0.3568
204464_43_T	-0.0299	0.0714	0.0689
204532_21_T	-0.104	0.2	0.18
204536_39_C	0.2029	0.3731	0.4639
20463_17_C	-0.0698	0.1429	0.1327
204669_30_A	-0.0294	0.0704	0.0679
204678_38_T	-0.037	0.0877	0.0839
204700_38_C	-0.0294	0.0704	0.0679
204701_16_G	0.2534	0.0746	0.099
204829_5_T	-0.0467	0.1053	0.0997
204911_31_C	-0.0484	0.1061	0.1004
20498_27_T	-0.0083	0.0323	0.0317
205089_27_T	0.0272	0.4	0.4082
20511_7_C	-0.0615	0.1286	0.1203
205239_15_C	-0.0303	0.2464	0.2375
20535_40_A	0.1161	0.1343	0.1507
205382_40_T	-0.0076	0.0299	0.0294
205497_29_A	-0.1624	0.2899	0.2478
205667_54_G	-0.0219	0.0563	0.0548
205722_22_G	-0.1287	0.3548	0.3122
205761_12_T	-0.1092	0.209	0.1871
205765_9_T	-0.037	0.0845	0.0809
205780_36_T	-0.0233	0.0597	0.0579
205805_11_C	-0.036	0.3281	0.3143
205850_43_A	-0.1207	0.2273	0.2014
20607_20_T	0.3077	0.0625	0.0894
206199_42_G	0.2694	0.2239	0.3035
20621_21_A	-0.0687	0.2817	0.2619
206297_66_A	-0.0769	0.1549	0.1429
206401_27_A	-0.0351	0.0833	0.0799
206415_14_G	0.1754	0.3433	0.4127
206427_56_A	-0.028	0.2429	0.2346
20671_30_A	-0.0222	0.0571	0.0555
206716_77_T	0.248	0.0862	0.1134
206804_8_T	-0.0294	0.0704	0.0679
206875_63_A	0.1409	0.1231	0.142
206897_6_G	0.0389	0.2535	0.2619
206910_12_T	-0.0645	0.1343	0.1253
206957_58_C	-0.0233	0.0597	0.0579
20703_34_C	-0.2045	0.5075	0.4188
207035_50_C	0.1883	0.4098	0.5
207041_10_A	-0.0261	0.0667	0.0644
20718_23_T	-0.0937	0.1831	0.1663
207311_75_G	-0.2152	0.5352	0.438
2075_53_C	-0.0732	0.1493	0.1381
207522_32_T	-0.0072	0.0282	0.0278
207670_35_A	-0.0294	0.0704	0.0679
207673_21_T	-0.0448	0.0986	0.0937
207697_44_A	-0.0476	0.1045	0.099
207781_53_G	-0.0555	0.3382	0.3182
207871_28_G	0.1645	0.3788	0.4494
207943_30_T	-0.0073	0.0286	0.0282
208013_9_G	0.1201	0.1268	0.1429
20802_65_A	-0.0219	0.0563	0.0548
208178_6_A	-0.0377	0.0893	0.0853
208204_11_T	-0.0073	0.0286	0.0282
208221_24_T	0.2061	0.0968	0.1207
208286_51_G	-0.0236	0.0606	0.0588
208395_44_T	0.1815	0.3559	0.4305
208398_26_T	0.1201	0.1268	0.1429
208413_53_T	-0.0294	0.0704	0.0679
208461_14_A	-0.0108	0.2254	0.2214
208462_81_G	-0.0185	0.0536	0.0521
208483_18_C	0.0704	0.3913	0.4177
208506_13_A	0.31	0.0571	0.082
208630_36_A	-0.0147	0.0429	0.0419
208631_31_T	-0.0149	0.0435	0.0425
208681_12_A	0.175	0.1014	0.1219
208822_21_C	-0.0806	0.1618	0.1487
209007_21_T	-0.0687	0.1408	0.1309
209011_5_T	-0.0551	0.1176	0.1107
209036_5_C	-0.0303	0.0725	0.0698
209108_49_G	0.1411	0.4225	0.488
209229_42_A	-0.0169	0.0492	0.048
209231_8_G	-0.0534	0.1143	0.1078
209290_9_C	0.1693	0.1129	0.1346
209384_40_T	-0.0219	0.0563	0.0548
209393_32_A	-0.0219	0.0563	0.0548
209434_5_C	-0.0392	0.0926	0.0883
209435_61_A	-0.0074	0.029	0.0286
209686_12_C	-0.0961	0.3099	0.2809
209697_71_A	-0.0181	0.4085	0.3984
20970_29_C	0.1029	0.3898	0.4305
209726_70_T	0.2135	0.1884	0.2375
209727_45_A	0.125	0.2394	0.2715
209815_27_A	0.2534	0.0746	0.099
209854_12_C	-0.0072	0.4225	0.4166
209895_57_T	-0.0469	0.1029	0.0976
209913_44_A	0.1848	0.2812	0.3418
209970_8_C	0.1293	0.2794	0.3182
210022_67_G	-0.0643	0.5143	0.48
210061_20_C	-0.0222	0.0571	0.0555
210245_37_A	-0.0149	0.0435	0.0425
210350_8_G	0.081	0.4225	0.4563
210472_10_C	0.3093	0.0588	0.0843
21051_18_T	-0.0351	0.2537	0.2434
210593_39_C	0.2784	0.1127	0.1547
210705_50_G	-0.0294	0.0704	0.0679
210716_46_G	-0.0076	0.0299	0.0294
210751_25_C	-0.12	0.2254	0.2
210894_21_A	-0.088	0.1739	0.1588
211094_22_T	0.0934	0.1471	0.1609
211126_48_C	0.1746	0.4167	0.4999
211148_31_G	-0.0294	0.0704	0.0679
211188_30_G	-0.0308	0.0735	0.0708
211231_12_C	0.0365	0.4179	0.4304
211369_35_C	-0.0323	0.0769	0.074
211380_36_C	-0.0073	0.0286	0.0282
211416_68_T	-0.0435	0.0984	0.0935
211431_48_C	-0.0526	0.1127	0.1063
211458_63_G	-0.0149	0.4493	0.4395
21155_31_T	-0.1158	0.2222	0.1975
211592_5_T	0.2132	0.1429	0.18
211621_15_C	-0.1765	0.3115	0.263
211682_39_A	-0.0073	0.0286	0.0282
211711_69_A	-0.024	0.0615	0.0596
211769_16_C	-0.0294	0.0704	0.0679
211809_36_C	-0.037	0.0845	0.0809
211816_29_T	-0.0256	0.0656	0.0634
21188_30_A	-0.0222	0.0571	0.0555
212052_6_A	-0.0333	0.0794	0.0762
212209_8_T	-0.0752	0.3051	0.2815
212286_49_A	-0.0219	0.0563	0.0548
212291_12_A	-0.0606	0.1268	0.1187
212295_38_C	-0.0492	0.1077	0.1019
212299_26_A	-0.1148	0.2174	0.1938
212325_15_A	-0.0328	0.0781	0.0751
212362_50_T	-0.0219	0.0563	0.0548
212500_15_G	0.0381	0.1831	0.189
212530_35_A	-0.0229	0.0588	0.0571
212561_10_T	-0.0927	0.3731	0.3392
212567_10_C	0.1743	0.3125	0.375
212571_36_C	0.1752	0.4032	0.4843
212617_17_A	0.2553	0.0704	0.0937
212628_8_T	-0.0236	0.0606	0.0588
212663_38_G	-0.0087	0.0339	0.0333
212685_62_A	0.214	0.3485	0.4393
212689_34_T	-0.1399	0.3651	0.3181
212750_27_G	-0.0236	0.0606	0.0588
212794_15_C	-0.1199	0.3382	0.3001
212823_70_T	0.3181	0.2031	0.2948
212862_12_G	0.2035	0.3934	0.4891
212879_43_A	-0.0145	0.0423	0.0414
213032_75_T	0.1982	0.2542	0.3138
213147_23_T	-0.1586	0.5143	0.4412
213162_38_A	-0.0299	0.0714	0.0689
213225_64_A	0.1765	0.0986	0.1187
213238_24_A	-0.1364	0.3521	0.308
213394_73_A	0.0968	0.1408	0.1547
213406_14_T	-0.0312	0.0746	0.0718
213414_72_C	-0.0189	0.0545	0.0531
213443_23_A	-0.0299	0.0714	0.0689
213508_25_A	-0.0448	0.0986	0.0937
213535_7_T	-0.0219	0.0563	0.0548
213585_53_A	0.0264	0.4853	0.4947
213589_14_C	0.2595	0.1746	0.2334
213590_31_A	-0.0769	0.1549	0.1429
213653_25_G	0.2775	0.2571	0.3527
213685_77_T	-0.0388	0.0882	0.0843
213746_30_C	-0.0219	0.0563	0.0548
21375_29_T	0.2898	0.2319	0.3235
213775_50_G	-0.0223	0.2542	0.2466
213802_25_T	-0.0219	0.0563	0.0548
213836_5_T	-0.0937	0.1831	0.1663
213837_69_T	-0.037	0.0845	0.0809
21388_16_T	-0.0543	0.1159	0.1092
213910_67_T	0.2784	0.2113	0.2901
213919_47_T	-0.0233	0.0597	0.0579
214179_49_T	0.2553	0.0704	0.0937
214195_14_G	0.3081	0.0615	0.088
214234_5_T	0.0022	0.3898	0.3874
214253_17_G	-0.0229	0.0588	0.0571
214259_25_G	0.2659	0.1642	0.2215
21427_44_T	-0.0866	0.1714	0.1567
214432_47_G	-0.0656	0.1364	0.1271
214448_16_T	0.0847	0.2676	0.2901
214478_17_T	-0.0219	0.0563	0.0548
214522_30_T	-0.088	0.1739	0.1588
214707_43_C	-0.0275	0.0702	0.0677
214836_34_T	-0.0294	0.0704	0.0679
214948_79_T	-0.0229	0.0588	0.0571
214992_31_A	-0.037	0.0845	0.0809
215099_34_A	-0.0455	0.1	0.095
215117_15_T	0.099	0.3239	0.3568
215146_10_A	0.1727	0.1061	0.1271
21520_15_A	-0.0308	0.0735	0.0708
215223_10_A	-0.0526	0.1127	0.1063
215245_23_G	0.1856	0.1571	0.1913
215255_14_A	-0.0219	0.0563	0.0548
215286_43_A	-0.0192	0.0556	0.054
215355_45_C	-0.0631	0.1333	0.1244
215416_69_T	-0.0376	0.0857	0.082
215472_16_T	0.3103	0.0563	0.0809
215499_38_G	0.1463	0.2254	0.2619
215619_18_A	-0.0388	0.0882	0.0843
215736_30_G	0.3096	0.058	0.0832
215770_14_T	-0.0219	0.0563	0.0548
215820_28_G	-0.0226	0.058	0.0563
215831_16_G	-0.0984	0.1912	0.1729
215875_11_A	-0.0073	0.0286	0.0282
216027_54_G	-0.1138	0.5493	0.4901
216061_58_A	-0.0756	0.1538	0.142
216143_20_A	0.0071	0.4915	0.4908
216210_26_T	-0.0083	0.0323	0.0317
216216_24_C	-0.0073	0.0286	0.0282
216233_22_T	0.1383	0.1831	0.2108
216237_24_A	0.1835	0.2676	0.325
216247_15_A	0.2646	0.2464	0.332
216269_57_C	-0.0236	0.0606	0.0588
21639_61_A	0.3077	0.0625	0.0894
216392_42_T	0.0504	0.1791	0.1871
2164_64_A	-0.0937	0.1831	0.1663
216453_47_T	-0.0145	0.0423	0.0414
216472_50_T	-0.0078	0.0303	0.0298
216558_6_T	-0.0573	0.2714	0.255
216819_45_G	0.0012	0.493	0.4901
217058_28_A	0.0302	0.3768	0.3856
217128_12_T	-0.0674	0.3538	0.3291
217132_9_C	0.1062	0.4286	0.4753
217516_11_G	0.1288	0.3731	0.4247
21753_22_C	-0.0299	0.0714	0.0689
21762_14_A	-0.0236	0.0606	0.0588
217628_49_A	-0.0145	0.0423	0.0414
217632_19_T	-0.027	0.069	0.0666
217647_70_T	-0.037	0.0845	0.0809
21771_14_G	0.0139	0.209	0.2103
217738_36_T	0.0995	0.3729	0.4102
217785_79_T	0.0365	0.1857	0.1913
217786_12_G	0.1463	0.1127	0.1309
217787_5_A	-0.0147	0.0429	0.0419
217817_14_C	-0.0534	0.1143	0.1078
217855_26_A	-0.0601	0.4848	0.4541
217864_9_G	0.2377	0.3333	0.4328
217885_11_A	-0.0226	0.058	0.0563
217914_25_A	-0.0075	0.0294	0.029
217960_52_C	0.1115	0.1429	0.1594
218027_52_T	-0.0294	0.0704	0.0679
218102_39_A	0.1572	0.1765	0.2076
218173_19_G	-0.0543	0.1159	0.1092
218214_23_A	-0.0376	0.0857	0.082
218269_7_A	-0.0147	0.0429	0.0419
218320_5_A	0.1316	0.194	0.2215
218534_48_A	0.1954	0.338	0.4166
218630_13_T	-0.0769	0.1549	0.1429
218647_12_T	-0.0294	0.0704	0.0679
218860_31_G	-0.0806	0.1618	0.1487
218862_17_G	-0.0687	0.1408	0.1309
218863_64_G	-0.0193	0.2388	0.2326
218883_7_A	-0.0233	0.0597	0.0579
21891_13_T	-0.0806	0.1618	0.1487
218921_66_G	0.0968	0.1408	0.1547
218984_10_G	-0.0448	0.0986	0.0937
218991_22_T	0.1086	0.3676	0.4091
219038_78_A	0.0562	0.169	0.1777
219063_75_A	-0.1203	0.4348	0.3856
219078_7_G	-0.0543	0.1159	0.1092
219102_22_A	0.2279	0.3438	0.4409
219103_10_T	-0.0333	0.0794	0.0762
21919_21_A	0.1463	0.1127	0.1309
219209_47_T	0.2483	0.3214	0.4228
219252_15_T	-0.0732	0.1493	0.1381
219280_77_A	-0.056	0.1194	0.1123
219285_34_A	-0.0579	0.1231	0.1155
21932_13_C	-0.0184	0.3968	0.3866
219408_25_C	-0.0222	0.0571	0.0555
219461_28_T	-0.0312	0.0746	0.0718
219555_10_A	-0.0918	0.3662	0.3333
219619_68_A	-0.0145	0.0423	0.0414
219657_33_T	-0.0236	0.0606	0.0588
219696_31_G	-0.0294	0.0704	0.0679
219757_32_T	0.2	0.2817	0.3491
21977_62_G	0.0604	0.3944	0.4166
219794_59_G	-0.0442	0.1	0.095
219833_9_A	-0.0219	0.0563	0.0548
219849_12_T	0.3065	0.1714	0.2449
219906_60_G	0.0968	0.1408	0.1547
220051_43_T	0.1475	0.3793	0.4405
220152_43_G	-0.0752	0.3051	0.2815
220186_59_T	-0.0169	0.0492	0.048
220308_10_G	-0.1382	0.2535	0.2214
220310_34_G	-0.0299	0.0714	0.0689
220330_79_G	0.3103	0.0563	0.0809
220479_45_T	0.2121	0.1449	0.1823
220513_36_A	-0.0145	0.0423	0.0414
220564_8_C	0.1161	0.1343	0.1507
220612_47_C	0.1617	0.169	0.2
220667_44_G	-0.0303	0.0725	0.0698
220681_12_A	-0.0606	0.1268	0.1187
220738_15_C	0.1177	0.4127	0.4636
22095_43_A	0.1483	0.3803	0.4429
220983_18_A	-0.0294	0.0704	0.0679
221121_36_G	-0.1585	0.5692	0.4882
221267_18_T	-0.0072	0.0282	0.0278
221279_8_A	-0.0357	0.0847	0.0812
221365_21_C	-0.0015	0.2899	0.2873
221405_36_A	0.0356	0.3788	0.3897
221444_19_T	0.0157	0.2203	0.2219
221619_16_A	-0.037	0.0877	0.0839
221689_11_T	0.1191	0.1286	0.1448
221706_11_G	-0.0152	0.4118	0.4027
221745_37_G	-0.0667	0.1385	0.1289
221753_29_T	0.2553	0.0704	0.0937
221764_30_T	-0.0261	0.0667	0.0644
221768_25_C	0.134	0.4085	0.4679
221775_77_A	-0.0072	0.0282	0.0278
221782_53_G	-0.1074	0.2059	0.1847
221823_63_T	-0.0294	0.0704	0.0679
221850_7_C	-0.0456	0.2698	0.2561
221962_13_T	0.1352	0.2714	0.3113
221969_59_C	0.2911	0.3548	0.4953
222051_5_T	-0.0181	0.4085	0.3984
222148_54_T	-0.0924	0.1818	0.1653
222207_79_T	-0.0625	0.1304	0.1219
222272_30_G	0.138	0.2676	0.308
222353_40_A	-0.0303	0.0725	0.0698
222377_20_A	-0.0308	0.0735	0.0708
222566_30_C	-0.0937	0.4648	0.4222
222692_13_A	0.0397	0.4085	0.4222
222885_66_T	-0.0448	0.0986	0.0937
222887_14_G	0.0349	0.1884	0.1938
223029_17_A	0.2387	0.375	0.4878
22303_20_A	-0.0222	0.0571	0.0555
223116_25_A	0.101	0.303	0.3343
22314_38_T	-0.0145	0.0423	0.0414
223140_52_T	-0.0448	0.0986	0.0937
223149_12_A	-0.0645	0.1343	0.1253
22315_8_T	-0.0448	0.0986	0.0937
223235_13_A	0.0577	0.4493	0.4731
223325_26_A	-0.0233	0.0597	0.0579
223465_11_T	-0.0233	0.0597	0.0579
223471_8_C	0.0143	0.4429	0.446
223534_31_A	-0.0413	0.0938	0.0894
223535_33_C	-0.0635	0.1324	0.1236
223599_60_A	0.1553	0.2899	0.3403
223684_59_G	-0.0072	0.0282	0.0278
223766_60_A	0.2499	0.3651	0.4819
223784_16_T	0.1682	0.1864	0.2219
223816_36_A	0.0534	0.4762	0.4989
22382_19_A	-0.0164	0.0476	0.0465
223831_30_G	-0.088	0.1739	0.1588
223849_39_T	-0.0184	0.463	0.4504
223861_32_T	-0.0076	0.0299	0.0294
223926_75_C	-0.0702	0.1452	0.1346
223932_36_T	-0.0236	0.0606	0.0588
223951_35_A	-0.1364	0.3521	0.308
223983_12_T	-0.0469	0.1029	0.0976
223986_9_A	-0.0455	0.1	0.095
223997_31_A	0.0365	0.1857	0.1913
22400_23_A	0.2553	0.0704	0.0937
224168_38_T	-0.0294	0.0704	0.0679
224398_11_G	0.0982	0.2258	0.2482
224500_19_C	-0.0154	0.0448	0.0438
224501_36_T	-0.1111	0.2113	0.189
224656_42_T	-0.0081	0.0317	0.0312
224657_46_A	-0.0149	0.0435	0.0425
224671_77_A	-0.0079	0.0308	0.0303
224906_11_C	-0.0075	0.0294	0.029
225079_27_A	-0.0299	0.0714	0.0689
225102_33_T	-0.1213	0.35	0.3099
225141_43_T	-0.0642	0.1356	0.1264
225170_27_A	0.0488	0.1818	0.1896
225270_15_G	-0.0448	0.0986	0.0937
225333_37_C	-0.0294	0.0704	0.0679
225337_27_A	0.0454	0.4706	0.4892
225341_7_T	-0.0172	0.05	0.0488
225396_76_A	-0.1282	0.2388	0.2103
225430_71_A	-0.0265	0.0678	0.0655
225529_35_A	-0.008	0.0312	0.0308
225533_45_T	-0.1765	0.3099	0.2619
22561_67_A	-0.1111	0.2113	0.189
225663_50_A	-0.0455	0.1	0.095
225679_11_A	-0.12	0.2254	0.2
225711_5_A	0.0759	0.2254	0.242
225820_34_A	-0.056	0.1194	0.1123
225904_43_T	0.0738	0.2286	0.2449
225946_5_T	0.1613	0.4194	0.4953
22607_28_A	0.1314	0.3385	0.3863
226098_16_C	-0.0229	0.0588	0.0571
226123_12_A	-0.0961	0.3099	0.2809
226174_43_G	-0.0598	0.127	0.1189
226218_23_G	-0.0219	0.0563	0.0548
226220_18_G	0.0395	0.2656	0.2743
226266_9_T	0.31	0.0571	0.082
226321_36_A	0.2081	0.197	0.2464
226487_24_A	-0.0345	0.082	0.0786
226544_26_T	-0.0853	0.169	0.1547
[truncated: 3,424 more rows]

## Sheet: VIU_per_loc_HOBS
mname	Fis	Hobs	Hexp
100026_14_A	-0.0214	0.3175	0.3084
100055_13_A	-0.0076	0.4769	0.4697
100377_5_A	-0.1611	0.3846	0.3291
100472_13_T	-0.0867	0.3214	0.2934
100492_31_C	-0.0159	0.0462	0.0451
100571_5_G	-0.222	0.4923	0.4005
100626_17_C	-0.0847	0.3692	0.338
100689_79_C	-0.0756	0.1538	0.142
100705_19_G	-0.0083	0.0323	0.0317
100716_59_T	-0.0783	0.1587	0.1461
100795_26_A	-0.0579	0.1231	0.1155
100897_14_G	0.0876	0.45	0.4888
100939_8_T	-0.2	0.3438	0.2847
100969_22_C	-0.0649	0.2982	0.2778
101072_7_A	0.191	0.4032	0.4936
101105_6_A	-0.0588	0.125	0.1172
101150_19_T	-0.0667	0.1385	0.1289
10121_25_G	-0.0159	0.0462	0.0451
101219_19_T	0.1547	0.3231	0.3788
101301_21_A	-0.0079	0.0308	0.0303
101328_14_A	-0.0328	0.0781	0.0751
101355_50_C	-0.0079	0.0308	0.0303
101368_64_T	-0.0323	0.0769	0.074
101379_77_C	-0.0079	0.0308	0.0303
10139_36_C	-0.008	0.0312	0.0308
101404_11_A	-0.1309	0.5692	0.5
101490_28_C	-0.024	0.0615	0.0596
101544_24_G	0.0222	0.3281	0.3329
101576_33_A	-0.0679	0.4308	0.4005
101600_35_G	0.0388	0.3774	0.3888
101602_58_C	0.1673	0.1167	0.1387
101619_6_A	0.0896	0.1538	0.1676
101946_36_T	0.1409	0.1231	0.142
101986_11_G	0.1049	0.2154	0.2386
102007_56_G	-0.0667	0.1385	0.1289
102043_8_T	-0.0756	0.1538	0.142
102052_28_T	-0.0407	0.0923	0.088
102074_20_T	-0.0161	0.0469	0.0458
102122_57_C	-0.0079	0.0308	0.0303
102143_25_G	0.2917	0.2154	0.3011
102185_12_A	-0.1034	0.2	0.18
102188_61_T	-0.024	0.0615	0.0596
102190_20_T	-0.024	0.0615	0.0596
102299_14_T	-0.0159	0.0462	0.0451
102310_27_T	-0.0088	0.0345	0.0339
102358_46_T	-0.0888	0.4154	0.3788
102461_15_A	0.0709	0.3	0.32
102555_13_A	-0.1034	0.2	0.18
102605_15_T	-0.036	0.3281	0.3143
102707_26_G	-0.2475	0.4062	0.3237
102754_29_A	0.0089	0.4	0.4005
102787_54_A	0.2628	0.1692	0.2273
102944_9_G	0.1111	0.3607	0.402
103002_29_A	-0.0161	0.0469	0.0458
103127_13_T	0.074	0.4667	0.4994
103279_7_C	-0.1034	0.2	0.18
103312_38_T	-0.0612	0.1321	0.1234
103329_12_G	-0.0333	0.0794	0.0762
103337_28_G	-0.0159	0.0462	0.0451
103655_65_T	-0.0159	0.0462	0.0451
103739_18_T	0.2805	0.2105	0.2893
103781_11_C	0.1409	0.3692	0.426
103804_34_C	-0.0286	0.0727	0.0701
103829_9_T	-0.165	0.2951	0.2515
103866_35_T	-0.0952	0.1915	0.1732
103988_5_C	-0.1351	0.25	0.2188
104033_18_C	0.1949	0.2586	0.3179
104211_27_C	-0.1613	0.2909	0.2486
104446_29_G	-0.0248	0.0635	0.0615
10454_28_C	-0.0079	0.0308	0.0303
104715_76_G	0.0458	0.4308	0.4478
104750_34_A	-0.0783	0.1587	0.1461
105190_14_C	0.0242	0.2063	0.2098
105452_23_A	-0.1852	0.3231	0.2709
105470_6_T	0.0675	0.1692	0.18
105526_19_T	-0.0957	0.1875	0.1699
105527_57_T	-0.0131	0.3538	0.3466
105558_37_T	-0.1538	0.2787	0.2399
105562_68_G	0.0041	0.2923	0.2912
105564_9_T	0.0204	0.3519	0.3558
105655_11_A	-0.0244	0.0625	0.0605
105674_15_A	-0.0714	0.1475	0.1367
105679_11_T	-0.1881	0.3279	0.2741
105721_69_C	-0.0435	0.5077	0.483
105828_11_A	0.0471	0.1846	0.1922
105967_7_T	-0.0407	0.0923	0.088
105974_33_T	0.0554	0.2128	0.2227
106040_31_C	-0.1136	0.4375	0.3901
106117_13_A	0.0262	0.2031	0.2069
10617_78_G	-0.1327	0.2462	0.2159
106234_46_G	0.1409	0.1231	0.142
106294_15_C	-0.0079	0.0308	0.0303
106326_12_T	-0.1273	0.2381	0.2098
1065_72_G	0.2727	0.1231	0.1676
106532_47_G	-0.1075	0.4308	0.3863
106555_40_C	-0.1091	0.2097	0.1877
106618_19_G	-0.0588	0.125	0.1172
106644_33_T	0.3134	0.2097	0.3022
106818_20_A	-0.1071	0.2063	0.1851
107014_39_A	0.0457	0.4769	0.4957
107017_23_C	-0.0642	0.1356	0.1264
10705_59_G	0.2082	0.0923	0.1155
107060_56_C	-0.1053	0.2031	0.1825
10721_62_T	-0.0492	0.1077	0.1019
107272_54_T	-0.1868	0.3273	0.2737
107295_31_C	-0.0847	0.1692	0.1549
107316_52_C	-0.0579	0.1231	0.1155
107684_16_A	-0.0678	0.1406	0.1307
107782_21_T	0.1673	0.1167	0.1387
107848_69_C	-0.0159	0.0462	0.0451
107945_38_T	0.1409	0.1231	0.142
108094_49_A	-0.0588	0.1273	0.1192
108188_27_T	-0.0131	0.3538	0.3466
108252_79_T	-0.2363	0.4615	0.3711
108281_46_A	-0.0526	0.1148	0.1082
108294_28_A	-0.0159	0.0462	0.0451
108307_7_A	0.1719	0.1077	0.1289
108322_21_A	-0.0893	0.1774	0.1617
108418_57_T	-0.0407	0.0923	0.088
108443_35_G	0.0135	0.2903	0.2919
108456_18_A	0.3081	0.0615	0.088
108473_5_T	0.1422	0.2769	0.32
108480_27_T	0.0041	0.2923	0.2912
108492_9_A	0.0605	0.4677	0.4936
10856_50_A	0.1409	0.4308	0.497
108670_19_C	0.0199	0.2812	0.2847
108699_45_C	0.0041	0.2923	0.2912
108712_17_G	0.0099	0.2154	0.2159
108718_32_C	0.1748	0.4062	0.4878
108749_5_A	0.1138	0.1385	0.1549
108829_61_A	0.1802	0.2154	0.2604
108907_38_G	-0.008	0.0312	0.0308
109_14_C	0.1853	0.4035	0.4902
109239_18_T	0.2075	0.0938	0.1172
109240_79_T	-0.1228	0.2308	0.2041
10948_5_A	0.1339	0.4286	0.4898
109585_12_A	-0.0667	0.1385	0.1289
109603_17_G	-0.0323	0.3231	0.3107
109627_14_G	-0.0081	0.0317	0.0312
109635_21_G	0.1711	0.1094	0.1307
109642_32_G	-0.008	0.0312	0.0308
109710_61_T	-0.0079	0.0308	0.0303
109791_72_G	-0.0129	0.3906	0.3827
10983_27_G	-0.0407	0.0923	0.088
109852_51_C	-0.1228	0.2308	0.2041
109877_51_C	0.0099	0.2154	0.2159
110089_15_A	-0.0068	0.3548	0.3496
110123_12_C	-0.0323	0.0769	0.074
110402_69_C	-0.1463	0.3692	0.32
11046_37_T	0.1097	0.2615	0.2912
110501_34_C	-0.024	0.0615	0.0596
110801_50_A	-0.2308	0.3846	0.3107
110944_21_G	-0.0827	0.3158	0.2893
110947_37_C	-0.1034	0.2	0.18
111086_39_A	0.1267	0.3438	0.3901
111178_19_A	0.0791	0.4615	0.497
111212_8_C	-0.0079	0.0308	0.0303
111313_21_T	-0.0079	0.0308	0.0303
111330_41_T	-0.0579	0.1231	0.1155
111342_73_C	-0.094	0.1846	0.1676
11143_27_A	-0.0678	0.1406	0.1307
111493_25_C	-0.1871	0.5088	0.4255
111518_23_T	-0.0756	0.1538	0.142
111862_6_A	0.0354	0.3333	0.3424
111923_18_A	-0.1909	0.4154	0.3466
111924_9_C	-0.0328	0.0781	0.0751
112017_66_C	-0.0161	0.0469	0.0458
112119_76_A	-0.0638	0.1373	0.1278
112123_33_A	-0.219	0.3692	0.3011
112124_43_T	-0.0413	0.0938	0.0894
112168_8_T	-0.0161	0.0469	0.0458
112180_17_A	-0.1494	0.2745	0.2368
112224_35_T	-0.0695	0.4769	0.4427
112226_13_G	-0.0292	0.3279	0.316
112237_12_G	-0.0475	0.4615	0.4374
112271_9_G	0.0328	0.4531	0.4647
112397_33_A	-0.0579	0.1231	0.1155
112431_21_A	-0.1355	0.4844	0.4237
112436_28_A	-0.024	0.0615	0.0596
112485_44_C	-0.0159	0.0462	0.0451
112512_22_T	-0.0323	0.0769	0.074
112537_33_A	-0.0073	0.2308	0.2273
112587_22_T	-0.0996	0.4333	0.3911
112591_40_T	-0.0248	0.0635	0.0615
112723_15_A	-0.1279	0.4769	0.42
112882_39_T	0.0075	0.4769	0.4768
112904_74_T	-0.113	0.2154	0.1922
11297_27_A	0.116	0.377	0.4226
112979_7_G	-0.1376	0.3667	0.32
112994_26_T	0.1409	0.1231	0.142
113007_30_A	-0.1743	0.3077	0.2604
113048_33_T	-0.0492	0.1077	0.1019
113065_9_A	-0.0323	0.3692	0.355
11316_25_T	-0.0588	0.125	0.1172
113161_5_A	-0.1905	0.5938	0.4956
113338_24_C	-0.0847	0.1692	0.1549
113402_71_T	-0.0579	0.1231	0.1155
113427_8_A	-0.082	0.5231	0.48
113449_50_A	0.0022	0.3438	0.3418
113661_54_C	0.0911	0.3438	0.375
113816_66_T	-0.0323	0.0769	0.074
113832_49_A	0.1211	0.3704	0.417
113935_46_T	0.0919	0.3846	0.42
113945_67_T	-0.094	0.1846	0.1676
113958_61_A	-0.1363	0.5231	0.4573
11401_10_A	0.163	0.125	0.1478
114095_20_G	0.1476	0.371	0.4312
114156_46_T	-0.0847	0.1692	0.1549
114166_48_A	-0.0427	0.0968	0.0921
114286_51_T	-0.0702	0.1452	0.1346
114727_60_T	-0.0619	0.1311	0.1225
114733_44_T	0.1409	0.1231	0.142
115020_20_T	-0.024	0.0615	0.0596
115094_27_A	-0.0495	0.1111	0.1049
115113_21_A	-0.0079	0.0308	0.0303
115152_79_T	-0.0407	0.0923	0.088
115178_40_A	-0.0159	0.0462	0.0451
115259_9_T	-0.0667	0.1385	0.1289
115295_11_T	-0.1228	0.4098	0.3624
115362_29_A	-0.2393	0.5625	0.4512
115493_59_A	-0.1532	0.2769	0.2386
115561_24_T	0.287	0.2615	0.3632
115728_36_T	-0.0598	0.127	0.1189
115771_52_G	-0.0323	0.0769	0.074
115803_16_T	-0.1327	0.2462	0.2159
115898_25_A	-0.2	0.3438	0.2847
116047_47_C	0.0829	0.4308	0.4658
116062_39_C	0.1399	0.125	0.144
116216_21_G	-0.0099	0.0385	0.0377
116278_9_T	-0.0407	0.0923	0.088
116317_14_T	-0.0667	0.1385	0.1289
116335_46_T	-0.0407	0.0923	0.088
116355_10_G	-0.3125	0.4844	0.3671
116419_50_A	-0.008	0.0312	0.0308
116505_42_T	0.1552	0.14	0.1638
116533_9_A	-0.0889	0.18	0.1638
116645_17_C	-0.2	0.3462	0.2862
116796_9_A	-0.0248	0.0635	0.0615
116961_6_T	-0.113	0.2154	0.1922
117041_20_A	0.3191	0.3231	0.4697
117096_37_G	0.0628	0.1774	0.1877
117148_45_T	-0.0492	0.1077	0.1019
117158_47_G	-0.1034	0.2	0.18
117229_23_T	0.1279	0.2	0.2273
117373_18_T	-0.1963	0.3385	0.2812
117398_24_T	-0.0492	0.1077	0.1019
117464_18_C	-0.222	0.4923	0.4005
117549_17_A	-0.1228	0.2308	0.2041
117602_5_G	0.0973	0.3077	0.338
117689_28_T	-0.1034	0.2	0.18
117926_68_T	-0.0159	0.0462	0.0451
118083_36_T	-0.0579	0.1231	0.1155
118124_7_A	0.2257	0.3538	0.4527
118128_5_T	-0.0579	0.1231	0.1155
118181_34_A	-0.0413	0.0938	0.0894
118252_31_A	-0.0339	0.0806	0.0774
118320_7_A	-0.094	0.1846	0.1676
118333_21_A	0.2	0.1091	0.1349
118342_30_C	0.1693	0.1129	0.1346
118348_66_T	0.1747	0.3958	0.4737
118561_16_C	-0.0492	0.1077	0.1019
118636_12_T	0.2068	0.3968	0.4955
118820_16_G	0.1651	0.3538	0.42
118902_51_G	-0.0244	0.0625	0.0605
118945_19_C	0.1331	0.1379	0.1576
1191_30_A	-0.0492	0.1077	0.1019
119303_56_A	-0.0579	0.1231	0.1155
119307_5_T	-0.0323	0.0769	0.074
119418_21_G	-0.0134	0.5	0.4895
119535_62_T	0.0129	0.3692	0.3711
119602_41_C	-0.0888	0.5333	0.4861
119719_39_G	-0.0076	0.3846	0.3788
119844_16_A	-0.05	0.1094	0.1034
120044_13_T	-0.0079	0.0308	0.0303
120126_6_A	0.2892	0.1489	0.2067
120188_37_C	-0.0402	0.2615	0.2496
120208_79_T	-0.0492	0.1077	0.1019
120538_15_G	-0.0456	0.2698	0.2561
120565_15_G	-0.113	0.2154	0.1922
120634_36_A	-0.0079	0.0308	0.0303
120678_31_C	0.1181	0.3231	0.3632
120726_27_G	-0.0159	0.0462	0.0451
120823_74_A	0.0261	0.3231	0.3291
120974_19_T	-0.0159	0.0462	0.0451
121094_29_T	-0.1351	0.25	0.2188
121095_6_T	-0.1193	0.2258	0.2003
121186_16_A	0.2008	0.3846	0.4768
121343_50_G	-0.1579	0.2857	0.2449
121415_9_C	0	0.0204	0.0202
121474_6_G	0.2352	0.25	0.3237
121516_38_G	-0.0492	0.1077	0.1019
121551_41_G	0.0471	0.1846	0.1922
121712_16_T	0.0471	0.1846	0.1922
121920_45_T	0.0288	0.3594	0.3671
122090_12_G	-0.0435	0.0984	0.0935
122122_45_A	-0.094	0.1846	0.1676
12218_44_G	-0.0275	0.0702	0.0677
122478_47_A	-0.0492	0.1077	0.1019
122493_15_T	-0.1089	0.2105	0.1884
122516_5_C	-0.2	0.3438	0.2847
122582_59_C	-0.0385	0.0909	0.0868
122838_10_A	-0.0667	0.1385	0.1289
122851_60_T	-0.0756	0.1538	0.142
122952_21_T	0.1181	0.3231	0.3632
123078_51_G	-0.0667	0.1385	0.1289
123127_15_C	-0.24	0.5172	0.4144
123179_61_G	0.2008	0.3846	0.4768
12319_39_A	-0.0536	0.1167	0.1099
123220_20_T	-0.0323	0.0769	0.074
123405_22_G	-0.1964	0.44	0.3648
123507_42_G	-0.0328	0.0781	0.0751
123679_10_T	0.1802	0.2154	0.2604
123712_22_T	-0.0579	0.1231	0.1155
123771_14_A	-0.0413	0.0938	0.0894
123779_11_C	-0.0667	0.1385	0.1289
123807_23_C	-0.1193	0.2258	0.2003
12382_54_T	0.3118	0.1077	0.1549
123822_9_T	-0.0492	0.1077	0.1019
123834_25_G	-0.1034	0.2	0.18
123867_57_A	-0.024	0.0615	0.0596
123903_33_C	-0.0579	0.1231	0.1155
124350_57_G	-0.0435	0.0984	0.0935
124417_5_T	0.2896	0.3404	0.4726
124500_9_A	-0.1636	0.2923	0.2496
124512_24_G	-0.0413	0.0938	0.0894
124713_9_A	-0.0492	0.1077	0.1019
124741_36_T	-0.0526	0.4255	0.4002
124805_77_A	-0.115	0.2188	0.1948
124908_41_C	-0.0847	0.1692	0.1549
12503_44_A	-0.024	0.0615	0.0596
125030_21_A	0.0079	0.2188	0.2188
125189_14_T	0.1037	0.2698	0.2984
125227_74_T	-0.1209	0.2308	0.2041
125230_31_A	0.0896	0.1538	0.1676
125313_49_T	0.0457	0.4769	0.4957
125319_41_A	-0.1327	0.2462	0.2159
12534_64_C	0.0423	0.2615	0.2709
125491_26_C	-0.0328	0.0781	0.0751
125705_12_A	-0.045	0.1017	0.0965
125794_25_C	-0.0159	0.0462	0.0451
125848_16_T	-0.0123	0.4154	0.4072
12588_5_T	-0.0407	0.0923	0.088
126034_69_T	0.2527	0.2615	0.3466
12626_16_T	-0.0812	0.3065	0.2813
126308_6_C	0.2274	0.3692	0.4734
126405_59_T	0.0896	0.1538	0.1676
126487_12_C	-0.1845	0.5806	0.487
126559_22_G	-0.0756	0.1538	0.142
126760_5_A	0.0675	0.1692	0.18
126778_49_T	-0.0862	0.1719	0.1571
126819_20_T	-0.0131	0.3538	0.3466
126840_7_A	-0.0088	0.0345	0.0339
126917_35_A	-0.0598	0.127	0.1189
126949_61_A	-0.024	0.0615	0.0596
126956_35_A	0.3081	0.0615	0.088
126963_34_A	-0.0756	0.1538	0.142
126966_42_T	-0.0185	0.0536	0.0521
126990_23_G	-0.0161	0.0469	0.0458
126993_39_G	-0.0092	0.0357	0.0351
127029_45_T	-0.0579	0.1231	0.1155
12703_37_G	-0.0545	0.4462	0.42
127068_9_T	0.1487	0.1905	0.2217
127139_22_A	-0.0265	0.0678	0.0655
127248_71_T	-0.0092	0.0357	0.0351
127258_16_T	0.2068	0.0952	0.1189
127429_20_C	0.1621	0.4219	0.4989
12758_7_A	-0.069	0.1429	0.1327
127919_13_A	-0.1532	0.4308	0.3711
128012_58_C	-0.0328	0.0781	0.0751
128121_26_C	-0.0407	0.0923	0.088
128295_12_G	-0.0796	0.1613	0.1483
128351_22_A	-0.1327	0.2462	0.2159
128501_70_A	0.1503	0.3281	0.3827
128550_6_T	0.211	0.38	0.4758
128721_16_C	-0.1034	0.2	0.18
128751_56_C	0.1314	0.3385	0.3863
128880_6_T	-0.0079	0.0308	0.0303
128993_54_A	0.1259	0.2031	0.2303
129070_19_A	0.1634	0.3692	0.4374
129205_14_T	-0.1071	0.2063	0.1851
129299_18_T	0.2163	0.2903	0.3668
129362_56_G	-0.1081	0.5312	0.4761
129436_26_A	-0.0345	0.082	0.0786
12975_44_G	0.0758	0.2419	0.2595
129858_26_G	0.1	0.4219	0.4647
129932_54_A	-0.094	0.1846	0.1676
129937_63_A	-0.024	0.0615	0.0596
130058_52_G	-0.0079	0.0308	0.0303
130151_36_T	-0.069	0.1429	0.1327
130264_13_A	0.1547	0.3231	0.3788
130289_58_A	-0.008	0.0312	0.0308
130299_8_A	-0.1636	0.2923	0.2496
130317_22_C	0.2921	0.3385	0.4734
130547_79_T	-0.0076	0.4769	0.4697
130626_58_G	-0.2075	0.3538	0.2912
130804_47_A	-0.0323	0.0769	0.074
131140_6_A	-0.0783	0.1587	0.1461
131244_53_C	0.0307	0.3279	0.3354
131435_24_T	-0.0667	0.1385	0.1289
131465_46_A	0.11	0.2281	0.2538
131504_48_T	0.3147	0.28	0.4032
131549_5_G	-0.0339	0.0806	0.0774
131569_12_T	-0.1273	0.2381	0.2098
131633_14_A	-0.0278	0.4	0.3863
131841_48_A	-0.0159	0.0462	0.0451
131911_28_T	0.0896	0.1538	0.1676
13206_13_C	0.0496	0.4762	0.4969
132184_37_A	-0.0333	0.0794	0.0762
132273_39_C	-0.0095	0.037	0.0364
132310_61_C	-0.0016	0.4615	0.4573
132353_68_A	-0.0328	0.0781	0.0751
132373_12_T	0.2574	0.2812	0.375
132391_10_A	-0.1611	0.3846	0.3291
132476_18_G	0.2523	0.0769	0.1019
132545_19_A	-0.0323	0.0769	0.074
132560_15_G	0.2398	0.2632	0.3424
132666_10_T	-0.0836	0.3333	0.3047
132684_15_T	-0.0244	0.0625	0.0605
132820_24_T	-0.024	0.0615	0.0596
132826_5_A	-0.042	0.0952	0.0907
132945_9_G	-0.0732	0.5077	0.4697
133099_56_A	-0.0407	0.0923	0.088
133306_49_T	-0.024	0.0615	0.0596
133319_31_C	-0.024	0.0615	0.0596
133439_25_A	-0.0079	0.0308	0.0303
133528_17_G	0.2089	0.322	0.4029
133585_17_A	-0.0407	0.0923	0.088
13375_15_A	-0.0159	0.0462	0.0451
133788_52_T	-0.0079	0.0308	0.0303
133791_26_A	-0.3043	0.4754	0.3624
133795_5_T	-0.1228	0.2308	0.2041
133829_13_T	-0.0328	0.0781	0.0751
133891_22_G	0.1653	0.1207	0.1431
133955_62_G	0.0423	0.2615	0.2709
134020_66_C	-0.1019	0.3846	0.3466
134050_6_A	-0.0588	0.125	0.1172
134096_22_A	-0.0517	0.1129	0.1065
134134_20_T	-0.1068	0.3906	0.3505
134168_5_G	-0.1731	0.5161	0.437
134230_13_G	-0.0785	0.5283	0.4856
134305_28_T	-0.1585	0.5692	0.4882
134560_49_C	-0.0756	0.1538	0.142
134638_21_T	-0.0261	0.0667	0.0644
134773_38_A	-0.0492	0.1077	0.1019
13481_32_C	0.0662	0.4576	0.4856
13485_6_G	0.0594	0.459	0.4837
135004_12_C	-0.1016	0.3231	0.2912
13515_12_C	0.1279	0.4098	0.4656
135219_5_T	0.0099	0.2154	0.2159
135289_13_C	-0.0667	0.1385	0.1289
135337_32_T	-0.0479	0.4154	0.3935
135357_36_G	0.0503	0.4769	0.4981
135525_33_T	-0.0079	0.0308	0.0303
135646_43_T	-0.0667	0.1385	0.1289
135703_62_G	0.1619	0.1273	0.1502
136113_34_G	0.2434	0.3279	0.4289
136116_27_A	0.0164	0.4426	0.4463
136125_22_C	-0.0285	0.5161	0.4979
136152_48_G	-0.0402	0.2615	0.2496
136153_5_T	-0.029	0.254	0.2449
136253_43_A	-0.1963	0.3385	0.2812
13635_64_C	-0.0492	0.1077	0.1019
136430_49_A	-0.1327	0.2462	0.2159
136459_10_C	0.3274	0.1406	0.2069
136662_18_T	-0.113	0.2154	0.1922
136706_29_T	0.3333	0.2581	0.3829
136814_45_G	0.2278	0.3333	0.4274
136866_11_T	0.1507	0.2381	0.2778
136892_31_T	0.1111	0.3607	0.402
136916_61_C	-0.1458	0.2679	0.232
136940_19_C	-0.0769	0.1562	0.144
137021_12_T	-0.0159	0.0462	0.0451
137026_66_A	-0.0084	0.0328	0.0322
13710_19_T	-0.0182	0.0526	0.0512
137241_10_T	0.0939	0.2833	0.3099
137420_78_C	0.1656	0.2615	0.3107
137606_6_A	-0.1509	0.2742	0.2366
137621_44_T	0.1506	0.1875	0.2188
137667_29_G	0.0883	0.1562	0.1699
137704_15_C	0.0409	0.4	0.4137
137903_49_A	0.2691	0.3	0.4061
138173_11_A	-0.0413	0.0938	0.0894
138243_7_T	-0.094	0.1846	0.1676
138248_5_A	-0.094	0.1846	0.1676
138328_69_G	-0.0079	0.0308	0.0303
138442_22_T	-0.0079	0.0308	0.0303
138480_71_T	-0.119	0.4	0.355
138607_50_G	-0.2	0.4364	0.361
138619_17_A	0.066	0.1719	0.1825
138624_11_C	-0.008	0.0312	0.0308
13864_33_C	-0.0545	0.1186	0.1116
138660_44_T	0.0437	0.1905	0.1975
138663_19_T	0.1653	0.1207	0.1431
138678_9_A	0.0229	0.4308	0.4374
138958_15_T	-0.0413	0.0938	0.0894
138997_43_G	0.2883	0.3594	0.4999
139051_45_A	0.3261	0.1429	0.2098
13914_18_A	-0.0579	0.1231	0.1155
139150_37_C	-0.0278	0.4	0.3863
139241_26_A	-0.0081	0.0317	0.0312
139367_7_C	-0.0756	0.1538	0.142
139380_48_C	-0.0176	0.4444	0.4334
139389_71_G	-0.0345	0.082	0.0786
139590_34_G	-0.1963	0.5846	0.4857
139651_6_A	-0.0322	0.377	0.3624
13972_48_A	-0.1136	0.4107	0.3659
13980_22_A	-0.0328	0.0781	0.0751
139815_9_T	-0.0079	0.0308	0.0303
139924_22_C	-0.0917	0.4923	0.4478
139975_24_T	-0.0667	0.1385	0.1289
140133_14_C	0.0857	0.3692	0.4005
14025_5_C	0.1409	0.1231	0.142
14029_24_A	0.0514	0.2623	0.2741
140313_13_A	-0.0556	0.1207	0.1134
140475_38_T	-0.1089	0.2105	0.1884
140524_73_A	0.1886	0.3846	0.4697
140556_21_C	-0.113	0.2154	0.1922
140557_69_T	-0.0756	0.1538	0.142
14056_31_A	-0.0579	0.1231	0.1155
140616_52_G	0.1957	0.1176	0.1446
140630_16_A	-0.0217	0.0625	0.0605
140672_12_C	0.0519	0.3692	0.3863
140694_13_C	-0.0879	0.4462	0.4072
140819_12_C	0.0079	0.2188	0.2188
140820_47_T	-0.0526	0.1148	0.1082
140848_75_G	0.1278	0.3651	0.4148
140937_44_A	0.0896	0.1538	0.1676
141022_38_T	-0.0862	0.1719	0.1571
141056_6_T	-0.0079	0.0308	0.0303
141069_46_T	0.2119	0.377	0.4737
141086_7_T	-0.0159	0.0462	0.0451
14133_40_A	-0.0172	0.05	0.0488
14134_27_T	-0.0073	0.2308	0.2273
141475_28_A	-0.0159	0.0462	0.0451
141527_29_G	-0.1052	0.5082	0.4565
141648_20_T	0.0675	0.2542	0.2702
141721_53_A	-0.0756	0.1538	0.142
141778_47_G	-0.042	0.0952	0.0907
141810_27_G	0.0335	0.3538	0.3632
14183_18_T	-0.0323	0.0769	0.074
141894_16_A	-0.0508	0.1111	0.1049
141902_8_T	-0.0407	0.0923	0.088
141976_11_T	-0.0229	0.5085	0.493
141979_73_G	0.0455	0.1875	0.1948
14204_34_C	0.0242	0.2063	0.2098
142047_33_A	-0.0566	0.1228	0.1153
142147_31_A	0.1049	0.2154	0.2386
142188_61_C	-0.0579	0.1231	0.1155
142239_44_G	-0.0485	0.1091	0.1031
14227_8_T	-0.0883	0.3167	0.2888
142302_56_C	0.1634	0.3692	0.4374
142303_36_T	-0.1228	0.2308	0.2041
142592_11_T	-0.094	0.1846	0.1676
14272_40_T	-0.0579	0.1231	0.1155
142787_18_T	-0.098	0.193	0.1744
14281_12_C	-0.0417	0.098	0.0932
142821_11_A	0.2695	0.2581	0.3496
142852_27_G	-0.113	0.2154	0.1922
142906_25_A	-0.0667	0.1385	0.1289
142919_20_C	0.1152	0.3692	0.4137
142921_41_T	-0.0492	0.1077	0.1019
14297_40_T	-0.113	0.2154	0.1922
143021_7_C	-0.0323	0.0769	0.074
143208_30_A	0.1092	0.4444	0.4938
143404_7_T	-0.0847	0.1692	0.1549
143405_67_A	-0.0143	0.3077	0.3011
143435_28_A	0.1864	0.3231	0.3935
143436_27_T	-0.1141	0.5574	0.4966
143464_35_A	-0.0407	0.0923	0.088
143491_55_A	-0.024	0.0615	0.0596
143507_68_C	-0.0204	0.0588	0.0571
143641_27_T	-0.1228	0.2308	0.2041
143710_15_T	-0.0297	0.0755	0.0726
143713_40_T	-0.1034	0.2	0.18
143730_50_A	-0.0492	0.1077	0.1019
143857_10_T	-0.0079	0.0308	0.0303
143892_65_C	-0.1532	0.4308	0.3711
143985_8_C	-0.0847	0.1692	0.1549
144096_57_A	-0.3182	0.4915	0.3707
144180_17_T	-0.1963	0.3385	0.2812
144250_8_A	-0.0877	0.1746	0.1594
144322_49_C	-0.0741	0.1525	0.1409
144567_67_T	-0.0957	0.1875	0.1699
14470_19_C	-0.0407	0.0923	0.088
144789_34_A	0.1839	0.4	0.4857
144809_14_G	-0.1296	0.4127	0.3628
144836_25_A	-0.113	0.2154	0.1922
144862_5_T	-0.0323	0.0769	0.074
144970_13_C	0.3068	0.0645	0.0921
145087_17_T	-0.0159	0.0462	0.0451
145187_6_C	-0.0667	0.1385	0.1289
145188_30_G	-0.0492	0.1077	0.1019
145217_23_G	-0.0407	0.0923	0.088
145261_31_T	-0.0847	0.1692	0.1549
145279_50_C	-0.133	0.3607	0.316
145449_7_A	0.17	0.3175	0.3789
145543_6_G	0.1743	0.3125	0.375
145601_33_T	0.3308	0.3065	0.453
145643_14_C	0.0262	0.2031	0.2069
145664_39_A	-0.1429	0.2615	0.2273
145717_41_T	0.1364	0.4154	0.4768
145769_35_G	-0.2217	0.5532	0.4491
145808_47_C	0.2929	0.1562	0.2188
145824_19_G	-0.134	0.25	0.2188
145835_16_G	0.2727	0.1231	0.1676
145853_67_A	-0.0492	0.1077	0.1019
145854_23_T	0.2535	0.2857	0.3789
14592_20_C	0.0445	0.3469	0.3592
146148_76_A	-0.0579	0.1231	0.1155
14627_6_C	0.2335	0.1846	0.2386
146316_47_T	0.2521	0.1864	0.2466
146348_36_A	-0.0847	0.1692	0.1549
146542_33_T	-0.0588	0.2812	0.2637
146793_25_A	0.1743	0.3125	0.375
146800_41_G	-0.219	0.3692	0.3011
146802_46_C	-0.1273	0.2381	0.2098
146861_34_A	0.3081	0.0615	0.088
147002_28_A	-0.0079	0.0308	0.0303
147004_72_T	-0.0328	0.0781	0.0751
147024_19_C	0.1784	0.3077	0.3711
147037_16_A	-0.1262	0.2373	0.2091
147049_20_T	0.2075	0.0938	0.1172
147108_32_A	-0.0407	0.0923	0.088
147122_25_T	-0.0492	0.1077	0.1019
147180_20_A	-0.0579	0.1231	0.1155
147269_5_T	-0.0248	0.0635	0.0615
147631_11_A	-0.0079	0.0308	0.0303
147721_15_T	-0.024	0.0615	0.0596
147726_40_A	0.2717	0.125	0.1699
147733_20_T	0.1864	0.3231	0.3935
147736_13_A	-0.0609	0.129	0.1207
147873_9_G	-0.0073	0.2308	0.2273
147939_9_A	0.0116	0.4923	0.4942
147975_11_T	0.1	0.1636	0.18
148181_11_G	-0.1743	0.3077	0.2604
148221_23_A	-0.1334	0.4915	0.4305
148378_42_T	-0.0244	0.0625	0.0605
148400_70_T	-0.0323	0.0769	0.074
148464_77_C	-0.024	0.0615	0.0596
14847_42_G	-0.0678	0.1406	0.1307
148567_9_G	-0.0909	0.1803	0.1641
148676_7_A	-0.0667	0.1385	0.1289
148697_8_A	0.2271	0.3651	0.4678
148875_15_T	-0.0261	0.0667	0.0644
148889_36_C	-0.1754	0.5846	0.4942
148920_25_T	-0.1034	0.2	0.18
148989_46_A	-0.0609	0.129	0.1207
148990_23_A	-0.0702	0.1452	0.1346
149044_9_G	-0.125	0.2344	0.2069
149048_14_G	-0.0286	0.0727	0.0701
149136_59_C	-0.0812	0.3065	0.2813
149329_18_G	-0.0328	0.0781	0.0751
149468_74_A	-0.0475	0.4615	0.4374
149557_48_A	-0.0973	0.1905	0.1723
14960_40_A	-0.0459	0.4769	0.4527
149600_44_T	-0.0413	0.0938	0.0894
149642_46_C	0.0911	0.3438	0.375
149763_7_C	-0.0428	0.2656	0.2528
14981_44_T	-0.1034	0.2	0.18
149906_39_T	0.1138	0.1385	0.1549
149926_7_T	-0.0714	0.2923	0.2709
149930_11_G	-0.0392	0.0926	0.0883
150109_25_A	-0.0598	0.127	0.1189
150121_10_T	-0.0164	0.0476	0.0465
150153_35_T	0.0632	0.3846	0.4072
150165_7_T	0.066	0.1719	0.1825
150425_17_A	0.0864	0.4603	0.4995
150603_65_C	-0.0161	0.0469	0.0458
150716_8_T	0.1205	0.3051	0.3436
150878_33_G	-0.1416	0.4219	0.3671
150879_12_C	0.1409	0.1231	0.142
150897_40_T	-0.0323	0.3231	0.3107
150959_40_T	-0.0345	0.082	0.0786
151111_46_A	-0.1963	0.3385	0.2812
151141_44_A	-0.0714	0.2923	0.2709
151195_13_A	-0.2549	0.4154	0.3291
15124_47_T	0.0471	0.1846	0.1922
1513_41_G	-0.0563	0.3906	0.3671
151494_29_T	-0.0407	0.0923	0.088
151495_36_T	-0.1351	0.25	0.2188
151513_18_G	-0.1463	0.3692	0.32
151525_75_A	-0.0625	0.1346	0.1256
151593_14_A	-0.1455	0.2656	0.2303
151598_17_A	-0.0877	0.1746	0.1594
151677_33_T	0.0796	0.3968	0.4274
151701_56_T	-0.0492	0.1077	0.1019
151714_66_A	0.2628	0.1692	0.2273
151803_72_C	0.0122	0.4219	0.4237
151887_23_T	-0.0893	0.1774	0.1617
152108_14_A	0.066	0.1719	0.1825
152111_69_G	0.1918	0.4	0.4904
152121_26_A	0.0455	0.1875	0.1948
152228_6_A	-0.1263	0.5	0.4409
152254_16_T	-0.1667	0.2969	0.2528
152446_6_A	-0.0667	0.1385	0.1289
152486_24_A	-0.22	0.371	0.3022
152511_10_T	-0.028	0.0714	0.0689
152704_65_A	0.125	0.4375	0.4956
152779_52_G	-0.0435	0.102	0.0968
152791_27_G	0.2041	0.1587	0.1975
152820_16_G	-0.0492	0.1077	0.1019
152985_23_A	-0.0407	0.0923	0.088
153048_21_G	0.0079	0.2188	0.2188
153129_34_C	-0.0339	0.0806	0.0774
15337_61_A	-0.1429	0.2615	0.2273
153379_15_T	-0.0079	0.0308	0.0303
153430_43_C	-0.1532	0.2769	0.2386
153463_57_T	-0.0323	0.0769	0.074
15347_20_A	-0.094	0.1846	0.1676
153533_12_T	-0.1717	0.3051	0.2585
153558_70_C	0.2109	0.3077	0.3863
153578_18_T	-0.1019	0.3846	0.3466
153583_26_T	-0.0323	0.3692	0.355
153681_30_T	0.051	0.3636	0.3795
15379_6_G	-0.0092	0.0357	0.0351
153855_6_T	-0.1973	0.5873	0.4874
15405_8_T	-0.1463	0.3692	0.32
154154_18_C	-0.094	0.1846	0.1676
154170_42_T	-0.0079	0.0308	0.0303
154402_52_T	0.0467	0.375	0.3901
154408_66_T	-0.0492	0.1077	0.1019
15441_9_A	-0.0184	0.3968	0.3866
15442_12_T	-0.024	0.0615	0.0596
154506_18_T	-0.1034	0.2	0.18
154574_6_A	-0.0159	0.0462	0.0451
154782_62_T	0.0035	0.2258	0.2248
15488_10_T	-0.1601	0.3871	0.3314
155012_73_G	0.2215	0.2034	0.2585
155032_13_A	-0.1314	0.3538	0.3107
155114_64_A	-0.2991	0.5231	0.4005
155193_66_A	-0.1171	0.2222	0.1975
155226_12_A	0.0723	0.375	0.4004
155244_74_G	-0.024	0.0615	0.0596
15527_17_C	-0.0702	0.1452	0.1346
155323_22_G	-0.0701	0.4	0.3711
155441_24_A	0.0847	0.2812	0.3047
155488_76_T	0.202	0.2063	0.2561
15555_40_G	-0.0083	0.0323	0.0317
155558_24_G	-0.0081	0.0317	0.0312
155637_59_T	-0.0159	0.0462	0.0451
155655_35_A	-0.0079	0.0308	0.0303
155719_12_C	-0.0826	0.1667	0.1528
155772_18_C	-0.0667	0.1385	0.1289
155776_70_G	-0.0667	0.1385	0.1289
155813_40_A	-0.024	0.0615	0.0596
155836_30_A	-0.0559	0.2769	0.2604
155855_52_A	-0.0588	0.125	0.1172
155912_27_C	-0.0084	0.0328	0.0322
15595_67_G	-0.0588	0.2812	0.2637
155982_37_A	-0.0476	0.1071	0.1014
156093_56_A	0	0.02	0.0198
156187_40_C	0.0079	0.2188	0.2188
156499_26_G	-0.0407	0.0923	0.088
156661_56_C	-0.008	0.0312	0.0308
156672_36_A	-0.0579	0.1231	0.1155
156822_17_A	-0.1028	0.2	0.18
156901_41_T	-0.0159	0.0462	0.0451
156906_66_T	0.0303	0.3846	0.3935
156921_29_A	-0.0588	0.125	0.1172
156958_17_T	-0.1731	0.3065	0.2595
157019_71_A	-0.0079	0.0308	0.0303
157091_35_T	-0.0143	0.3077	0.3011
157108_21_A	-0.0159	0.0462	0.0451
157111_8_A	-0.0862	0.1719	0.1571
157115_6_T	-0.094	0.1846	0.1676
157139_6_C	-0.0667	0.1404	0.1305
157359_46_G	-0.0092	0.5082	0.4995
157428_42_G	-0.0079	0.0308	0.0303
157606_33_T	-0.0407	0.0923	0.088
157703_72_G	-0.0612	0.1321	0.1234
157942_56_G	0.0229	0.4308	0.4374
157960_9_T	-0.117	0.3443	0.306
158113_11_C	-0.0796	0.1613	0.1483
158200_5_G	-0.0847	0.1692	0.1549
158214_14_T	-0.0847	0.1692	0.1549
158266_54_C	-0.024	0.0615	0.0596
158419_67_T	-0.0407	0.0923	0.088
158422_6_C	-0.0756	0.1538	0.142
158531_17_C	0.021	0.4923	0.4989
158736_33_A	-0.0248	0.0635	0.0615
158766_11_G	-0.0167	0.0484	0.0472
158921_27_A	-0.0172	0.05	0.0488
159131_14_T	0.0675	0.2542	0.2702
159254_59_T	0.2588	0.3125	0.4175
15944_71_C	-0.0407	0.0923	0.088
159469_51_C	0.3054	0.0678	0.0965
159547_57_T	-0.1075	0.4308	0.3863
159672_39_C	-0.0769	0.1579	0.1454
159828_12_C	-0.0172	0.05	0.0488
159988_22_G	-0.2233	0.375	0.3047
160200_30_T	0.062	0.4688	0.4956
16039_53_G	-0.0579	0.1231	0.1155
160423_10_C	-0.027	0.069	0.0666
160600_12_T	-0.0182	0.0526	0.0512
160628_35_T	0.0229	0.4308	0.4374
160759_49_A	-0.0079	0.0308	0.0303
160792_28_C	-0.1507	0.375	0.3237
160934_8_A	0.0471	0.4464	0.4641
16094_22_T	-0.0862	0.1719	0.1571
161228_48_T	-0.0857	0.1724	0.1576
161232_25_T	-0.0079	0.0308	0.0303
161242_17_G	-0.0073	0.2308	0.2273
161403_43_T	-0.0073	0.2308	0.2273
161434_48_T	-0.0435	0.0984	0.0935
161453_6_A	0.0632	0.3846	0.4072
161471_34_A	-0.0667	0.1385	0.1289
161519_30_A	0.3049	0.1207	0.1717
161574_14_A	0.2538	0.3281	0.4354
161599_51_G	-0.1327	0.2462	0.2159
161698_54_G	-0.1351	0.25	0.2188
161809_5_T	-0.0159	0.0462	0.0451
161813_43_C	0.1145	0.2712	0.3034
161937_55_T	-0.113	0.2154	0.1922
162040_46_T	-0.0756	0.1538	0.142
162095_32_C	0.2045	0.1	0.1244
162154_53_G	0.0623	0.2462	0.2604
162157_15_G	-0.0435	0.5077	0.483
162217_34_A	0.298	0.1846	0.2604
162231_14_C	0.0335	0.3538	0.3632
162239_17_A	-0.06	0.1296	0.1212
16236_35_T	-0.0957	0.1875	0.1699
162367_21_T	0.0824	0.1667	0.18
16237_29_A	-0.1034	0.2	0.18
162402_31_C	-0.0143	0.3077	0.3011
16254_23_G	-0.0244	0.0625	0.0605
162558_6_A	-0.028	0.0714	0.0689
162689_28_A	-0.0172	0.05	0.0488
162869_27_C	0.2274	0.2769	0.355
163071_65_G	-0.0667	0.1385	0.1289
16313_8_G	-0.0727	0.15	0.1387
16318_26_A	0.1409	0.1231	0.142
163402_5_T	-0.0571	0.4754	0.4463
163403_44_A	-0.0334	0.4308	0.4137
163442_24_G	-0.1474	0.4286	0.371
16345_17_A	-0.1463	0.3692	0.32
163673_32_T	-0.0582	0.3492	0.3275
163707_27_G	0.1409	0.3692	0.426
163710_5_T	-0.011	0.0426	0.0416
163759_53_A	-0.0172	0.4844	0.4725
163801_31_C	-0.0961	0.3898	0.3529
163839_31_T	-0.2967	0.4667	0.3578
163953_17_T	0.1753	0.1746	0.2098
164003_9_T	-0.0917	0.4923	0.4478
164081_16_T	-0.0556	0.1207	0.1134
164179_37_T	-0.0244	0.0625	0.0605
164204_11_A	-0.0323	0.0769	0.074
164210_39_G	-0.0079	0.0308	0.0303
164257_59_T	-0.0407	0.0923	0.088
16434_27_C	0.1802	0.2154	0.2604
164362_41_C	0.0426	0.3125	0.3237
164476_32_A	-0.0252	0.0645	0.0624
164533_8_A	-0.0492	0.1077	0.1019
164587_50_G	-0.1034	0.2	0.18
164699_15_A	-0.0407	0.0923	0.088
164734_22_C	0.0527	0.4603	0.4819
164755_70_T	-0.0667	0.1385	0.1289
164784_37_C	-0.0756	0.1538	0.142
164800_62_T	-0.0756	0.1538	0.142
164889_32_A	-0.0619	0.1311	0.1225
164992_78_T	-0.0244	0.0625	0.0605
165112_67_C	-0.0492	0.1077	0.1019
165158_23_T	-0.0492	0.1077	0.1019
165216_39_G	-0.024	0.0615	0.0596
165222_31_A	-0.0973	0.1905	0.1723
165385_20_C	-0.024	0.0615	0.0596
16558_9_T	0.0645	0.1746	0.1851
16578_15_T	-0.2211	0.4462	0.3632
165919_19_T	0.1757	0.3704	0.4444
16615_24_T	0.2075	0.0938	0.1172
166432_5_A	-0.1532	0.2769	0.2386
166564_19_T	-0.0973	0.1905	0.1723
166901_47_T	-0.1461	0.2692	0.233
166972_39_T	-0.1863	0.5	0.4187
166990_39_T	-0.0877	0.1746	0.1594
167150_43_T	-0.113	0.2154	0.1922
167196_19_C	-0.0667	0.1385	0.1289
167197_64_A	0.0041	0.2923	0.2912
167233_31_T	-0.0847	0.3692	0.338
167460_60_G	-0.0375	0.3833	0.3665
167515_52_A	-0.0407	0.0923	0.088
167679_17_A	-0.0081	0.0317	0.0312
168003_11_G	0.0075	0.4769	0.4768
168005_25_A	0.1298	0.4138	0.4709
168104_66_A	-0.0847	0.1692	0.1549
168135_21_A	0.1466	0.4314	0.4998
168144_12_A	-0.0667	0.1385	0.1289
168346_21_C	0.3059	0.0667	0.095
168382_62_A	-0.1327	0.2462	0.2159
168422_70_A	-0.1852	0.3231	0.2709
168460_73_A	0.1399	0.125	0.144
168506_64_C	0.1138	0.1385	0.1549
16853_19_T	-0.1242	0.4062	0.3589
168553_22_T	0.1279	0.2	0.2273
16871_47_A	-0.0161	0.0469	0.0458
168724_24_C	0.1115	0.1429	0.1594
168736_34_A	-0.0344	0.4844	0.4647
168761_74_T	0.0896	0.1538	0.1676
16886_15_G	-0.0161	0.0469	0.0458
169020_31_C	-0.0424	0.5	0.4761
169197_16_A	-0.0159	0.0462	0.0451
169286_25_T	-0.0724	0.3091	0.2858
169297_31_C	-0.0079	0.0308	0.0303
169403_68_C	-0.024	0.0615	0.0596
169498_11_C	-0.0407	0.0923	0.088
169534_23_C	-0.0079	0.0308	0.0303
169634_9_A	-0.0159	0.0462	0.0451
169646_15_C	-0.0159	0.0462	0.0451
169758_27_G	-0.0733	0.5385	0.4981
169779_16_T	-0.0159	0.0462	0.0451
169895_37_G	-0.1963	0.3385	0.2812
1699_27_A	-0.0682	0.1458	0.1352
169910_35_T	-0.156	0.2812	0.2417
169914_50_A	0.2042	0.3333	0.4148
170005_39_A	0.1097	0.2615	0.2912
170009_28_A	-0.001	0.3103	0.3074
17002_23_A	-0.024	0.0615	0.0596
1701_23_C	0.1409	0.1231	0.142
17010_14_A	-0.0248	0.0635	0.0615
170116_37_A	-0.0492	0.1077	0.1019
170294_6_C	0.2602	0.2969	0.3973
170448_65_T	0.0795	0.4444	0.4787
170530_54_A	0.0896	0.1538	0.1676
170569_35_C	-0.0598	0.127	0.1189
170635_8_G	0.0409	0.4	0.4137
17065_51_A	-0.0079	0.0308	0.0303
170658_5_C	-0.1636	0.2923	0.2496
170695_52_C	-0.1429	0.2615	0.2273
17071_24_A	-0.024	0.0615	0.0596
170730_77_T	-0.0076	0.4769	0.4697
170741_36_T	-0.1034	0.2	0.18
170791_16_T	0.0731	0.2459	0.263
170822_24_A	-0.1205	0.3438	0.3047
170909_39_A	-0.1034	0.2	0.18
171077_68_G	0.0173	0.4923	0.497
171273_34_C	-0.0809	0.4561	0.4186
171304_62_T	-0.0756	0.4615	0.426
171330_8_C	-0.0328	0.0781	0.0751
171364_13_C	-0.0202	0.5	0.4861
17144_68_T	-0.0492	0.1077	0.1019
171442_48_C	-0.0536	0.1167	0.1099
17145_62_A	-0.0244	0.0625	0.0605
171553_8_T	-0.0073	0.2308	0.2273
171613_36_A	-0.1698	0.3016	0.2561
171678_47_A	-0.0674	0.3538	0.3291
171758_30_A	-0.0667	0.1385	0.1289
171839_62_T	0.0519	0.3692	0.3863
17193_31_A	-0.0588	0.2812	0.2637
171993_29_G	-0.2277	0.5846	0.4734
172006_22_T	0.203	0.2909	0.361
17212_56_C	-0.024	0.0615	0.0596
172125_46_T	-0.0242	0.4032	0.3906
172141_73_C	0.0229	0.2769	0.2812
172243_51_G	0.1547	0.3231	0.3788
172345_9_C	0.0392	0.4769	0.4924
172356_34_T	0.0543	0.2581	0.2706
172427_49_T	-0.0159	0.0462	0.0451
172518_29_T	-0.0679	0.4308	0.4005
172521_19_G	-0.0407	0.0923	0.088
172547_5_G	-0.0079	0.0308	0.0303
172629_12_T	-0.0407	0.0923	0.088
17272_40_T	-0.0143	0.5079	0.4969
172858_26_T	-0.1553	0.381	0.3275
172908_52_T	0.2068	0.3968	0.4955
172958_12_T	-0.0161	0.0469	0.0458
17297_69_A	-0.024	0.0615	0.0596
173025_8_A	-0.024	0.0615	0.0596
173098_5_T	-0.1228	0.2308	0.2041
173117_71_T	-0.0079	0.0308	0.0303
17327_9_G	-0.0251	0.4286	0.4148
173327_29_T	-0.1009	0.1967	0.1774
17333_41_C	-0.0323	0.0769	0.074
173350_31_C	-0.0566	0.1228	0.1153
173384_46_T	-0.0756	0.1538	0.142
173604_37_T	-0.0778	0.3016	0.2778
173660_26_T	0.0855	0.1613	0.1748
173705_27_T	-0.0257	0.5156	0.4989
173710_57_G	-0.1154	0.2203	0.1961
173917_11_A	0.2944	0.1538	0.2159
173988_66_G	0.3202	0.2333	0.3394
173992_36_T	0.2069	0.1538	0.1922
174175_9_T	-0.0328	0.0781	0.0751
174186_57_T	-0.0745	0.2969	0.2743
174222_16_G	-0.1166	0.3385	0.3011
174343_29_G	-0.0123	0.4154	0.4072
174420_20_T	0.1409	0.1231	0.142
174616_25_T	-0.0323	0.0769	0.074
17477_6_C	-0.0563	0.3906	0.3671
174783_11_G	-0.0579	0.1231	0.1155
174975_16_C	-0.2353	0.3906	0.3143
175045_35_A	0.3077	0.0625	0.0894
175087_49_T	-0.1139	0.5077	0.4527
175131_16_G	-0.024	0.0615	0.0596
175134_37_A	-0.0667	0.1385	0.1289
175213_26_T	0.0388	0.3175	0.3275
175326_6_T	-0.0323	0.0769	0.074
175480_20_C	0.2298	0.381	0.4898
175513_24_A	-0.05	0.1094	0.1034
175552_17_G	-0.0079	0.0308	0.0303
175613_22_G	0.0455	0.1875	0.1948
175624_21_A	-0.0213	0.0612	0.0594
17584_24_G	-0.0509	0.375	0.3533
17585_16_A	-0.0941	0.381	0.3457
1759_8_T	-0.094	0.1846	0.1676
17605_37_A	0.0307	0.3279	0.3354
1761_7_C	0.0555	0.4688	0.4922
17622_44_A	-0.035	0.5179	0.496
176364_38_T	-0.0175	0.0508	0.0496
176428_21_A	-0.0328	0.0781	0.0751
176494_26_T	-0.0179	0.0517	0.0504
176700_11_T	0.3135	0.3438	0.4956
176725_7_C	-0.222	0.4923	0.4005
176812_80_C	-0.0755	0.4062	0.375
177027_37_A	-0.0081	0.0317	0.0312
17703_47_C	-0.05	0.1094	0.1034
177063_34_A	-0.0323	0.0769	0.074
177089_10_C	-0.112	0.5238	0.4678
177109_43_C	0.0471	0.1846	0.1922
177169_5_A	0.1286	0.4286	0.4874
177212_51_G	-0.0858	0.5385	0.4924
177364_17_C	-0.0385	0.0909	0.0868
177405_24_C	-0.092	0.5077	0.4617
17752_19_C	0.1719	0.1077	0.1289
177649_10_G	-0.135	0.5079	0.4444
17777_52_C	-0.0667	0.1385	0.1289
17786_10_T	-0.0492	0.1077	0.1019
177909_31_A	-0.0495	0.1111	0.1049
177918_19_A	-0.0492	0.1077	0.1019
177950_8_T	0.1626	0.4	0.4734
178116_78_G	0.2942	0.14	0.1958
178164_36_A	-0.0678	0.1406	0.1307
178274_21_C	0.0896	0.3175	0.3457
178313_46_T	-0.024	0.0615	0.0596
178372_51_A	-0.0323	0.0769	0.074
178374_32_A	-0.0459	0.1034	0.0981
178460_67_A	-0.0339	0.0806	0.0774
178513_21_A	0.072	0.4462	0.4768
178590_26_A	0.1329	0.3175	0.3628
178652_54_C	-0.0588	0.125	0.1172
178745_76_G	-0.1429	0.2615	0.2273
178779_28_A	-0.0172	0.05	0.0488
178813_58_A	-0.0079	0.0308	0.0303
178838_59_C	-0.0667	0.1385	0.1289
178922_60_T	-0.0616	0.4531	0.4237
179005_27_T	0.1399	0.125	0.144
179047_16_A	-0.0407	0.0923	0.088
179121_28_T	-0.1875	0.3276	0.2739
179122_22_C	-0.024	0.0615	0.0596
179422_17_C	-0.0641	0.5312	0.4956
179646_49_T	-0.0159	0.0462	0.0451
179677_27_T	-0.0847	0.1692	0.1549
179706_52_G	-0.0631	0.1333	0.1244
179861_6_T	0.1319	0.4375	0.4995
179885_70_A	0.0879	0.2769	0.3011
179990_18_A	-0.1589	0.2857	0.2449
180025_57_A	-0.1971	0.6	0.4981
180087_26_A	-0.0847	0.1692	0.1549
180130_9_T	-0.0252	0.0645	0.0624
180379_13_A	-0.0579	0.1231	0.1155
180414_74_T	0.0261	0.3231	0.3291
18046_32_G	0.0008	0.2969	0.2948
180473_55_G	-0.0079	0.0308	0.0303
180484_26_T	-0.069	0.1429	0.1327
180541_10_A	0.1409	0.1231	0.142
180549_34_T	0.1822	0.4062	0.4922
180631_58_G	0.2082	0.0923	0.1155
180768_63_T	-0.024	0.0615	0.0596
180905_54_T	0.0815	0.2857	0.3084
18093_37_G	-0.0184	0.3968	0.3866
181142_55_G	0.0099	0.2154	0.2159
181320_12_G	0.1702	0.1111	0.1327
181369_49_G	0.2499	0.3651	0.4819
181400_9_T	0.0896	0.1538	0.1676
181463_74_A	0.0471	0.1846	0.1922
181471_26_T	0.1062	0.1525	0.1691
181487_40_G	-0.0214	0.3175	0.3084
181525_10_A	-0.0323	0.0769	0.074
181609_53_G	0.0996	0.4531	0.4989
181674_48_A	-0.0495	0.1111	0.1049
181730_49_A	-0.0079	0.0308	0.0303
181987_10_G	0.3105	0.25	0.3589
1820_29_C	-0.0159	0.0462	0.0451
182090_28_A	-0.0824	0.1702	0.1557
182111_9_A	-0.0079	0.0308	0.0303
182195_32_C	-0.0079	0.0308	0.0303
18238_39_A	-0.125	0.2344	0.2069
182389_52_T	-0.0351	0.0833	0.0799
18239_59_C	-0.1327	0.2462	0.2159
182831_9_G	-0.115	0.2188	0.1948
182855_58_G	-0.094	0.1846	0.1676
182879_6_G	-0.1981	0.5079	0.4213
182919_41_T	-0.0667	0.1385	0.1289
182976_71_T	-0.0323	0.0769	0.074
182992_23_G	0.0392	0.4769	0.4924
183043_33_T	-0.0073	0.2308	0.2273
183137_46_G	-0.008	0.0312	0.0308
183259_23_A	0.0841	0.1915	0.2067
183336_14_T	0.1557	0.2308	0.2709
183391_37_T	0.1409	0.1231	0.142
183426_7_A	-0.0727	0.15	0.1387
183465_46_A	0.1839	0.4	0.4857
183539_34_C	0.0883	0.1562	0.1699
18356_50_T	-0.0175	0.0508	0.0496
183807_24_G	-0.0328	0.0781	0.0751
183961_39_A	0	0.3559	0.3529
1840_54_A	-0.1228	0.2308	0.2041
18401_18_A	0.0624	0.4062	0.4297
18402_33_A	0.0458	0.4154	0.4318
184148_53_A	0.1875	0.3962	0.4822
184297_8_A	-0.0667	0.1385	0.1289
184316_30_A	-0.1852	0.3231	0.2709
184698_19_G	0.0064	0.3385	0.338
184891_27_A	-0.0847	0.1692	0.1549
184958_37_G	0.3084	0.2167	0.3099
184976_64_T	-0.222	0.4923	0.4005
185021_36_T	0.0419	0.1935	0.2003
185022_6_T	-0.0161	0.0469	0.0458
185321_23_T	0.0115	0.4918	0.4934
185322_24_T	-0.1818	0.3208	0.2693
185365_17_C	-0.0083	0.0323	0.0317
185537_12_C	-0.0386	0.3929	0.375
185569_16_G	0.1395	0.2542	0.2926
185666_24_G	-0.0413	0.0938	0.0894
185836_10_T	-0.0244	0.0625	0.0605
185961_65_T	-0.2184	0.3704	0.3018
18597_15_G	-0.0407	0.0923	0.088
186164_12_C	-0.1511	0.5781	0.4989
186175_49_A	0.3081	0.0615	0.088
186211_32_C	-0.0286	0.0727	0.0701
186295_33_A	0.2381	0.2462	0.32
186326_41_T	-0.0667	0.1385	0.1289
186441_21_T	-0.0261	0.0667	0.0644
186485_15_C	0.1671	0.3906	0.4647
186768_40_A	-0.0244	0.0625	0.0605
186782_9_G	-0.0579	0.2881	0.2702
186835_45_A	-0.1272	0.5625	0.4956
186895_20_C	-0.1016	0.3231	0.2912
186970_70_T	-0.0244	0.0625	0.0605
186973_62_T	-0.0328	0.0781	0.0751
187068_14_G	-0.0079	0.0308	0.0303
187149_11_T	-0.0097	0.0377	0.037
187201_8_A	0.0027	0.4839	0.4813
187215_11_G	-0.1743	0.3077	0.2604
187216_9_G	0.0075	0.4769	0.4768
187325_48_T	-0.0588	0.125	0.1172
187422_26_T	-0.2929	0.4615	0.355
1876_5_A	-0.042	0.0952	0.0907
187631_64_T	-0.0179	0.0517	0.0504
187757_12_T	-0.024	0.0615	0.0596
187843_49_C	0.1334	0.3594	0.411
187923_45_C	0.1409	0.1231	0.142
188046_23_C	0.1906	0.3065	0.375
188081_67_T	0.1389	0.127	0.1461
188244_59_A	-0.0889	0.18	0.1638
188281_41_A	-0.024	0.0615	0.0596
188286_15_A	0.2224	0.2667	0.3394
188396_17_A	0.1443	0.3167	0.3665
188498_9_C	-0.1166	0.3385	0.3011
188576_62_T	-0.0579	0.1231	0.1155
188583_76_T	-0.0159	0.0462	0.0451
188658_9_T	-0.1228	0.2308	0.2041
188686_46_T	-0.0083	0.0323	0.0317
1887_23_G	0.2846	0.3607	0.4988
188944_7_C	0.1292	0.4	0.455
188964_56_C	0.0911	0.3438	0.375
189046_8_G	0.0736	0.3538	0.3788
189056_21_C	-0.0323	0.0769	0.074
189118_61_A	-0.1429	0.2615	0.2273
189137_26_C	0.3081	0.0615	0.088
189178_27_C	-0.0679	0.4182	0.3883
189446_27_G	0.0471	0.1846	0.1922
189606_25_C	0.2082	0.0923	0.1155
189829_5_C	-0.1605	0.5231	0.4478
18996_30_G	-0.0847	0.1692	0.1549
190036_30_G	0.0675	0.1692	0.18
190059_7_G	-0.115	0.2188	0.1948
19024_65_A	0.0935	0.3125	0.3418
190248_68_T	-0.0507	0.5231	0.4942
190303_26_T	-0.0492	0.1077	0.1019
190312_14_A	-0.1238	0.2333	0.2061
190391_11_G	0.2628	0.1692	0.2273
1904_27_T	-0.1351	0.25	0.2188
190513_5_C	-0.1351	0.25	0.2188
190581_26_A	0.2941	0.1905	0.2671
190664_55_A	-0.1887	0.3281	0.2743
190869_60_A	-0.024	0.2462	0.2386
1909_43_C	-0.0079	0.0308	0.0303
191052_8_G	-0.0816	0.1667	0.1528
191078_8_T	-0.0579	0.1231	0.1155
191099_51_A	-0.0888	0.4154	0.3788
191231_29_T	0.0716	0.3281	0.3505
191251_13_A	-0.117	0.3443	0.306
191532_19_T	-0.0323	0.3231	0.3107
191682_31_A	0.0932	0.4	0.4374
191828_58_A	-0.024	0.0615	0.0596
191829_17_C	-0.0161	0.0469	0.0458
191865_37_G	0.021	0.4923	0.4989
19190_34_T	-0.1532	0.2769	0.2386
191922_27_C	0.1097	0.2615	0.2912
191927_23_C	0.1579	0.3846	0.4527
191946_45_C	0.2381	0.1385	0.18
191984_30_C	0.1138	0.1385	0.1549
19212_5_C	-0.0351	0.0833	0.0799
19216_39_T	-0.0204	0.0588	0.0571
192194_64_C	-0.0159	0.0462	0.0451
19227_16_C	0.3116	0.3393	0.4871
192318_10_C	0.05	0.3438	0.3589
192325_24_A	0.0623	0.2462	0.2604
192356_10_G	-0.0323	0.0769	0.074
192384_46_T	0.0057	0.2222	0.2217
192506_15_G	-0.0492	0.1077	0.1019
192633_45_A	-0.0391	0.4426	0.4226
192770_14_A	0.0099	0.2154	0.2159
192791_28_T	-0.0159	0.0462	0.0451
192912_24_A	-0.0667	0.1385	0.1289
192950_65_T	-0.2217	0.6	0.4882
193033_9_A	-0.0756	0.1538	0.142
193160_5_A	-0.199	0.6032	0.4999
193412_8_T	-0.0252	0.0645	0.0624
193484_35_A	-0.0756	0.1538	0.142
193614_40_G	0.2069	0.1538	0.1922
193696_28_A	0.0687	0.3871	0.4121
193697_11_C	-0.0159	0.0462	0.0451
193725_77_A	-0.0081	0.0317	0.0312
193766_38_C	0.1719	0.1077	0.1289
193802_50_T	-0.0407	0.0923	0.088
193880_13_A	0.2531	0.2459	0.3259
193921_7_A	0.0192	0.2308	0.233
193984_12_A	-0.0717	0.3594	0.3329
193997_21_G	-0.0701	0.4	0.3711
194083_75_C	-0.0556	0.1207	0.1134
194106_16_C	-0.1509	0.2742	0.2366
194218_19_G	0.0134	0.24	0.2408
194269_5_T	-0.1538	0.2787	0.2399
194350_23_G	0.1663	0.1186	0.1409
194401_36_G	-0.0973	0.1905	0.1723
194429_29_G	-0.0159	0.0462	0.0451
194440_38_A	-0.0345	0.082	0.0786
194600_49_C	-0.0244	0.0625	0.0605
194687_35_T	0.0666	0.4615	0.4904
194914_5_A	-0.0862	0.1719	0.1571
194917_38_A	0.248	0.0862	0.1134
194938_13_G	-0.0702	0.1452	0.1346
195093_46_G	0.0954	0.4407	0.4826
195111_30_A	0.0303	0.3846	0.3935
195366_20_T	-0.1796	0.5397	0.4545
195527_30_A	-0.0492	0.1077	0.1019
195580_27_A	-0.024	0.0615	0.0596
195590_30_A	-0.1463	0.3692	0.32
195616_18_C	0.1074	0.4062	0.4512
195617_39_T	-0.027	0.069	0.0666
195653_30_C	0.2628	0.1692	0.2273
195700_75_A	0.0675	0.1692	0.18
19586_79_A	-0.0172	0.05	0.0488
195926_27_T	-0.0413	0.0938	0.0894
195965_53_T	0.2208	0.3934	0.4999
195969_34_A	-0.0475	0.4615	0.4374
196016_49_A	0.0831	0.2308	0.2496
196044_13_G	0.2518	0.0781	0.1034
196177_14_T	-0.0667	0.1385	0.1289
196363_23_C	-0.0526	0.1148	0.1082
196582_19_C	0.0262	0.2031	0.2069
19659_57_G	-0.1016	0.3231	0.2912
196616_9_G	-0.0323	0.0816	0.0783
196784_18_T	-0.0807	0.3208	0.2942
196797_19_T	0.0099	0.2154	0.2159
196836_37_T	-0.1059	0.2083	0.1866
196868_18_T	-0.1939	0.4688	0.3901
19687_75_T	-0.0831	0.4688	0.4297
196962_16_C	0.1412	0.3607	0.416
197293_57_A	0.072	0.4462	0.4768
197691_42_A	-0.0079	0.0308	0.0303
197824_34_C	-0.0161	0.0469	0.0458
197827_81_A	-0.0345	0.082	0.0786
197849_7_A	0.237	0.2453	0.3177
19785_6_T	-0.0667	0.1385	0.1289
197891_10_T	0.2053	0.0984	0.1225
197938_48_T	0.1469	0.4219	0.4901
197976_77_T	-0.1034	0.2	0.18
198209_59_T	0.2911	0.3548	0.4953
19822_22_A	-0.0079	0.0308	0.0303
198268_38_A	-0.0957	0.1875	0.1699
198355_47_C	-0.0492	0.1077	0.1019
198404_12_A	0.1412	0.3607	0.416
198505_7_T	-0.0256	0.0656	0.0634
198669_61_A	-0.0085	0.0333	0.0328
198682_5_G	-0.0407	0.0923	0.088
198727_55_T	0.186	0.381	0.4636
198833_11_C	-0.0097	0.0377	0.037
198883_10_T	-0.0756	0.1538	0.142
198992_39_T	-0.0579	0.1231	0.1155
198998_68_G	-0.0769	0.1562	0.144
199021_70_A	-0.024	0.0615	0.0596
199054_46_C	-0.125	0.2344	0.2069
199077_46_A	-0.0702	0.1452	0.1346
199143_30_A	-0.1611	0.3846	0.3291
199155_38_A	-0.0079	0.0308	0.0303
199159_13_G	-0.05	0.1094	0.1034
199162_31_G	-0.0159	0.0462	0.0451
199311_56_C	-0.0164	0.0476	0.0465
19943_37_T	-0.0492	0.1077	0.1019
199498_14_G	0.0847	0.2812	0.3047
199509_10_T	-0.0579	0.1231	0.1155
199516_57_T	-0.0159	0.0462	0.0451
199537_50_A	-0.1646	0.2979	0.2535
199554_41_T	0.0187	0.4154	0.42
199604_25_T	-0.0756	0.1538	0.142
199618_21_A	-0.0407	0.0923	0.088
199708_14_T	-0.0159	0.0462	0.0451
199874_37_A	-0.0079	0.0308	0.0303
200010_19_G	-0.1963	0.3385	0.2812
200021_17_T	-0.0079	0.0308	0.0303
200315_12_C	-0.0408	0.0962	0.0915
200333_68_C	-0.0159	0.0462	0.0451
20035_21_C	0.2037	0.3051	0.3792
20051_5_A	0.2883	0.3594	0.4999
200701_14_C	0.028	0.2	0.2041
200842_22_A	-0.028	0.0714	0.0689
200850_53_C	-0.1351	0.25	0.2188
200903_15_C	-0.1743	0.3077	0.2604
201_5_G	-0.024	0.0615	0.0596
201107_79_T	-0.0598	0.127	0.1189
201230_37_A	-0.0079	0.0308	0.0303
201328_46_A	-0.0159	0.0462	0.0451
201379_5_T	-0.0785	0.5385	0.4957
201457_21_C	-0.0159	0.0462	0.0451
201683_37_C	-0.1711	0.5692	0.483
201859_51_C	0.2037	0.3051	0.3792
201892_19_C	-0.0441	0.5263	0.4998
201905_70_G	0.2263	0.3846	0.4924
201966_37_G	-0.0548	0.5156	0.4852
201996_27_A	-0.0079	0.0308	0.0303
20205_13_G	-0.0727	0.15	0.1387
202267_76_A	-0.1034	0.2	0.18
202302_64_T	-0.1034	0.2	0.18
202309_9_T	-0.0323	0.3231	0.3107
202536_37_A	-0.0159	0.0462	0.0451
202549_18_T	0.2473	0.0877	0.1153
202575_14_A	0.0041	0.2923	0.2912
202586_15_A	0.2779	0.3492	0.4787
202629_28_G	-0.0102	0.4688	0.4604
202658_8_G	0.2516	0.339	0.4481
20279_12_G	0.1693	0.1129	0.1346
202867_14_C	-0.0957	0.1875	0.1699
202950_5_C	-0.0079	0.0308	0.0303
202979_14_C	0.1259	0.2031	0.2303
203036_14_C	0.1049	0.2154	0.2386
203060_55_C	-0.0323	0.3692	0.355
203127_20_A	-0.0164	0.0476	0.0465
203130_37_A	0.066	0.1719	0.1825
203187_6_T	-0.0079	0.0308	0.0303
203205_27_A	-0.1016	0.3231	0.2912
203261_66_A	-0.094	0.1846	0.1676
203298_11_G	-0.0563	0.3906	0.3671
203326_14_T	-0.113	0.2154	0.1922
20354_27_C	-0.0252	0.0645	0.0624
203700_75_G	0.0022	0.3438	0.3418
20375_13_C	0.0623	0.2462	0.2604
203751_62_A	-0.0079	0.0308	0.0303
203774_57_A	-0.024	0.0615	0.0596
203787_43_G	-0.0079	0.0308	0.0303
203824_21_A	-0.0402	0.2615	0.2496
203826_30_C	-0.0492	0.1077	0.1019
203832_58_A	0.1049	0.2154	0.2386
203964_22_G	-0.1034	0.2	0.18
204078_13_C	-0.0598	0.127	0.1189
204128_17_T	-0.0323	0.0769	0.074
204148_20_A	-0.1963	0.3385	0.2812
204307_8_T	0.024	0.3651	0.371
204462_32_A	-0.1429	0.2615	0.2273
204532_21_T	-0.024	0.0615	0.0596
204536_39_C	0.26	0.3387	0.453
204594_6_A	0.3073	0.0635	0.0907
20463_17_C	0.2127	0.2615	0.3291
204669_30_A	-0.113	0.2154	0.1922
204701_16_G	-0.0667	0.1385	0.1289
204829_5_T	-0.04	0.0943	0.0899
204884_17_T	-0.05	0.1094	0.1034
204911_31_C	-0.0517	0.1129	0.1065
20498_27_T	-0.1887	0.3281	0.2743
205089_27_T	0.1656	0.4062	0.4824
20511_7_C	-0.0079	0.0308	0.0303
205239_15_C	0.1049	0.2154	0.2386
205340_31_C	-0.1034	0.2	0.18
20535_40_A	-0.0351	0.0833	0.0799
205382_40_T	-0.0079	0.0308	0.0303
205497_29_A	-0.113	0.2154	0.1922
205722_22_G	-0.1409	0.431	0.375
205761_12_T	-0.0973	0.1905	0.1723
205765_9_T	0.0675	0.1692	0.18
205780_36_T	-0.0159	0.0462	0.0451
205805_11_C	0.1655	0.4068	0.4826
205850_43_A	0.0409	0.4	0.4137
206199_42_G	0.1389	0.127	0.1461
20621_21_A	0.1785	0.1692	0.2041
206237_44_A	-0.0164	0.0476	0.0465
206274_47_T	-0.0413	0.0938	0.0894
206276_17_C	-0.0323	0.0769	0.074
2063_19_A	0.1523	0.1846	0.2159
206401_27_A	0.0896	0.3175	0.3457
206415_14_G	0.1288	0.381	0.4334
206427_56_A	0.2523	0.0769	0.1019
20670_5_T	-0.0417	0.098	0.0932
206716_77_T	-0.0161	0.0469	0.0458
206943_54_A	-0.0351	0.0833	0.0799
206957_58_C	-0.024	0.0615	0.0596
20703_34_C	-0.0678	0.1406	0.1307
207035_50_C	0.0376	0.3684	0.3793
207311_75_G	-0.094	0.1846	0.1676
2075_53_C	-0.2842	0.4516	0.3496
207522_32_T	-0.0756	0.1538	0.142
207531_62_A	-0.0847	0.1692	0.1549
207670_35_A	-0.1517	0.4688	0.4043
207673_21_T	-0.0618	0.2857	0.2671
207697_44_A	-0.1532	0.4308	0.3711
20770_34_A	0.2518	0.0781	0.1034
207781_53_G	-0.037	0.375	0.3589
207871_28_G	0.2808	0.3443	0.4737
207943_30_T	-0.0085	0.0333	0.0328
207945_17_A	-0.0323	0.0769	0.074
208013_9_G	0.1894	0.3385	0.4137
208204_11_T	-0.0435	0.0984	0.0935
208395_44_T	0.3205	0.3279	0.4773
208461_14_A	-0.0548	0.5156	0.4852
208462_81_G	-0.0417	0.098	0.0932
208483_18_C	-0.0079	0.0308	0.0303
208492_22_T	-0.0096	0.2344	0.2303
208630_36_A	0.2518	0.0781	0.1034
208631_31_T	0.1385	0.2069	0.2378
208646_17_A	-0.0716	0.3	0.2778
208681_12_A	0.0458	0.4154	0.4318
208750_37_T	-0.0083	0.0323	0.0317
208805_76_T	-0.0377	0.0893	0.0853
20898_73_A	-0.1314	0.3538	0.3107
209007_21_T	-0.0159	0.0462	0.0451
209011_5_T	-0.008	0.0312	0.0308
209019_18_T	-0.0756	0.1538	0.142
209036_5_C	-0.0079	0.0308	0.0303
209106_79_A	0.3381	0.1702	0.2535
209108_49_G	0.0423	0.2615	0.2709
209115_66_G	0.0857	0.3692	0.4005
209231_8_G	0.215	0.2308	0.2912
209290_9_C	-0.0941	0.381	0.3457
209393_32_A	-0.0323	0.0769	0.074
209434_5_C	-0.0345	0.087	0.0832
209435_61_A	-0.009	0.0351	0.0345
209459_69_A	-0.024	0.0615	0.0596
209647_39_C	-0.024	0.0615	0.0596
209686_12_C	-0.0402	0.2615	0.2496
209697_71_A	-0.05	0.3385	0.32
20970_29_C	-0.0526	0.1148	0.1082
20973_8_T	0.2512	0.0794	0.1049
209815_27_A	-0.0714	0.2923	0.2709
209854_12_C	0.2823	0.3538	0.4882
209861_7_C	0.117	0.3846	0.4318
209895_57_T	-0.0877	0.1746	0.1594
209913_44_A	0.0794	0.4127	0.4444
209929_21_A	-0.0291	0.0741	0.0713
209970_8_C	-0.0413	0.0938	0.0894
210022_67_G	-0.1605	0.5231	0.4478
210031_62_A	-0.1071	0.2063	0.1851
210245_37_A	-0.027	0.069	0.0666
210350_8_G	0.0058	0.5	0.4988
21051_18_T	-0.0402	0.2615	0.2496
210593_39_C	0.1683	0.1148	0.1367
210595_39_T	-0.0756	0.1538	0.142
210620_78_A	-0.0847	0.1692	0.1549
210697_13_C	0.0675	0.1692	0.18
210716_46_G	-0.1228	0.2308	0.2041
210751_25_C	0.0099	0.2154	0.2159
210894_21_A	-0.115	0.2188	0.1948
211015_36_A	-0.1136	0.4375	0.3901
211126_48_C	-0.065	0.2903	0.2706
211229_30_A	0.1279	0.2	0.2273
211231_12_C	0.1815	0.3559	0.4305
211380_36_C	0.024	0.3651	0.371
211416_68_T	0.2356	0.1429	0.1851
211458_63_G	0.0855	0.1613	0.1748
211537_25_T	-0.0495	0.1111	0.1049
211592_5_T	0.3274	0.1406	0.2069
211621_15_C	-0.1629	0.4038	0.3445
211682_39_A	-0.0579	0.1231	0.1155
211769_16_C	-0.0667	0.1385	0.1289
211998_29_T	-0.0328	0.0781	0.0751
212209_8_T	0.0855	0.1613	0.1748
212286_49_A	0.0855	0.1613	0.1748
212295_38_C	-0.0079	0.0308	0.0303
212299_26_A	-0.0079	0.0308	0.0303
212561_10_T	0.1842	0.3438	0.4175
212567_10_C	-0.1238	0.2333	0.2061
212571_36_C	-0.2018	0.6034	0.4987
212652_14_T	0.3026	0.0741	0.1049
212663_38_G	-0.0889	0.18	0.1638
212685_62_A	0.2902	0.2769	0.3863
212689_34_T	0.212	0.3571	0.4483
212760_36_A	0.3261	0.1429	0.2098
212794_15_C	0.028	0.2	0.2041
212823_70_T	-0.0588	0.2812	0.2637
212862_12_G	0.0554	0.4762	0.4999
212879_43_A	-0.0407	0.0923	0.088
213032_75_T	-0.069	0.1429	0.1327
213147_23_T	-0.225	0.5714	0.4636
213225_64_A	-0.0079	0.0308	0.0303
213238_24_A	0.0544	0.3385	0.355
213406_14_T	-0.113	0.2154	0.1922
213414_72_C	-0.0357	0.0847	0.0812
213557_45_T	-0.0079	0.0308	0.0303
213585_53_A	-0.1463	0.3692	0.32
213589_14_C	0.2518	0.0781	0.1034
213653_25_G	0.1785	0.1692	0.2041
213697_23_A	-0.069	0.1429	0.1327
213746_30_C	-0.024	0.0615	0.0596
21375_29_T	-0.0079	0.0308	0.0303
213766_48_A	-0.1532	0.2769	0.2386
213775_50_G	-0.0081	0.0317	0.0312
213802_25_T	-0.0079	0.0308	0.0303
213836_5_T	-0.0428	0.2656	0.2528
213910_67_T	-0.0323	0.0769	0.074
213919_47_T	-0.0407	0.0923	0.088
214234_5_T	-0.0667	0.4355	0.4052
21426_14_T	0.0057	0.2222	0.2217
21427_44_T	0.0757	0.3231	0.3466
214448_16_T	-0.1667	0.2969	0.2528
214478_17_T	-0.0678	0.1406	0.1307
214501_62_A	-0.0323	0.0769	0.074
21491_11_A	-0.042	0.0952	0.0907
214992_31_A	-0.0079	0.0308	0.0303
215117_15_T	0.2899	0.1967	0.2741
215245_23_G	-0.0323	0.0769	0.074
215472_16_T	-0.0492	0.1077	0.1019
215499_38_G	-0.024	0.0615	0.0596
21581_69_A	-0.0081	0.0317	0.0312
215831_16_G	-0.0161	0.0469	0.0458
215875_11_A	-0.0991	0.1935	0.1748
216027_54_G	0.3155	0.2769	0.4005
216061_58_A	0.3109	0.1094	0.1571
216143_20_A	0.201	0.3968	0.4919
216210_26_T	-0.0485	0.1091	0.1031
216216_24_C	-0.0492	0.1077	0.1019
216233_22_T	0.1656	0.2615	0.3107
216237_24_A	-0.0695	0.4769	0.4427
216247_15_A	-0.0214	0.3175	0.3084
216453_47_T	-0.0079	0.0308	0.0303
216472_50_T	-0.0508	0.1111	0.1049
216555_67_T	-0.1228	0.2308	0.2041
216558_6_T	-0.0323	0.0769	0.074
216819_45_G	-0.1811	0.5938	0.4995
217018_42_T	0.3081	0.0615	0.088
217041_19_A	-0.008	0.0312	0.0308
217058_28_A	0.132	0.2903	0.3314
217128_12_T	0.1439	0.3871	0.448
217132_9_C	0.1457	0.4127	0.4787
21720_54_A	-0.024	0.0615	0.0596
217516_11_G	0.1268	0.254	0.2882
217576_35_G	0.0896	0.1538	0.1676
217628_49_A	-0.008	0.0312	0.0308
21771_14_G	0.1399	0.125	0.144
217738_36_T	0.0797	0.3878	0.4167
217817_14_C	0.1422	0.2769	0.32
217855_26_A	-0.1034	0.2	0.18
217864_9_G	-0.0796	0.1613	0.1483
217960_52_C	0.1174	0.2167	0.2432
218102_39_A	0.1842	0.3438	0.4175
218149_73_C	-0.0244	0.0625	0.0605
218173_19_G	-0.0877	0.1746	0.1594
218214_23_A	-0.0328	0.0781	0.0751
218233_19_G	0.0965	0.1698	0.186
218269_7_A	-0.1205	0.3438	0.3047
218320_5_A	-0.0682	0.2951	0.2741
218534_48_A	0.2369	0.1406	0.1825
218630_13_T	0.0815	0.2857	0.3084
218695_60_T	-0.05	0.1094	0.1034
218862_17_G	-0.0559	0.2769	0.2604
218863_64_G	-0.0159	0.0462	0.0451
21891_13_T	-0.1262	0.4462	0.3935
218921_66_G	-0.1764	0.4531	0.3827
218984_10_G	-0.1538	0.2787	0.2399
218991_22_T	-0.2308	0.3846	0.3107
219038_78_A	-0.0079	0.0308	0.0303
219063_75_A	-0.0834	0.5156	0.4725
219102_22_A	-0.1776	0.3125	0.2637
219103_10_T	0.1389	0.127	0.1461
219209_47_T	-0.1579	0.3929	0.3367
219295_68_A	-0.024	0.0615	0.0596
21932_13_C	0.0181	0.3333	0.3367
219555_10_A	0.0896	0.1538	0.1676
219696_31_G	-0.024	0.0615	0.0596
219757_32_T	-0.1532	0.2769	0.2386
21977_62_G	0.1503	0.3281	0.3827
219849_12_T	-0.1016	0.3231	0.2912
220051_43_T	-0.0753	0.1569	0.1446
220160_16_T	-0.1034	0.2	0.18
220186_59_T	-0.0339	0.0806	0.0774
220308_10_G	0.0829	0.4308	0.4658
220310_34_G	-0.0756	0.1538	0.142
220479_45_T	-0.0161	0.0469	0.0458
220513_36_A	-0.0579	0.1231	0.1155
220564_8_C	-0.008	0.0312	0.0308
220612_47_C	0.2082	0.0923	0.1155
220667_44_G	0.0094	0.3443	0.3447
220681_12_A	-0.0244	0.0625	0.0605
220738_15_C	0.1005	0.2222	0.2449
22095_43_A	0.2515	0.3385	0.4478
221037_24_C	-0.0161	0.0469	0.0458
221121_36_G	0.0629	0.3387	0.3584
221267_18_T	-0.024	0.0615	0.0596
221301_58_A	-0.1532	0.2769	0.2386
221405_36_A	0.0695	0.4154	0.4427
221706_11_G	0.0925	0.371	0.4052
221753_29_T	-0.1171	0.2222	0.1975
221764_30_T	-0.0333	0.0794	0.0762
221768_25_C	0.0221	0.4462	0.4527
221775_77_A	0.0471	0.1846	0.1922
221782_53_G	0.028	0.2	0.2041
221850_7_C	0.1506	0.1875	0.2188
221962_13_T	-0.0957	0.1875	0.1699
221969_59_C	0.2439	0.381	0.4989
222051_5_T	0.1079	0.4154	0.4617
222207_79_T	-0.0407	0.0923	0.088
222272_30_G	0.04	0.1967	0.2032
222566_30_C	-0.1327	0.2462	0.2159
222692_13_A	0.0807	0.2344	0.2528
222718_25_G	-0.0667	0.1385	0.1289
222837_15_T	-0.0619	0.1311	0.1225
222885_66_T	-0.259	0.5538	0.4374
222887_14_G	-0.0667	0.1385	0.1289
223029_17_A	-0.0716	0.3	0.2778
223116_25_A	0.2706	0.3115	0.4226
22314_38_T	-0.024	0.0615	0.0596
223140_52_T	-0.0079	0.0308	0.0303
223149_12_A	-0.1034	0.2	0.18
22315_8_T	-0.0579	0.1231	0.1155
223200_31_A	-0.0701	0.4	0.3711
223204_25_T	-0.0345	0.082	0.0786
223235_13_A	0.0202	0.4769	0.483
223283_25_T	-0.0306	0.3393	0.3264
223325_26_A	-0.0563	0.3906	0.3671
223386_32_G	0.2523	0.0769	0.1019
223465_11_T	-0.0159	0.0462	0.0451
223471_8_C	0.0096	0.4844	0.4852
223535_33_C	-0.0667	0.1385	0.1289
223599_60_A	-0.0073	0.2308	0.2273
223684_59_G	-0.024	0.0615	0.0596
223766_60_A	-0.0086	0.5077	0.4995
223784_16_T	-0.1546	0.2807	0.2413
223816_36_A	-0.159	0.4375	0.375
223831_30_G	-0.0167	0.0484	0.0472
223849_39_T	-0.0826	0.1667	0.1528
223861_32_T	-0.0667	0.1385	0.1289
223932_36_T	0.2061	0.0968	0.1207
223951_35_A	0	0.4462	0.4427
223997_31_A	0.1138	0.1385	0.1549
22404_51_T	-0.094	0.1846	0.1676
224398_11_G	-0.021	0.2642	0.2563
224480_58_G	-0.2075	0.3538	0.2912
224500_19_C	-0.1019	0.3846	0.3466
224501_36_T	0.2644	0.2308	0.3107
224623_36_T	-0.0667	0.1385	0.1289
224656_42_T	-0.024	0.0615	0.0596
224657_46_A	-0.0427	0.0968	0.0921
224671_77_A	-0.0248	0.0635	0.0615
224906_11_C	-0.024	0.0615	0.0596
224935_17_A	-0.0161	0.0469	0.0458
225102_33_T	-0.0182	0.0526	0.0512
225141_43_T	-0.0182	0.0526	0.0512
225144_25_T	-0.0492	0.1077	0.1019
225170_27_A	-0.0323	0.0769	0.074
225333_37_C	-0.0667	0.1385	0.1289
225337_27_A	-0.119	0.4	0.355
225396_76_A	-0.1429	0.2615	0.2273
225529_35_A	-0.008	0.0312	0.0308
225663_50_A	-0.176	0.4	0.338
225679_11_A	0.0041	0.2923	0.2912
225711_5_A	0.1322	0.3906	0.4462
225836_46_A	-0.0083	0.0323	0.0317
225886_19_A	0.2518	0.0781	0.1034
225904_43_T	-0.0783	0.1587	0.1461
225946_5_T	-0.1538	0.4407	0.3792
22607_28_A	-0.0609	0.5167	0.4832
226098_16_C	-0.1034	0.2	0.18
226123_12_A	0.028	0.2	0.2041
226174_43_G	-0.0654	0.1379	0.1284
226220_18_G	-0.09	0.3125	0.2847
226266_9_T	-0.05	0.3385	0.32
226321_36_A	-0.0079	0.0308	0.0303
226369_34_C	-0.024	0.0615	0.0596
226487_24_A	0.2369	0.1406	0.1825
226544_26_T	0.0069	0.5	0.4995
226620_16_C	-0.1034	0.2	0.18
226764_9_T	0.1551	0.2075	0.243
226846_26_A	-0.1658	0.3906	0.3329
22687_39_T	0.3081	0.1148	0.1641
226963_29_T	-0.0577	0.125	0.1172
227003_62_T	-0.0485	0.2742	0.2595
22701_9_T	-0.0962	0.1897	0.1717
227015_41_A	-0.1171	0.2222	0.1975
227059_23_C	0.1322	0.3906	0.4462
227238_56_C	-0.0099	0.0385	0.0377
227359_9_T	-0.0866	0.3077	0.2812
227420_23_G	0.2453	0.2951	0.387
227462_60_T	-0.1166	0.3385	0.3011
227679_16_T	-0.1256	0.5312	0.4688
227720_19_C	-0.0769	0.1562	0.144
227771_41_T	-0.0323	0.0769	0.074
228150_64_A	0.2071	0.2419	0.3022
228181_22_C	-0.0161	0.0469	0.0458
228371_28_T	0.104	0.3968	0.439
228446_43_G	0.214	0.3231	0.4072
228822_72_C	-0.0159	0.0462	0.0451
229197_31_T	-0.0515	0.1154	0.1087
229202_6_A	-0.0016	0.4615	0.4573
229214_75_T	0.1181	0.3231	0.3632
229308_22_T	-0.0309	0.0784	0.0754
229399_9_G	-0.024	0.2462	0.2386
229431_30_G	-0.1776	0.3125	0.2637
229490_18_T	-0.0081	0.0317	0.0312
229605_42_G	-0.2051	0.3542	0.2914
229606_63_A	-0.2208	0.375	0.3047
229679_15_T	-0.1474	0.4286	0.371
229684_10_A	-0.0079	0.0308	0.0303
229854_40_G	-0.0291	0.0741	0.0713
229910_26_A	0.028	0.2	0.2041
230001_18_C	-0.0847	0.1692	0.1549
230409_17_G	-0.024	0.0615	0.0596
230620_5_A	-0.0492	0.1077	0.1019
230760_48_T	-0.0545	0.4462	0.42
230773_63_T	0.2466	0.0893	0.1172
230816_52_A	-0.094	0.1846	0.1676
23089_29_T	0.2967	0.3065	0.4312
230946_18_T	-0.0407	0.0923	0.088
230986_15_A	-0.1475	0.4386	0.3793
231009_40_G	-0.05	0.1094	0.1034
231123_11_A	0.2612	0.1719	0.2303
231159_55_T	-0.0674	0.3538	0.3291
23121_61_C	-0.0407	0.0923	0.088
231374_8_T	-0.011	0.0426	0.0416
231530_18_C	0.1719	0.1077	0.1289
231629_31_T	-0.1939	0.4688	0.3901
231659_16_A	-0.0227	0.0652	0.0631
231852_9_G	-0.0159	0.0462	0.0451
232136_5_C	0.2617	0.2344	0.3143
232172_6_G	0.3054	0.2742	0.3906
23219_15_A	0.307	0.1167	0.1665
23222_47_G	-0.0265	0.25	0.2417
232286_25_T	-0.2308	0.6154	0.497
232493_34_G	0.1528	0.2787	0.3259
232494_14_G	-0.0159	0.0462	0.0451
232666_18_T	0.0229	0.2769	0.2812
232714_10_A	-0.0159	0.0462	0.0451
232748_49_A	0.1387	0.3538	0.4072
232910_40_T	0.0041	0.2923	0.2912
232915_24_C	-0.1636	0.2923	0.2496
232995_10_C	0.1409	0.1231	0.142
232997_46_A	-0.021	0.2642	0.2563
233051_35_A	-0.0178	0.2593	0.2524
233093_56_A	0.0413	0.4462	0.4617
233094_20_C	-0.1081	0.5312	0.4761
233095_49_G	-0.0667	0.1385	0.1289
233296_52_T	0.0317	0.2105	0.2155
23333_43_A	-0.0081	0.0317	0.0312
233622_14_A	-0.0175	0.0508	0.0496
233634_22_C	-0.008	0.0312	0.0308
234028_64_T	-0.1743	0.3077	0.2604
234060_56_T	0.0831	0.2308	0.2496
234174_69_T	-0.0407	0.0923	0.088
234177_19_G	-0.0236	0.5156	0.4999
234267_13_G	-0.0172	0.05	0.0488
234306_56_C	-0.0248	0.0635	0.0615
234309_35_A	-0.0159	0.0462	0.0451
234378_74_G	-0.0893	0.375	0.3418
234388_72_G	-0.0407	0.0923	0.088
234574_8_A	-0.008	0.0312	0.0308
234576_23_C	0.2356	0.1429	0.1851
234653_32_C	-0.0303	0.0769	0.074
234655_80_A	-0.0196	0.0566	0.055
234673_58_A	-0.2204	0.5231	0.426
234703_20_T	0.0156	0.4375	0.4409
234725_27_G	0.2814	0.3607	0.4966
234905_5_G	0.1049	0.2154	0.2386
234941_5_A	-0.0073	0.2308	0.2273
235047_27_G	-0.1242	0.4062	0.3589
235067_76_C	-0.0159	0.0462	0.0451
235096_34_A	-0.0159	0.0462	0.0451
235110_15_T	0.2122	0.3654	0.4584
235147_33_T	-0.0159	0.0462	0.0451
235153_9_G	-0.28	0.4462	0.3466
235318_76_G	-0.0847	0.3692	0.338
235415_14_G	-0.0073	0.2308	0.2273
235656_59_A	0.2433	0.0962	0.1256
235688_51_G	-0.0893	0.375	0.3418
235733_31_T	-0.0081	0.0317	0.0312
235780_40_A	-0.024	0.2462	0.2386
235858_30_T	0.028	0.2	0.2041
235995_50_C	0.3174	0.3448	0.4994
236062_19_G	0.248	0.0862	0.1134
236171_48_C	-0.113	0.2154	0.1922
236174_40_C	-0.113	0.2154	0.1922
236393_17_A	0.0896	0.1538	0.1676
236435_9_C	0.1991	0.3103	0.3835
236636_49_G	0.0896	0.1538	0.1676
23670_15_C	-0.0678	0.1406	0.1307
23672_17_T	-0.0579	0.1231	0.1155
236946_22_C	-0.1399	0.3651	0.3181
23704_11_A	-0.0492	0.1077	0.1019
237066_52_T	0.0064	0.3385	0.338
237153_13_G	-0.0492	0.1077	0.1019
237230_67_A	-0.0323	0.0769	0.074
237238_22_T	0.0027	0.381	0.3789
237248_51_A	0.0973	0.3077	0.338
2373_50_C	0.053	0.4769	0.4995
237364_68_A	-0.0407	0.0923	0.088
237411_6_A	-0.0079	0.0308	0.0303
237457_29_A	0.0079	0.2188	0.2188
237661_8_A	0.0623	0.2462	0.2604
237668_23_C	0.0554	0.2128	0.2227
237892_16_A	-0.0562	0.125	0.1172
23797_76_A	0.2893	0.2188	0.3047
238080_18_G	-0.0602	0.4286	0.4012
238168_35_T	-0.024	0.0615	0.0596
238209_52_G	-0.024	0.0615	0.0596
238221_11_C	-0.069	0.1429	0.1327
238222_27_T	-0.0667	0.1385	0.1289
238262_8_T	-0.0323	0.0769	0.074
238285_20_C	-0.0667	0.1385	0.1289
238295_8_C	0.1656	0.2615	0.3107
238411_24_C	-0.024	0.0615	0.0596
238444_6_A	-0.1071	0.2063	0.1851
238457_15_T	0.0079	0.2188	0.2188
238570_35_T	-0.1327	0.2462	0.2159
238711_34_T	-0.0323	0.5077	0.4882
238720_57_T	0.2147	0.3692	0.4658
23877_57_G	-0.0323	0.0769	0.074
238842_12_C	-0.2039	0.3492	0.2882
238875_8_T	-0.1919	0.3333	0.2778
239260_7_T	-0.0143	0.3077	0.3011
239324_33_A	-0.0957	0.1875	0.1699
239348_6_T	0.0628	0.1774	0.1877
239381_27_T	-0.0667	0.1385	0.1289
239399_24_C	-0.115	0.2188	0.1948
239416_16_T	-0.0083	0.0323	0.0317
239459_39_A	-0.0073	0.2308	0.2273
239512_64_A	-0.0492	0.1077	0.1019
239578_53_T	-0.1327	0.2462	0.2159
239609_36_C	0.003	0.4062	0.4043
23969_21_G	-0.1034	0.2	0.18
239782_5_T	-0.0547	0.2833	0.2665
23992_20_T	-0.1764	0.4531	0.3827
240141_12_T	-0.1636	0.2923	0.2496
240227_27_T	-0.0755	0.4062	0.375
240306_15_A	0.2727	0.1231	0.1676
240454_30_T	-0.0265	0.25	0.2417
240482_13_A	-0.1053	0.2031	0.1825
240506_18_T	0.04	0.1967	0.2032
24063_10_T	-0.0866	0.3077	0.2812
240647_78_A	0.3081	0.0615	0.088
240810_14_C	0.0243	0.4355	0.4426
240855_18_C	-0.0175	0.0508	0.0496
240857_62_A	0.2381	0.2462	0.32
240861_34_T	-0.0333	0.0794	0.0762
24095_46_G	-0.0323	0.0769	0.074
240977_10_A	-0.0159	0.0462	0.0451
241_28_A	-0.1743	0.3077	0.2604
241022_57_C	0.0129	0.3692	0.3711
241050_5_T	0.0624	0.4062	0.4297
24109_50_T	-0.0407	0.0923	0.088
241094_26_G	-0.0079	0.0308	0.0303
241163_67_C	-0.1636	0.2923	0.2496
241447_10_C	-0.0079	0.0308	0.0303
241471_45_C	-0.0265	0.0678	0.0655
241507_32_T	-0.094	0.1846	0.1676
241571_34_A	-0.0244	0.0625	0.0605
241660_25_T	0.283	0.3455	0.4762
241720_21_A	-0.0364	0.0862	0.0825
241753_7_A	-0.0579	0.1231	0.1155
241767_28_A	-0.0248	0.0635	0.0615
241794_28_A	0.1024	0.4483	0.4946
241803_43_A	-0.0244	0.0625	0.0605
241813_43_G	-0.1351	0.25	0.2188
241919_57_T	-0.1009	0.1967	0.1774
24192_6_T	0.1523	0.1846	0.2159
242023_11_T	-0.0968	0.1923	0.1738
2422_20_G	0.2068	0.0952	0.1189
24223_18_A	-0.024	0.0615	0.0596
24232_54_T	-0.0081	0.0317	0.0312
242346_17_T	0.0844	0.4615	0.4999
24242_38_T	-0.0727	0.15	0.1387
242430_27_T	-0.024	0.0615	0.0596
242499_52_T	0.2695	0.3226	0.437
242511_23_T	-0.1532	0.2769	0.2386
242539_57_A	-0.0579	0.1231	0.1155
242562_34_G	0.2628	0.1692	0.2273
242621_41_T	0.038	0.2	0.2061
242682_41_C	-0.1172	0.5625	0.5
242751_6_G	0.3282	0.3276	0.482
242844_30_A	-0.1399	0.3651	0.3181
242922_15_C	-0.0079	0.0308	0.0303
243016_12_T	-0.0667	0.1385	0.1289
243020_62_G	-0.156	0.2812	0.2417
243067_72_A	-0.0079	0.0308	0.0303
243108_31_A	0.2506	0.0806	0.1065
243139_49_A	-0.0159	0.0462	0.0451
243372_7_T	-0.0189	0.0545	0.0531
243493_41_A	-0.0244	0.0625	0.0605
243738_8_C	-0.024	0.0615	0.0596
243817_11_G	-0.0144	0.2419	0.2366
243857_56_C	0.2322	0.254	0.3275
243962_17_C	0.2236	0.1636	0.2084
243995_16_A	0.3274	0.1406	0.2069
244116_9_T	-0.024	0.0615	0.0596
244154_12_G	-0.0739	0.5397	0.4989
244380_31_A	-0.0093	0.0364	0.0357
244745_48_G	-0.0311	0.4688	0.4512
244852_46_T	0.0829	0.4308	0.4658
24499_10_T	0.2069	0.1538	0.1922
245015_38_C	0.0973	0.3077	0.338
245117_21_T	-0.1053	0.2031	0.1825
245206_63_G	-0.008	0.5	0.4922
245352_26_T	0.1399	0.125	0.144
245536_57_G	-0.0909	0.1818	0.1653
245636_18_G	-0.024	0.0615	0.0596
245723_19_T	0.2717	0.125	0.1699
245757_49_G	-0.0144	0.2419	0.2366
245769_12_A	0.066	0.1719	0.1825
245917_59_T	-0.0407	0.0923	0.088
245919_12_G	-0.0244	0.0625	0.0605
246011_29_C	-0.0667	0.1385	0.1289
246012_39_T	-0.0756	0.1538	0.142
246204_62_G	-0.0159	0.0462	0.0451
246212_8_T	0.0096	0.4844	0.4852
246228_8_A	-0.094	0.1846	0.1676
246398_5_C	-0.113	0.2154	0.1922
246530_52_T	0.0932	0.4	0.4374
246577_75_T	-0.1356	0.3594	0.3143
246596_32_T	-0.0582	0.3492	0.3275
246730_12_G	0.319	0.3167	0.4599
246758_22_T	0.1821	0.3898	0.4718
246816_29_A	-0.045	0.1017	0.0965
247160_47_G	0.0261	0.3231	0.3291
247184_33_T	-0.0401	0.4375	0.4175
247187_6_G	-0.0161	0.0469	0.0458
247196_17_G	0.1422	0.2769	0.32
247347_48_C	-0.0131	0.3538	0.3466
247576_15_T	0.25	0.082	0.1082
247777_30_G	0.2408	0.3538	0.4617
24778_27_A	-0.0654	0.1379	0.1284
247807_14_A	0.2506	0.0806	0.1065
248505_40_A	-0.0079	0.0308	0.0303
248670_54_A	-0.113	0.2154	0.1922
248671_33_C	-0.0926	0.1833	0.1665
248698_8_A	-0.0407	0.0923	0.088
248728_71_A	-0.0866	0.3077	0.2812
248742_46_G	-0.0512	0.3846	0.3632
248760_67_G	-0.0345	0.082	0.0786
248825_6_C	0.1537	0.4211	0.4925
248977_57_A	-0.1356	0.3594	0.3143
249087_56_C	-0.0328	0.0781	0.0751
249146_20_A	-0.05	0.3385	0.32
24920_52_G	-0.1881	0.3279	0.2741
249241_18_T	-0.008	0.0312	0.0308
249248_80_T	-0.0261	0.0667	0.0644
249308_9_C	0.1244	0.4237	0.4793
249361_55_T	0.3359	0.3103	0.462
249499_12_A	-0.024	0.0615	0.0596
249502_69_T	-0.0407	0.0923	0.088
249592_45_T	0.0795	0.4444	0.4787
249660_17_T	-0.02	0.0577	0.056
249770_72_A	0.1656	0.2615	0.3107
249800_10_G	-0.0407	0.0923	0.088
249939_10_A	0.3043	0.0702	0.0997
249980_53_T	0.2053	0.0984	0.1225
250019_15_T	-0.0323	0.0769	0.074
25020_10_A	0.0607	0.3269	0.3445
25028_52_A	-0.1423	0.3729	0.324
250285_69_T	0.0579	0.4462	0.4697
25036_55_A	0.1138	0.1385	0.1549
250372_46_T	0.2899	0.1613	0.2248
250461_16_T	0.2381	0.2462	0.32
250552_52_T	-0.0756	0.1538	0.142
2506_59_G	-0.0079	0.0308	0.0303
250640_31_C	-0.0196	0.0566	0.055
250789_32_G	-0.0678	0.1406	0.1307
250795_21_C	-0.0345	0.082	0.0786
250905_7_A	-0.008	0.0312	0.0308
250949_15_C	0.027	0.2182	0.2221
251013_20_A	0.2381	0.1385	0.18
251219_10_G	0.1595	0.2698	0.3181
251304_5_T	0.1089	0.1475	0.1641
251305_66_T	-0.0427	0.0968	0.0921
251320_51_T	-0.0769	0.1579	0.1454
251360_12_T	-0.0159	0.0462	0.0451
251484_30_T	-0.0579	0.1231	0.1155
251495_48_T	-0.0079	0.0308	0.0303
251538_32_T	0.084	0.459	0.4966
251566_17_T	-0.0667	0.1385	0.1289
25163_25_A	-0.094	0.1846	0.1676
251756_11_G	-0.0631	0.1333	0.1244
251893_61_G	-0.1059	0.2083	0.1866
252032_43_A	0.045	0.3333	0.3457
25211_12_G	-0.0428	0.2656	0.2528
252121_14_G	-0.0654	0.1379	0.1284
[truncated: 2,532 more rows]

## Sheet: BC_SNP_per_loc_HWE
mname	chi^2	df	Pr(chi^2 >)
43_14_C	0	0	1
97_49_G	0.280089	1	0.596643
109_14_C	1.49822	1	0.220946
194_10_G	0	0	1
201_5_G	0	0	1
204_24_T	0	0	1
241_28_A	0.120816	1	0.728151
422_25_T	3.3075	1	0.0689643
446_31_A	0.23814	1	0.625553
451_30_C	0.653061	1	0.41902
477_8_C	18.0304	1	2.17409e-05
497_5_C	0	0	1
504_13_C	0.289056	1	0.590826
553_14_C	0.214786	1	0.643041
602_53_G	0	0	1
641_42_A	0	0	1
650_26_G	0	0	1
667_13_T	0	0	1
708_56_G	0	0	1
775_5_A	0	0	1
809_48_T	0	0	1
818_58_C	0.708754	1	0.399858
838_28_C	1.19721	1	0.27388
883_15_T	0.252989	1	0.614978
903_48_A	0.0312213	1	0.859748
906_11_T	0	0	1
915_24_A	1.77778	1	0.182422
927_19_T	5.23774	1	0.022102
932_8_A	0.501133	1	0.479003
955_41_T	0	0	1
957_8_T	0.355852	1	0.550819
1065_72_G	0	0	1
1191_30_A	0	0	1
1278_57_T	0	0	1
1418_27_T	0	0	1
1433_50_A	0	0	1
1513_41_G	2.85887	1	0.0908716
1522_73_G	21.0811	1	4.40238e-06
1574_46_A	0	0	1
1637_13_C	0	0	1
1699_27_A	0.137357	1	0.710923
1701_23_C	0.90332	1	0.341893
1759_8_T	0.00781065	1	0.929576
1761_7_C	2.39155	1	0.121992
1815_9_A	0.110965	1	0.739048
1820_29_C	0	0	1
1840_54_A	0.948993	1	0.329976
1876_5_A	0.0073514	1	0.931673
1887_23_G	0.0875	1	0.76738
1904_27_T	4.19379	1	0.0405724
1909_43_C	0.0285494	1	0.865824
1953_13_G	0	0	1
2050_60_A	20.9051	1	4.82614e-06
2063_19_A	0.167622	1	0.682234
2075_53_C	3.74061	1	0.0531051
2164_64_A	0	0	1
2309_20_A	0.00714144	1	0.932653
2373_50_C	4.41554	1	0.0356131
2376_35_A	0	0	1
2422_20_G	0	0	1
2442_56_T	0.709349	1	0.39966
2464_17_C	0.543618	1	0.460937
2468_6_T	3.30318	1	0.0691457
2482_52_G	0	0	1
2506_59_G	0.288062	1	0.591465
2532_20_A	30	1	4.32046e-08
2531_9_T	0	0	1
2589_64_G	0	0	1
2652_68_C	0.99923	1	0.317497
2680_14_G	0	0	1
2692_17_A	0.792825	1	0.373247
2713_52_A	0.00757407	1	0.930648
2769_16_A	0.604444	1	0.436887
2818_45_A	3.21893	1	0.072791
2856_70_T	2.8157	1	0.0933464
2985_59_T	4.99251	1	0.0254573
3036_69_C	0	0	1
3120_6_G	0.604444	1	0.436887
3163_66_G	0.194287	1	0.659372
3197_39_G	19.1063	1	1.23636e-05
3230_23_T	0.412431	1	0.520738
3239_9_A	0	0	1
3241_6_G	0.734694	1	0.391366
3240_23_T	0	0	1
3248_26_C	0.00694314	1	0.933593
3262_9_G	1.50987	1	0.21916
3315_6_G	0.709349	1	0.39966
3316_5_T	0.287918	1	0.591558
3346_37_C	1.56122	1	0.211486
3473_41_T	0	0	1
3531_19_T	0.120816	1	0.728151
3555_11_C	34	1	5.51121e-09
3590_22_T	2.51118	1	0.113041
3609_53_A	0	0	1
3614_23_T	0.90332	1	0.341893
3667_26_T	0	0	1
3760_69_T	0.132812	1	0.715534
3782_13_A	0.120816	1	0.728151
3802_50_T	6.01587	1	0.0141778
3805_65_A	15.3119	1	9.11401e-05
3810_14_A	7.10531	1	0.00768561
3811_7_T	0.163617	1	0.685848
3834_39_G	1.14645	1	0.284294
3905_17_T	0	0	1
4012_29_C	0.371534	1	0.54217
4056_62_C	0.0322266	1	0.857531
4064_52_C	4.70299	1	0.0301102
4183_14_A	0.0773431	1	0.780931
4349_15_G	0.00694314	1	0.933593
4391_5_C	0.1728	1	0.677635
4398_76_G	0.709349	1	0.39966
4405_50_C	0	0	1
4422_47_A	0.90332	1	0.341893
4484_11_T	0.709349	1	0.39966
4498_15_T	0	0	1
4517_30_T	0	0	1
4562_18_T	0.90332	1	0.341893
4577_52_T	0	0	1
4596_7_A	8.02736	1	0.0046076
4607_36_A	0	0	1
4618_8_C	0	0	1
4750_8_A	0	0	1
4775_73_A	0.403876	1	0.525094
4911_18_T	0	0	1
5029_73_A	8.22306	1	0.00413614
5034_38_T	0.0166125	1	0.897445
5059_16_C	0.936524	1	0.333173
5068_71_A	0	0	1
5076_21_C	1.82056	1	0.177247
5119_59_T	0.936524	1	0.333173
5162_9_A	0.0285494	1	0.865824
5167_53_T	3.22512	1	0.0725163
5284_14_A	0.194287	1	0.659372
5302_9_A	0.582726	1	0.445246
5309_7_G	4.16498	1	0.0412678
5330_39_T	0	0	1
5351_14_T	0	0	1
5365_6_A	0.216583	1	0.641656
5378_66_A	0	0	1
5380_30_A	0	0	1
5413_10_A	0	0	1
5416_12_A	0	0	1
5477_66_C	0.167622	1	0.682234
5521_17_T	0	0	1
5533_32_T	0.485333	1	0.486017
5536_6_A	0.936524	1	0.333173
5538_56_G	0.0973044	1	0.755089
5542_21_C	0.734694	1	0.391366
5545_70_G	0	0	1
5550_30_A	0.578981	1	0.446712
5551_33_C	0	0	1
5564_51_A	0.543618	1	0.460937
5646_75_C	0	0	1
5654_62_G	0.0285494	1	0.865824
5755_28_T	0	0	1
5769_53_T	0	0	1
5808_14_T	0	0	1
5996_44_C	1.38606	1	0.239072
6051_13_A	17.973	1	2.2406e-05
6140_5_T	0	0	1
6158_26_C	0.0384088	1	0.844625
6225_13_G	0.0073514	1	0.931673
6232_23_C	0	0	1
6285_36_A	0	0	1
6372_74_C	0.504	1	0.477748
6404_24_T	15.2706	1	9.31555e-05
6452_9_A	2.95936	1	0.0853816
6474_29_T	3.60618	1	0.0575653
6502_25_A	0	0	1
6517_7_T	0	0	1
6537_39_C	0.0293878	1	0.863887
6671_17_A	0.604444	1	0.436887
6682_47_T	0	0	1
6727_14_G	0.0493827	1	0.824141
6762_65_A	0	0	1
6847_54_A	1.38606	1	0.239072
6849_78_A	2.1875	1	0.139135
6913_27_A	24.8199	1	6.29428e-07
6912_5_T	2.8157	1	0.0933464
6917_6_G	0	0	1
6931_6_A	0	0	1
6989_23_G	0.00714144	1	0.932653
7064_5_T	0	0	1
7078_9_T	0	0	1
7170_63_C	0	0	1
7169_38_C	6.62278	1	0.0100682
7177_54_T	0	0	1
7176_47_A	0.0285494	1	0.865824
7206_12_A	11.5009	1	0.000695608
7260_41_A	1.4	1	0.236724
7272_21_G	1.0523	1	0.304979
7280_60_T	1.44	1	0.230139
7320_11_T	10.5469	1	0.00116385
7381_25_A	0.0299976	1	0.862496
7395_21_T	2.93878	1	0.0864763
7408_15_C	0	0	1
7428_8_C	7.52518	1	0.00608424
7429_39_C	0.0660583	1	0.797165
7555_70_T	0	0	1
7585_64_T	0	0	1
7698_28_C	0	0	1
7781_31_C	1.26624	1	0.260474
7784_15_T	0.120816	1	0.728151
7817_72_G	15.1886	1	9.72885e-05
7830_78_G	0.288062	1	0.591465
7848_17_G	0	0	1
7883_23_T	0.132812	1	0.715534
7924_8_G	0.0285494	1	0.865824
7996_68_T	0.571429	1	0.449692
8073_25_A	0.137357	1	0.710923
8129_23_G	0.030303	1	0.861804
8184_68_A	0.128558	1	0.719932
8216_6_C	1.17065	1	0.279267
8218_35_A	9	1	0.0026998
8238_14_T	10.2624	1	0.00135767
8288_18_G	0	0	1
8296_11_A	8.22306	1	0.00413614
8326_30_A	0	0	1
8430_7_C	0.642792	1	0.422702
8539_78_A	3.8227	1	0.0505626
8544_74_T	0	0	1
8547_57_A	0.21416	1	0.643526
8563_31_C	0.00694314	1	0.933593
8651_21_T	0.0285494	1	0.865824
8675_52_C	0.0293878	1	0.863887
8792_38_A	0.0701715	1	0.791087
8809_53_C	0.00781065	1	0.929576
8985_62_G	27	1	2.03455e-07
9004_23_T	0	0	1
9003_18_T	0	0	1
9130_30_A	3.29117	1	0.0696535
9183_21_T	0	0	1
9228_14_C	0	0	1
9236_11_T	1.12799	1	0.288204
9246_15_T	2.83527	1	0.0922154
9257_24_G	0	0	1
9301_23_T	0.00694314	1	0.933593
9325_8_T	1.49822	1	0.220946
9366_30_T	0.0332986	1	0.855207
9408_12_G	0.0073514	1	0.931673
9438_66_T	0	0	1
9466_6_G	22.172	1	2.49281e-06
9470_66_T	15.3664	1	8.8548e-05
9618_60_C	15.3119	1	9.11401e-05
9702_23_A	6.36279	1	0.0116538
9720_39_T	23.1277	1	1.5159e-06
9833_22_A	0.741612	1	0.389145
9873_8_A	2.39155	1	0.121992
9923_9_C	0	0	1
9943_52_A	0	0	1
9942_37_G	0	0	1
9951_20_A	0	0	1
9995_13_T	0.761892	1	0.382737
10021_30_C	0.936524	1	0.333173
10048_22_G	9.60317	1	0.00194241
10120_21_T	1.32	1	0.250592
10121_25_G	0	0	1
10139_36_C	0	0	1
10210_33_A	0.709349	1	0.39966
10242_27_C	0.709349	1	0.39966
10454_28_C	0	0	1
10617_78_G	0.280089	1	0.596643
10705_59_G	0	0	1
10721_62_T	0	0	1
10856_50_A	3.29117	1	0.0696535
10888_8_C	0	0	1
10948_5_A	4.8	1	0.0284597
10983_27_G	0.709349	1	0.39966
10990_60_T	6.89063	1	0.00866485
10997_36_C	0	0	1
11020_21_T	0	0	1
11046_37_T	0	0	1
11058_66_G	10.8559	1	0.000984813
11143_27_A	0	0	1
11146_17_G	0	0	1
11227_78_T	0.893912	1	0.344419
11288_10_A	35	1	3.29705e-09
11297_27_A	0.571429	1	0.449692
11316_25_T	0.936524	1	0.333173
11379_49_T	0.0073514	1	0.931673
11390_57_C	0.00694314	1	0.933593
11401_10_A	0	0	1
11412_44_T	15.7569	1	7.20229e-05
11428_21_T	37	1	1.18129e-09
11502_25_T	12.8027	1	0.000346122
11588_18_T	0	0	1
11623_5_T	0	0	1
11688_6_G	0.0660583	1	0.797165
11694_48_T	0	0	1
11712_51_T	0	0	1
11859_22_A	0.0073514	1	0.931673
11915_6_G	0	0	1
11921_48_T	26.8642	1	2.18265e-07
11932_23_T	0	0	1
12218_44_G	0.00806248	1	0.928453
12247_79_A	37	1	1.18129e-09
12319_39_A	0.0312213	1	0.859748
12382_54_T	0.543618	1	0.460937
12494_21_A	0	0	1
12503_44_A	0	0	1
12534_64_C	0	0	1
12565_29_T	0	0	1
12588_5_T	0	0	1
12626_16_T	0.0660583	1	0.797165
12703_37_G	0.00197531	1	0.96455
12758_7_A	0.0302768	1	0.861864
12946_28_G	5.07545	1	0.024267
12975_44_G	0.120816	1	0.728151
13030_68_A	0	0	1
13092_13_A	0.0322266	1	0.857531
13172_11_C	0.0073514	1	0.931673
13190_19_G	0	0	1
13206_13_C	0.130987	1	0.717411
13253_10_A	0	0	1
13333_56_T	0.0569244	1	0.811425
13375_15_A	0.0660583	1	0.797165
13481_32_C	1.81481	1	0.177932
13485_6_G	0.698842	1	0.403173
13515_12_C	0.0951654	1	0.75771
13530_11_T	0.0536078	1	0.8169
13597_27_C	0	0	1
13635_64_C	0	0	1
13649_36_T	0	0	1
13710_19_T	0	0	1
13741_79_G	20.5806	1	5.71724e-06
13864_33_C	0.386095	1	0.534359
13892_28_T	37	1	1.18129e-09
13914_18_A	0.00193086	1	0.964951
13960_12_A	0	0	1
13972_48_A	0.0277551	1	0.867686
13980_22_A	0	0	1
14000_8_A	4.55265	1	0.0328678
14025_5_C	0	0	1
14029_24_A	0.0285494	1	0.865824
14056_31_A	0.120816	1	0.728151
14121_33_A	21.0242	1	4.53514e-06
14133_40_A	0.627824	1	0.428155
14134_27_T	0	0	1
14164_16_T	0	0	1
14183_18_T	0	0	1
14195_14_A	0	0	1
14200_13_T	0	0	1
14204_34_C	0.543618	1	0.460937
14227_8_T	0.546328	1	0.459822
14243_12_A	17.7581	1	2.5085e-05
14272_40_T	0.403876	1	0.525094
14281_12_C	0.386095	1	0.534359
14297_40_T	0	0	1
14399_39_A	7.75587	1	0.00535381
14470_19_C	0.0660583	1	0.797165
14485_30_T	10.5409	1	0.00116759
14524_60_A	20.0826	1	7.41667e-06
14592_20_C	0.523318	1	0.46943
14625_26_G	0.124567	1	0.724133
14627_6_C	2.01444	1	0.155808
14796_79_G	0	0	1
14824_52_A	0	0	1
14833_29_C	0.725926	1	0.394207
14847_42_G	0.00694314	1	0.933593
14960_40_A	0.0614129	1	0.804277
14981_44_T	0.709349	1	0.39966
15039_30_A	0	0	1
15050_74_G	0.822715	1	0.364388
15124_47_T	0	0	1
15228_43_T	0	0	1
15313_30_C	0	0	1
15337_61_A	2.01444	1	0.155808
15347_20_A	0	0	1
15365_48_G	0.90332	1	0.341893
15379_6_G	0.153061	1	0.695627
15405_8_T	0.734694	1	0.391366
15442_12_T	0.124567	1	0.724133
15441_9_A	0.000456198	1	0.982959
15488_10_T	5.73413	1	0.0166383
15487_20_T	26.1235	1	3.2027e-07
15527_17_C	0.0293878	1	0.863887
15555_40_G	1.0523	1	0.304979
15595_67_G	0.00714144	1	0.932653
15693_19_A	2.34667	1	0.125551
15874_15_T	0	0	1
15944_71_C	0.709349	1	0.39966
16039_53_G	0.709349	1	0.39966
16051_22_G	0	0	1
16094_22_T	0.582726	1	0.445246
16237_29_A	0.90332	1	0.341893
16236_35_T	0.90332	1	0.341893
16251_37_G	0	0	1
16254_23_G	0.936524	1	0.333173
16313_8_G	5.80883	1	0.0159459
16318_26_A	0	0	1
16345_17_A	0.00757407	1	0.930648
16434_27_C	0	0	1
16491_15_A	0.948993	1	0.329976
16546_17_A	0	0	1
16558_9_T	2.67769	1	0.101764
16578_15_T	0.619654	1	0.431176
16615_24_T	0	0	1
16629_34_T	0	0	1
16752_20_G	0.447729	1	0.503415
16751_45_A	0.998094	1	0.317772
16853_19_T	0.252681	1	0.615194
16871_47_A	1.82056	1	0.177247
16874_62_T	0	0	1
16886_15_G	0.00694314	1	0.933593
16976_19_A	0.00757407	1	0.930648
17002_23_A	0	0	1
17010_14_A	0.00694314	1	0.933593
17034_69_A	22.1137	1	2.56964e-06
17065_51_A	0.0285494	1	0.865824
17071_24_A	0.00694314	1	0.933593
17145_62_A	0	0	1
17144_68_T	0	0	1
17193_31_A	0.307617	1	0.579146
17209_44_A	0	0	1
17212_56_C	0	0	1
17267_9_T	3.3919	1	0.0655174
17272_40_T	1.16938	1	0.279528
17297_69_A	0	0	1
17327_9_G	0.00757407	1	0.930648
17333_41_C	0.709349	1	0.39966
17373_21_T	0	0	1
17451_23_C	3.82494	1	0.0504952
17477_6_C	0.00694314	1	0.933593
17504_62_C	0	0	1
17585_16_A	0.0285494	1	0.865824
17584_24_G	0.00892582	1	0.924731
17596_47_A	0	0	1
17605_37_A	0	0	1
17622_44_A	0.972222	1	0.324127
17703_47_C	2.15111	1	0.142467
17752_19_C	0.734694	1	0.391366
17777_52_C	0.20049	1	0.654326
17786_10_T	0	0	1
17829_24_C	0.151796	1	0.696825
17865_14_A	0	0	1
17883_28_G	0	0	1
17942_78_T	0	0	1
17984_16_T	0	0	1
18046_32_G	0.132812	1	0.715534
18093_37_G	0.0680529	1	0.794193
18221_71_T	0	0	1
18226_7_T	17.2004	1	3.36363e-05
18239_59_C	0.90332	1	0.341893
18238_39_A	0.90332	1	0.341893
18357_72_A	0	0	1
18356_50_T	0.0092562	1	0.923354
18384_21_C	0.120816	1	0.728151
18402_33_A	0.167622	1	0.682234
18401_18_A	0.00278012	1	0.95795
18429_51_C	0.0285494	1	0.865824
18574_17_T	0	0	1
18576_18_G	0	0	1
18594_27_A	3.82494	1	0.0504952
18595_19_A	0	0	1
18597_15_G	0	0	1
18627_27_T	0.593027	1	0.441251
18642_58_A	0	0	1
18767_28_G	37	1	1.18129e-09
18778_22_G	1.23457	1	0.266521
18791_7_C	19.1647	1	1.19913e-05
18846_12_G	14.5785	1	0.000134439
18941_32_T	0	0	1
18996_30_G	0.948993	1	0.329976
19024_65_A	0.124567	1	0.724133
19174_15_A	0	0	1
19191_13_T	0	0	1
19190_34_T	2.39155	1	0.121992
19212_5_C	0.0332986	1	0.855207
19216_39_T	0	0	1
19226_5_G	16.8282	1	4.09207e-05
19227_16_C	1.82814	1	0.176348
19347_5_C	0	0	1
19350_34_C	0	0	1
19415_36_G	8.40864	1	0.00373443
19586_79_A	0.604444	1	0.436887
19607_15_T	0	0	1
19608_78_C	0	0	1
19659_57_G	5.56573	1	0.0183153
19663_31_A	1.12799	1	0.288204
19687_75_T	0.734694	1	0.391366
19785_6_T	0	0	1
19822_22_A	0	0	1
19912_54_A	0	0	1
19923_75_T	14.718	1	0.000124848
19943_37_T	0	0	1
19965_30_G	19.4978	1	1.00714e-05
20032_10_G	0	0	1
20035_21_C	1.1577	1	0.281943
20048_5_T	0	0	1
20051_5_A	0.816579	1	0.366182
20205_13_G	0.791152	1	0.373752
20206_13_G	1.6497	1	0.199
20220_19_A	0.137357	1	0.710923
20223_65_A	27	1	2.03455e-07
20234_36_T	9.41002	1	0.00215803
20279_12_G	0.0073514	1	0.931673
20301_36_T	0.0285494	1	0.865824
20354_27_C	0.00757407	1	0.930648
20375_13_C	0.0293878	1	0.863887
20401_18_C	0.00197531	1	0.96455
20453_10_T	0.00694314	1	0.933593
20463_17_C	0.00694314	1	0.933593
20498_27_T	0.0312213	1	0.859748
20511_7_C	0.936524	1	0.333173
20535_40_A	0.00714144	1	0.932653
20607_20_T	0	0	1
20621_21_A	0	0	1
20658_10_C	8.9591	1	0.00276091
20671_30_A	0	0	1
20670_5_T	0	0	1
20703_34_C	1.17065	1	0.279267
20718_23_T	0	0	1
20770_34_A	0	0	1
20802_65_A	0	0	1
20898_73_A	5.80883	1	0.0159459
20915_19_A	0	0	1
20949_69_T	0	0	1
20970_29_C	1.62963	1	0.201754
20973_8_T	0	0	1
21051_18_T	0.936524	1	0.333173
21111_78_T	0.447729	1	0.503415
21155_31_T	0	0	1
21189_22_C	0.0312213	1	0.859748
21188_30_A	0	0	1
21375_29_T	0.403876	1	0.525094
21381_16_T	0.137357	1	0.710923
21388_16_T	0	0	1
21426_14_T	0	0	1
21427_44_T	6.06715	1	0.0137719
21491_11_A	0	0	1
21520_15_A	0	0	1
21581_69_A	6.21571	1	0.0126622
21616_32_T	0	0	1
21639_61_A	0	0	1
21715_15_T	2.46182	1	0.116643
21720_54_A	2.26571	1	0.132266
21753_22_C	0	0	1
21762_14_A	0	0	1
21771_14_G	0.426113	1	0.513902
21891_13_T	0.0561646	1	0.812664
21893_52_A	0	0	1
21919_21_A	0	0	1
21932_13_C	1.82056	1	0.177247
21977_62_G	5.80883	1	0.0159459
21985_6_A	0.0356718	1	0.850195
22095_43_A	4.41554	1	0.0356131
22252_16_G	8.03786	1	0.00458097
22303_20_A	0	0	1
22314_38_T	0	0	1
22315_8_T	0.288062	1	0.591465
22341_46_C	0	0	1
22382_19_A	0	0	1
22400_23_A	0	0	1
22404_51_T	0	0	1
22561_67_A	0	0	1
22607_28_A	2.15659	1	0.141959
22687_39_T	0.086281	1	0.768959
22701_9_T	0.137357	1	0.710923
22797_23_A	0.543618	1	0.460937
22862_6_T	0	0	1
22891_30_A	0	0	1
22903_8_A	0.934256	1	0.333759
23089_29_T	2.61547	1	0.105826
23121_61_C	1.68046	1	0.194863
23215_39_T	0	0	1
23216_55_T	0	0	1
23219_15_A	0	0	1
23222_47_G	0.0479928	1	0.826593
23328_6_T	0.129755	1	0.718686
23333_43_A	0	0	1
23464_32_G	0	0	1
23526_7_A	0	0	1
23533_17_T	0.00694314	1	0.933593
23647_23_C	7.12301	1	0.00761009
23646_17_T	0.783416	1	0.376098
23670_15_C	0.00694314	1	0.933593
23672_17_T	0.194287	1	0.659372
23684_20_T	2.01444	1	0.155808
23704_11_A	0.0804496	1	0.776689
23787_9_T	0	0	1
23797_76_A	0.0660583	1	0.797165
23803_44_A	0	0	1
23877_57_G	2.93878	1	0.0864763
23911_56_A	0.072426	1	0.787837
23938_16_C	0.00781065	1	0.929576
23969_21_G	0.0660583	1	0.797165
23989_9_T	0	0	1
23992_20_T	0.0285494	1	0.865824
24063_10_T	2.49307	1	0.114348
24078_26_T	0	0	1
24095_46_G	1.27864	1	0.258152
24109_50_T	0.0293878	1	0.863887
24114_12_C	0	0	1
24150_66_G	33	1	9.21589e-09
24192_6_T	0.00694314	1	0.933593
24194_43_G	0.120816	1	0.728151
24217_14_C	0	0	1
24223_18_A	0.00694314	1	0.933593
24232_54_T	0.0293878	1	0.863887
24242_38_T	0	0	1
24459_12_G	0	0	1
24499_10_T	0.00694314	1	0.933593
24534_32_A	0	0	1
24550_12_G	0	0	1
24585_19_T	0	0	1
24718_19_T	0	0	1
24735_23_A	0	0	1
24778_27_A	0.00694314	1	0.933593
24825_5_G	0	0	1
24824_23_A	13.6149	1	0.000224396
24902_57_A	27	1	2.03455e-07
24920_52_G	5.6759	1	0.0171995
25020_10_A	1.32325	1	0.250009
25021_15_T	0	0	1
25024_68_T	0	0	1
25029_6_C	0	0	1
25028_52_A	0.00757407	1	0.930648
25036_55_A	1.68046	1	0.194863
25163_25_A	0	0	1
25210_6_G	34	1	5.51121e-09
25211_12_G	0.0382465	1	0.844949
25227_8_A	0	0	1
25240_50_T	0	0	1
25244_21_C	6.62278	1	0.0100682
25247_7_C	0	0	1
25268_36_C	0.00193086	1	0.964951
25282_22_C	0	0	1
25393_17_C	0.00193086	1	0.964951
25419_21_T	9.26388	1	0.00233717
25449_14_A	1.034	1	0.309221
25501_24_G	0	0	1
25500_18_A	2.8157	1	0.0933464
25505_13_G	0	0	1
25514_10_A	0	0	1
25557_13_G	0.0312213	1	0.859748
25569_17_T	0	0	1
25611_33_G	0.141695	1	0.706601
25656_47_T	13.5314	1	0.000234609
25772_69_C	0.00694314	1	0.933593
25829_16_G	0	0	1
25936_78_C	5.50386	1	0.0189745
25959_11_T	0.543618	1	0.460937
25964_37_A	3.40742	1	0.0649037
26014_57_A	32	1	1.54173e-08
26039_73_T	0	0	1
26211_33_C	0.00694314	1	0.933593
26258_15_A	24.3744	1	7.93152e-07
26262_12_G	0	0	1
26317_6_T	1.07332	1	0.300197
26337_66_C	0	0	1
26438_26_C	0.5625	1	0.453255
26443_76_G	0.0285494	1	0.865824
26553_33_T	0.0660583	1	0.797165
26552_56_C	2.74637	1	0.0974754
26584_5_A	0	0	1
26609_38_T	0.00694314	1	0.933593
26646_12_C	0	0	1
26671_31_T	0	0	1
26737_13_C	0	0	1
26792_21_C	0	0	1
26862_7_C	0	0	1
26922_29_A	0.0701715	1	0.791087
26957_27_A	0	0	1
27012_38_T	0.194287	1	0.659372
27019_12_T	7.49624	1	0.0061828
27147_31_A	0.5625	1	0.453255
27146_22_A	0	0	1
27207_50_T	0	0	1
27218_47_A	0.137357	1	0.710923
27240_8_A	1.49837	1	0.220922
27272_66_A	0	0	1
27285_10_G	1.17065	1	0.279267
27318_5_A	0.132812	1	0.715534
27325_22_C	0	0	1
27324_78_A	0	0	1
27357_59_T	0	0	1
27358_7_C	0	0	1
27363_17_T	0	0	1
27376_42_G	37	1	1.18129e-09
27380_9_T	0.00694314	1	0.933593
27389_9_G	0	0	1
27527_19_G	1.38606	1	0.239072
27529_68_G	5.32544	1	0.0210163
27586_17_C	0	0	1
27681_63_C	0	0	1
27729_41_A	0	0	1
27936_30_T	0.0680529	1	0.794193
28038_20_T	2.85714	1	0.0909689
28037_5_T	0.207101	1	0.649049
28077_24_A	0.208125	1	0.648241
28105_7_C	0.5625	1	0.453255
28115_43_G	0	0	1
28118_6_T	0.447729	1	0.503415
28190_21_A	0.00806248	1	0.928453
28213_19_A	0.444444	1	0.504985
28228_22_A	0	0	1
28235_33_G	1.53719	1	0.215036
28244_42_T	0	0	1
28296_23_A	0	0	1
28355_11_A	0	0	1
28368_13_C	0	0	1
28404_36_T	16.1246	1	5.93099e-05
28407_26_T	0.120816	1	0.728151
28449_21_C	5.59073	1	0.0180558
28480_5_T	10.6895	1	0.00107744
28497_47_G	0.0660583	1	0.797165
28507_19_G	6.81818	1	0.00902344
28506_6_G	0.0293878	1	0.863887
28523_14_A	0.0680529	1	0.794193
28580_19_A	0.681029	1	0.409233
28601_24_A	0	0	1
28629_19_A	0.856819	1	0.35463
28646_69_G	2.8157	1	0.0933464
28667_42_A	0	0	1
28680_48_G	0	0	1
28731_19_C	0	0	1
28764_10_G	0	0	1
28797_13_C	0.0479928	1	0.826593
28834_49_A	0	0	1
28838_31_G	11.3046	1	0.000773159
28857_10_C	1.33282	1	0.248305
28856_9_G	0	0	1
28877_78_G	0	0	1
28880_33_C	0	0	1
28973_67_G	0	0	1
29024_19_C	0.0299976	1	0.862496
29066_9_C	5.07545	1	0.024267
29101_60_T	0.0113169	1	0.91528
29114_68_T	0	0	1
29150_27_A	0.0748299	1	0.78443
29169_43_A	2.49307	1	0.114348
29252_55_T	0.48261	1	0.487242
29305_78_T	15.5556	1	8.01159e-05
29321_15_T	0.307617	1	0.579146
29453_9_G	0	0	1
29462_15_T	4.19633	1	0.0405115
29545_30_G	0	0	1
29579_71_C	0.619654	1	0.431176
29591_16_C	0.476801	1	0.489875
29615_64_T	0.280089	1	0.596643
29708_16_T	0	0	1
29712_50_T	0.00481859	1	0.944658
29742_45_T	0.00694314	1	0.933593
29822_60_G	1.01701	1	0.313229
29860_25_A	0.00806248	1	0.928453
29922_29_C	0	0	1
29977_24_C	0.00694314	1	0.933593
29976_74_G	0	0	1
29989_25_A	0	0	1
30028_6_C	0.0073514	1	0.931673
30035_7_G	0.0680529	1	0.794193
30082_20_T	2.03062	1	0.154157
30088_24_C	5.89106	1	0.015218
30104_5_G	0.0701715	1	0.791087
30118_5_A	1.63116	1	0.201543
30169_45_G	0.0356718	1	0.850195
30358_69_G	2.01444	1	0.155808
30357_30_A	2.01444	1	0.155808
30403_60_A	0	0	1
30446_32_T	0	0	1
30509_39_A	4.41554	1	0.0356131
30542_27_G	0.00694314	1	0.933593
30598_29_T	0.936524	1	0.333173
30613_48_T	0.0743228	1	0.785144
30620_5_G	0	0	1
30691_12_T	0	0	1
30729_34_A	24.8199	1	6.29428e-07
30741_6_A	0.00694314	1	0.933593
30778_56_C	0.297521	1	0.585441
30798_18_A	0.00694314	1	0.933593
30846_55_C	0.124567	1	0.724133
30890_12_G	1.44	1	0.230139
30944_68_A	0.734694	1	0.391366
30953_13_A	0	0	1
31004_38_T	0.120816	1	0.728151
31147_15_C	0.0660583	1	0.797165
31252_34_G	0.00694314	1	0.933593
31296_25_G	0	0	1
31358_11_C	1.38606	1	0.239072
31381_59_A	0	0	1
31413_44_T	0	0	1
31423_10_T	0	0	1
31487_20_T	0	0	1
31523_9_A	0.524376	1	0.468981
31720_7_A	0	0	1
31728_58_A	0	0	1
31736_55_C	0.403876	1	0.525094
31774_47_C	0.120816	1	0.728151
31834_75_A	0.288062	1	0.591465
31899_15_G	0	0	1
31989_47_A	0	0	1
32005_5_T	0	0	1
32013_67_A	0.4901	1	0.483883
32132_29_T	0.0660583	1	0.797165
32152_27_G	0.936524	1	0.333173
32165_21_G	0.247934	1	0.618534
32172_28_A	0	0	1
32200_62_C	0	0	1
32323_10_T	0.120816	1	0.728151
32322_12_T	0.120816	1	0.728151
32337_12_T	0.598914	1	0.438993
32362_51_T	0	0	1
32452_15_A	0.128558	1	0.719932
32537_78_T	0	0	1
32541_50_A	0	0	1
32546_66_C	0	0	1
32557_31_T	0	0	1
32605_54_A	0	0	1
32665_15_G	2.56727	1	0.109096
32678_22_A	0	0	1
32681_12_T	0.194287	1	0.659372
32712_34_T	0	0	1
32738_18_C	0	0	1
32877_18_C	1.17065	1	0.279267
32914_36_A	0	0	1
32958_26_A	1.12799	1	0.288204
33114_21_A	0.403876	1	0.525094
33172_25_A	0	0	1
33229_11_C	4.399	1	0.03596
33348_48_T	0	0	1
33510_48_T	0	0	1
33558_8_C	0.159122	1	0.689966
33593_41_A	0.155556	1	0.693282
33628_18_T	1.68046	1	0.194863
33635_36_T	1.68046	1	0.194863
33765_7_T	0.247934	1	0.618534
33773_65_G	1.12799	1	0.288204
33795_25_T	1.12799	1	0.288204
33812_33_T	0	0	1
33838_54_T	6.10381	1	0.0134891
33852_19_G	0.543618	1	0.460937
34035_36_C	0	0	1
34040_44_A	0	0	1
34063_54_T	4.53227	1	0.0332615
34080_79_C	0	0	1
34100_41_T	1.12799	1	0.288204
34179_46_C	0	0	1
34303_50_T	0.709349	1	0.39966
34310_23_A	2.83026	1	0.0925037
34326_13_T	14.1314	1	0.000170474
34332_43_G	2.8157	1	0.0933464
34346_9_A	0.229819	1	0.631658
34474_45_G	0.807768	1	0.368781
34482_9_A	0	0	1
34498_42_T	0	0	1
34510_54_T	0	0	1
34554_34_G	0.00694314	1	0.933593
34578_38_T	0	0	1
34600_37_A	0	0	1
34607_39_T	0.128558	1	0.719932
34621_13_G	1.0523	1	0.304979
34632_17_T	0.178571	1	0.672604
34663_24_C	0	0	1
34717_60_G	0	0	1
34731_11_A	0	0	1
34779_9_G	0.0424855	1	0.836697
34783_33_T	0.128558	1	0.719932
34790_67_A	0	0	1
34892_72_G	0	0	1
34923_40_C	0	0	1
34929_51_A	1.12799	1	0.288204
34944_6_T	0.971273	1	0.324363
34946_79_G	0.996823	1	0.31808
35012_9_T	0.0256233	1	0.872824
35015_55_T	0.0256233	1	0.872824
35099_9_T	0.355852	1	0.550819
35156_50_G	0	0	1
35176_13_G	0	0	1
35193_27_A	1.02671	1	0.310933
35259_14_C	0	0	1
35359_38_A	0	0	1
35456_18_T	2.01444	1	0.155808
35469_61_T	0	0	1
35522_14_G	0	0	1
35646_27_T	7.16592	1	0.00743017
35670_35_A	0	0	1
35669_23_T	0.791152	1	0.373752
35679_34_G	0.709349	1	0.39966
35753_10_C	0.124567	1	0.724133
35759_22_G	0.194287	1	0.659372
35799_51_T	5.0625	1	0.0244489
35798_18_A	0.0479928	1	0.826593
35844_53_A	2.57827	1	0.10834
35908_19_A	0	0	1
36023_26_T	5.24745	1	0.021979
36056_59_A	0	0	1
36096_5_T	0	0	1
36113_70_A	17.1609	1	3.43434e-05
36156_50_T	0	0	1
36181_25_A	1.68046	1	0.194863
36209_15_G	1.12799	1	0.288204
36227_66_T	2.01444	1	0.155808
36232_31_C	0	0	1
36246_49_T	0	0	1
36272_16_T	0	0	1
36338_9_T	0	0	1
36337_42_T	0	0	1
36348_7_A	0.120816	1	0.728151
36424_22_A	0	0	1
36477_10_A	0	0	1
36523_28_A	0.221715	1	0.637737
36528_38_A	0	0	1
36579_58_T	0.0344444	1	0.852765
36583_28_A	0	0	1
36586_12_G	18.3726	1	1.81651e-05
36639_16_G	0.734694	1	0.391366
36644_46_G	0.936524	1	0.333173
36709_25_A	0.90332	1	0.341893
36739_15_T	0	0	1
36761_5_T	0.21416	1	0.643526
36772_7_A	1.12799	1	0.288204
36818_31_T	0.194287	1	0.659372
36819_61_G	0.00694314	1	0.933593
36830_38_T	0.194287	1	0.659372
36892_9_C	8.64198	1	0.00328505
36951_7_A	0	1	1
36965_66_A	0.0561646	1	0.812664
37058_34_T	9.02161	1	0.00266806
37142_28_T	1.12799	1	0.288204
37150_8_G	8.22306	1	0.00413614
37165_61_C	0.0660583	1	0.797165
37224_63_A	0	0	1
37225_14_T	0	0	1
37230_40_C	0.233413	1	0.629004
37274_43_T	0	0	1
37293_55_A	0	0	1
37363_14_A	14.6902	1	0.000126705
37389_24_A	0	0	1
37398_23_T	0.0680529	1	0.794193
37439_29_G	0	0	1
37449_68_T	0	0	1
37452_42_G	0.0293878	1	0.863887
37522_33_G	0	0	1
37571_34_A	0	0	1
37621_16_T	0.208125	1	0.648241
37644_5_T	0	0	1
37733_68_G	0	0	1
37752_47_C	0	0	1
37787_81_T	0.0748299	1	0.78443
37963_8_G	0.99923	1	0.317497
37967_41_G	0.761892	1	0.382737
38002_35_G	0.00714144	1	0.932653
38012_22_C	0	0	1
38051_45_G	0.0680529	1	0.794193
38114_21_C	0.297521	1	0.585441
38123_19_C	0	0	1
38139_29_C	0	0	1
38177_15_T	0.0285494	1	0.865824
38199_15_T	0	0	1
38208_65_A	33	1	9.21589e-09
38239_34_T	0	0	1
38293_34_T	0.208125	1	0.648241
38302_12_A	1.12799	1	0.288204
38307_38_C	0	0	1
38402_32_G	1.35255	1	0.244834
38467_27_T	0.00694314	1	0.933593
38499_12_A	0.288062	1	0.591465
38561_58_C	1.51852	1	0.217843
38571_14_T	0	0	1
38765_11_T	0	0	1
38854_8_T	0.194287	1	0.659372
38866_41_T	2.01444	1	0.155808
38880_43_C	0	0	1
38976_9_G	0.0748299	1	0.78443
38989_36_A	0.417515	1	0.51818
39077_24_G	0	0	1
39140_10_A	0	0	1
39167_27_A	0.00694314	1	0.933593
39172_43_T	0	0	1
39245_39_A	0	0	1
39311_14_T	1.01701	1	0.313229
39350_64_A	2.1875	1	0.139135
39403_19_G	0	0	1
39425_19_G	4.38225	1	0.0363151
39466_14_G	0	0	1
39490_24_T	1.17065	1	0.279267
39511_27_A	0.00714144	1	0.932653
39514_7_T	0	0	1
39542_51_A	0	0	1
39584_13_A	0	0	1
39631_23_A	3.66701	1	0.0554997
39658_79_T	0.269127	1	0.603918
39663_41_T	0	0	1
39715_14_A	0.238535	1	0.625266
39741_19_A	0	0	1
39743_30_T	0	0	1
39770_26_C	0	0	1
39851_12_G	0.00694314	1	0.933593
39860_16_A	0.00694314	1	0.933593
39881_6_T	0	0	1
39927_25_A	0	0	1
39931_29_G	0.00694314	1	0.933593
40026_43_G	0	0	1
40039_12_A	0.00694314	1	0.933593
40254_77_A	0.785376	1	0.375502
40265_74_C	0	0	1
40267_26_G	0	0	1
40446_12_T	2.23199	1	0.13518
40532_23_A	0.00461327	1	0.945848
40561_5_C	2.39201	1	0.121957
40585_54_C	0.3431	1	0.558045
40603_5_G	0.0862634	1	0.768982
40693_31_C	0	0	1
40707_74_G	0.816579	1	0.366182
40857_13_G	0	0	1
40862_12_A	0.432099	1	0.510961
40866_16_T	0.403876	1	0.525094
40927_11_A	0.233413	1	0.629004
40966_12_G	0.0073514	1	0.931673
41064_31_A	0	0	1
41097_57_G	0.120816	1	0.728151
41141_45_C	0	0	1
41151_40_C	0.072426	1	0.787837
41241_11_A	1.80798	1	0.178751
41275_14_C	0.734694	1	0.391366
41319_7_G	0	0	1
41355_61_T	0	0	1
41399_43_A	1.38606	1	0.239072
41426_12_G	0	0	1
41442_13_T	0	0	1
41482_24_G	0.0302768	1	0.861864
41497_76_T	0	0	1
41541_12_T	3.4702	1	0.0624839
41566_48_C	0.128558	1	0.719932
41605_18_A	0	0	1
41720_42_T	0	0	1
41789_28_A	0	0	1
41878_52_C	0	0	1
41893_6_G	0.00781065	1	0.929576
41895_58_A	7.97232	1	0.00474981
41902_36_G	1.44214	1	0.229794
41901_65_T	2.22993	1	0.13536
42013_47_T	0	0	1
42030_72_T	0.432099	1	0.510961
42054_5_A	0.485333	1	0.486017
42061_59_G	0.00694314	1	0.933593
42076_16_C	0.485333	1	0.486017
42115_61_T	0.297521	1	0.585441
42147_54_C	0	0	1
42176_41_A	1.39086	1	0.238259
42203_18_G	0.00694314	1	0.933593
42256_32_T	0.37037	1	0.542802
42313_37_T	0	0	1
42381_5_T	0	0	1
42400_20_A	0	0	1
42420_26_T	0	0	1
42436_6_T	0.0479928	1	0.826593
42480_34_T	0	0	1
42491_6_T	1.26624	1	0.260474
42495_35_T	0	0	1
42563_11_T	0	0	1
42628_75_T	1.70414	1	0.191747
42642_30_C	0	0	1
42644_7_A	0	0	1
42704_17_G	0.604444	1	0.436887
42740_18_G	0.90332	1	0.341893
42739_21_T	0.355867	1	0.55081
42743_16_C	0	0	1
42778_60_G	0	0	1
42781_6_T	0	0	1
42790_8_C	0	0	1
42811_24_T	0	0	1
42845_8_T	3.46187	1	0.0627993
42882_12_A	0	0	1
42910_23_A	0	0	1
42916_23_A	2.76845	1	0.0961393
42999_19_G	0	0	1
43001_10_C	0	0	1
43039_21_T	0	0	1
43064_16_G	0	0	1
43069_6_C	0	0	1
43107_35_G	5.07545	1	0.024267
43150_44_A	1.68046	1	0.194863
43193_26_T	0	0	1
43334_15_G	0	0	1
43333_28_C	1.70414	1	0.191747
43419_12_C	0.00714144	1	0.932653
43426_49_T	0.120816	1	0.728151
43458_65_T	0	0	1
43484_14_T	0	0	1
43505_57_T	0.124567	1	0.724133
43569_9_A	0	0	1
43584_35_T	0.0285494	1	0.865824
43616_10_G	1.49207	1	0.221895
43624_27_A	0	0	1
43656_8_A	0.288062	1	0.591465
43679_57_C	0	0	1
43714_25_T	0.23814	1	0.625553
43856_9_T	0.0285494	1	0.865824
43904_48_A	0.00278012	1	0.95795
43914_16_G	0	0	1
44063_15_T	0.194287	1	0.659372
44119_34_A	2.41975	1	0.119814
44144_31_A	0.137357	1	0.710923
44274_5_A	0.0285494	1	0.865824
44336_7_G	0	0	1
44454_52_C	0.0567751	1	0.811668
44473_38_A	0.378862	1	0.538213
44493_10_T	0	0	1
44534_47_T	5.70235	1	0.0169422
44559_21_C	0	0	1
44617_16_T	1.38903	1	0.238569
44624_23_A	0.404229	1	0.524913
44734_41_G	12.8939	1	0.000329649
44777_30_A	7.72153	1	0.0054566
44783_39_G	0.120816	1	0.728151
44847_55_T	0.00694314	1	0.933593
44942_7_A	0	0	1
45063_18_C	1.6497	1	0.199
45127_9_A	0	0	1
45252_30_G	0.543618	1	0.460937
45263_37_G	10.89	1	0.000966848
45310_21_T	0	0	1
45330_13_T	0.709349	1	0.39966
45346_40_G	0.258099	1	0.611429
45380_39_G	0	0	1
45403_67_A	0	0	1
45440_50_A	0.543618	1	0.460937
45439_24_T	0.318418	1	0.57256
45452_10_T	0	0	1
45528_11_T	0.894236	1	0.344332
45550_6_C	1.10841	1	0.292428
45563_31_T	0	0	1
45573_20_A	3.55556	1	0.0593464
45606_56_A	0	0	1
45620_28_G	0.936467	1	0.333188
45631_58_T	0.132812	1	0.715534
45664_34_G	0.318418	1	0.57256
45663_61_C	0.297521	1	0.585441
45845_36_T	0.297521	1	0.585441
45872_9_C	0	0	1
45890_72_A	0.543618	1	0.460937
45931_23_T	0	0	1
45977_28_C	0	0	1
45986_8_C	1.80798	1	0.178751
46023_32_T	0.0322266	1	0.857531
46108_13_T	0.00694314	1	0.933593
46152_69_C	0.485333	1	0.486017
46217_60_G	0	0	1
46226_38_C	0	0	1
46252_6_G	0.288062	1	0.591465
46261_55_T	0	0	1
46289_5_T	0	0	1
46300_25_A	0	0	1
46308_23_C	1.12799	1	0.288204
46315_31_G	12.8312	1	0.000340881
46343_33_T	0	0	1
46352_9_A	0	0	1
46371_14_A	0.297521	1	0.585441
46521_34_G	0	0	1
46563_27_T	0	0	1
46594_39_T	0.948993	1	0.329976
46625_17_T	0	0	1
46631_39_A	0.233413	1	0.629004
46693_24_A	0.297521	1	0.585441
46730_10_C	0	0	1
46752_8_A	0.543618	1	0.460937
46810_9_T	0	0	1
46815_12_T	0.288062	1	0.591465
46823_14_A	0	0	1
46827_68_T	0	0	1
46866_18_A	0	0	1
46909_55_T	0	0	1
47001_11_T	0.0356718	1	0.850195
47038_62_G	10.6895	1	0.00107744
47060_22_A	0	0	1
47136_25_C	12.6408	1	0.000377416
47179_36_T	0	0	1
47263_48_C	7.14348	1	0.0075237
47364_23_A	0.5625	1	0.453255
47407_6_A	0	0	1
47411_29_T	0	0	1
47471_46_T	2.5088	1	0.113212
47478_8_G	2.01444	1	0.155808
47479_49_A	1.44214	1	0.229794
47504_11_G	0	0	1
47518_15_C	3.07877	1	0.0793204
47522_19_T	0.972222	1	0.324127
47544_9_A	0	0	1
47639_13_T	1.37843	1	0.240369
47674_11_G	0	0	1
47676_44_T	0.0344444	1	0.852765
47696_25_T	0.403876	1	0.525094
47709_6_T	1.26624	1	0.260474
47712_31_G	0.00294962	1	0.956688
47796_20_C	17.8972	1	2.33162e-05
47803_6_A	0	0	1
47816_13_A	20.5722	1	5.74233e-06
47851_12_T	1.27535	1	0.258765
47883_52_T	0.761892	1	0.382737
47884_6_A	0.194287	1	0.659372
47895_41_T	0	0	1
47927_57_A	0.207101	1	0.649049
47944_40_A	0.543618	1	0.460937
48038_60_T	0	0	1
48045_29_A	0	0	1
48087_25_T	2.25	1	0.133614
48200_45_A	0	0	1
48290_14_T	0	0	1
48378_64_G	0	0	1
48424_21_T	0	0	1
48474_23_T	0	0	1
48497_30_T	1.01701	1	0.313229
48573_22_G	0.00781065	1	0.929576
48578_43_A	0	0	1
48704_7_A	0	0	1
48708_35_C	0	0	1
48738_14_G	1.12799	1	0.288204
48740_14_A	0	0	1
48768_55_T	0.597994	1	0.439344
48811_36_C	0.238535	1	0.625266
48846_39_G	4.53704	1	0.033169
48896_6_T	0	0	1
48910_24_T	1.33637	1	0.247675
49202_36_T	0	0	1
49216_50_G	2.49268	1	0.114377
49227_77_T	0.00694314	1	0.933593
49284_15_C	0	0	1
49290_19_C	0.00694314	1	0.933593
49377_11_T	0	0	1
49419_8_C	0.319926	1	0.571652
49649_78_A	0	0	1
49696_62_A	3.29117	1	0.0696535
49717_15_T	0	0	1
49756_48_T	4	1	0.0455003
49766_67_G	5.10674	1	0.0238331
49797_14_G	0	0	1
49818_10_T	0	0	1
49817_13_T	0	0	1
49890_44_T	31	1	2.58028e-08
50041_15_G	0.00781065	1	0.929576
50045_43_T	2.76845	1	0.0961393
50109_7_T	0	0	1
50199_28_G	1.19008	1	0.275313
50198_14_T	0.194287	1	0.659372
50218_29_A	0	0	1
50221_8_T	0	0	1
50223_9_T	4.99074	1	0.0254833
50238_24_A	3.90351	1	0.0481852
50242_16_A	0	0	1
50248_26_T	6.30184	1	0.0120613
50253_29_A	0.462132	1	0.496629
50282_19_A	0.00694314	1	0.933593
50340_33_A	0	0	1
50368_50_G	0	0	1
50367_20_T	0.00757407	1	0.930648
50403_16_G	0	0	1
50489_55_A	0.120816	1	0.728151
50563_46_T	0	0	1
50570_12_G	0.783416	1	0.376098
50571_8_A	0	0	1
50784_75_C	0	0	1
50867_55_G	0.543618	1	0.460937
50899_16_C	0	0	1
50978_7_C	0	0	1
50985_44_G	0	0	1
51016_8_C	0.371534	1	0.54217
51024_17_C	0	0	1
51030_49_G	1.64622	1	0.199474
51032_50_A	0.00694314	1	0.933593
51196_51_A	0.00694314	1	0.933593
51201_49_A	1.10841	1	0.292428
51225_22_T	1.65211	1	0.198672
51412_7_C	0	0	1
51474_48_C	0	0	1
51490_71_A	0	0	1
51522_5_G	0	0	1
51539_53_A	5.07545	1	0.024267
51578_8_A	0	0	1
51657_6_A	0.00694314	1	0.933593
51704_38_A	0	0	1
51711_26_G	0	0	1
51746_30_C	0.761892	1	0.382737
51803_33_C	0	0	1
51885_42_T	0	0	1
51900_62_G	0	0	1
51996_23_A	0.90332	1	0.341893
52010_11_A	0.0680529	1	0.794193
52095_18_T	0.0293878	1	0.863887
52100_44_T	0	0	1
52141_9_A	0.00714144	1	0.932653
52198_18_A	1.14645	1	0.284294
52304_5_C	0	0	1
52386_19_C	0	0	1
52523_73_A	0.0259474	1	0.872029
52525_12_A	0.153846	1	0.694887
52702_31_C	0	0	1
52722_32_T	0	0	1
52727_77_A	1.12799	1	0.288204
52783_17_A	0.00694314	1	0.933593
53024_37_G	0.0687426	1	0.793176
53055_36_C	0	0	1
53159_14_C	1.09873	1	0.294545
53203_8_T	4.41	1	0.0357288
53295_71_C	0	0	1
53376_31_A	0.0934256	1	0.759867
53464_34_A	0	0	1
53495_13_G	0	0	1
53508_36_C	0	0	1
53526_31_T	4.41554	1	0.0356131
53542_7_A	0.0312213	1	0.859748
53589_40_G	8.9591	1	0.00276091
53634_22_G	37	1	1.18129e-09
53657_48_A	2.82385	1	0.0928732
53672_59_A	0	0	1
53730_65_G	1.44	1	0.230139
53757_38_A	16.2486	1	5.55496e-05
53771_27_T	0	0	1
53773_37_T	0	0	1
53785_26_A	19.2304	1	1.15854e-05
53815_7_G	0	0	1
53842_64_A	21.4785	1	3.57826e-06
53847_20_T	23.7437	1	1.10055e-06
53891_24_G	0.0312213	1	0.859748
53947_54_T	0	0	1
53968_28_T	0.00694314	1	0.933593
53990_59_A	0	0	1
54001_39_T	0.280089	1	0.596643
54008_75_C	0	0	1
54022_5_T	0.582726	1	0.445246
54096_63_A	0.791152	1	0.373752
54101_12_G	0	0	1
54163_20_A	1.82056	1	0.177247
54227_7_C	0.524376	1	0.468981
54237_17_T	0	0	1
54242_30_A	1.44214	1	0.229794
54281_12_G	2.56417	1	0.10931
54294_20_A	0	0	1
54304_77_A	0	0	1
54328_15_C	0.504	1	0.477748
54455_44_G	37	1	1.18129e-09
54461_53_C	0	0	1
54480_6_A	0.90332	1	0.341893
54557_43_A	0	0	1
54582_34_C	0.709349	1	0.39966
54633_57_T	0	0	1
54735_6_T	3.29117	1	0.0696535
54770_9_G	0	0	1
54847_22_T	0.403876	1	0.525094
54874_14_G	0	0	1
54877_12_C	0	0	1
54903_12_T	0	0	1
54918_5_T	0.119514	1	0.729562
54952_36_G	1.74777	1	0.186157
54975_77_A	0.00833109	1	0.927274
55002_22_T	0.0422973	1	0.837054
55107_6_T	0	0	1
55171_31_A	0.0660583	1	0.797165
55191_27_T	0	0	1
55325_25_T	0	0	1
55332_10_G	0	0	1
55352_11_T	1.12799	1	0.288204
55453_70_C	0.0416	1	0.838384
55467_7_T	0	0	1
55525_20_G	0	0	1
55547_53_A	1.17642	1	0.278086
55638_15_T	0.120816	1	0.728151
55649_19_A	35	1	3.29705e-09
55690_8_T	0.0285494	1	0.865824
55716_12_A	0.288062	1	0.591465
55717_34_T	2.01444	1	0.155808
55861_19_A	0	0	1
55958_22_C	0	0	1
55957_9_A	0.00714144	1	0.932653
56044_8_A	0.120816	1	0.728151
56091_48_A	0	0	1
56154_71_T	18.7897	1	1.45954e-05
56156_60_A	0	0	1
56155_9_A	4.70299	1	0.0301102
56162_5_G	1.1307	1	0.287626
56258_8_G	23.1529	1	1.49618e-06
56280_17_G	0.113501	1	0.736193
56283_24_C	0	0	1
56289_7_G	0	0	1
56302_30_C	0.210001	1	0.646766
56348_48_C	0	0	1
56382_22_T	1.70546	1	0.191576
56423_5_C	0.403876	1	0.525094
56446_15_T	5.99115	1	0.0143778
56490_5_G	0.124567	1	0.724133
56491_18_T	2.60331	1	0.106641
56500_22_T	7.64951	1	0.00567876
56525_49_G	1.12799	1	0.288204
56537_56_C	0.124567	1	0.724133
56555_32_T	0.0384088	1	0.844625
56617_32_G	3.29117	1	0.0696535
56619_29_C	0.072426	1	0.787837
56635_17_A	0	0	1
56670_37_G	1.09739	1	0.294839
56690_16_T	0	0	1
56694_21_C	0.85686	1	0.354619
56750_40_G	2.11014	1	0.146326
56754_50_T	0	0	1
56767_12_A	5.47984	1	0.019237
56798_40_T	7.29776	1	0.00690405
56825_44_A	0	0	1
56858_18_C	5.59073	1	0.0180558
56873_19_C	0.0312213	1	0.859748
56923_74_C	0	0	1
56922_38_A	2.01444	1	0.155808
57052_19_T	12.1113	1	0.000501164
57108_32_G	0.189186	1	0.663595
57215_65_C	4.67111	1	0.0306741
57214_6_T	0	0	1
57372_61_A	0	0	1
57393_66_T	0	0	1
57420_51_G	0	0	1
57442_9_T	4.70299	1	0.0301102
57590_6_T	0.0268508	1	0.86984
57596_58_G	0.119514	1	0.729562
57609_30_A	1.38606	1	0.239072
57628_17_T	0	0	1
57632_12_T	0.120816	1	0.728151
57663_10_C	0	0	1
57843_78_T	0	0	1
57851_17_T	0	0	1
57978_5_T	0	0	1
58062_58_A	0	0	1
58161_9_G	0	0	1
58198_53_C	0.288493	1	0.591188
58235_6_T	0.167622	1	0.682234
58241_43_A	28	1	1.21315e-07
58333_9_G	0.90332	1	0.341893
58347_15_T	0.0356718	1	0.850195
58394_11_A	0.557338	1	0.455335
58407_21_A	0.248008	1	0.618481
58511_36_C	0.00694314	1	0.933593
58544_36_A	5.17698	1	0.0228881
58583_18_G	0.00961196	1	0.9219
58630_22_G	0.00961196	1	0.9219
58719_56_A	17.8972	1	2.33162e-05
58786_15_C	0.0660583	1	0.797165
58866_13_T	0	0	1
58865_44_T	0	0	1
58934_18_T	0	0	1
58972_69_G	0.604444	1	0.436887
58998_9_T	0	0	1
59155_59_A	9.41002	1	0.00215803
59213_45_C	0	0	1
59265_29_T	1.64717	1	0.199345
59277_43_T	13.7994	1	0.000203406
59291_19_G	0.207101	1	0.649049
59320_10_T	8.49306	1	0.00356503
59330_37_A	0.00694314	1	0.933593
59379_12_T	0.99923	1	0.317497
59393_75_T	0.99923	1	0.317497
59404_58_T	0	0	1
59448_50_C	0	0	1
59464_15_C	0	0	1
59491_26_G	0	0	1
59530_8_G	0.476801	1	0.489875
59570_35_T	2.93878	1	0.0864763
59608_8_T	0	0	1
59683_27_C	0	0	1
59691_70_A	0	0	1
59690_52_A	0.129189	1	0.719274
59753_33_G	0	0	1
59803_18_T	22.8298	1	1.77e-06
59870_25_T	0	0	1
59871_7_A	0	0	1
59884_37_A	0	0	1
59924_16_T	0.00714144	1	0.932653
59923_16_C	0.00694314	1	0.933593
59990_60_T	0.0660583	1	0.797165
60047_30_A	8.99265	1	0.00271067
60079_19_C	0	0	1
60099_16_A	6.10381	1	0.0134891
60137_37_C	0	0	1
60182_60_C	0	0	1
60212_24_T	0	0	1
60359_15_A	0.0285494	1	0.865824
60413_34_T	0.709349	1	0.39966
60470_31_A	2.01444	1	0.155808
60532_35_A	5.76	1	0.0163951
60543_9_T	0.972222	1	0.324127
60594_29_C	15.4375	1	8.52796e-05
60665_44_T	0.90332	1	0.341893
60681_12_T	0.0302768	1	0.861864
60700_20_A	0.0312213	1	0.859748
60764_8_C	0	0	1
60780_53_G	0.0293878	1	0.863887
60795_13_C	0	0	1
60812_23_C	0	0	1
60855_9_T	0	0	1
61049_24_G	0	0	1
61057_7_A	0.48261	1	0.487242
61104_65_T	0.00781065	1	0.929576
61207_69_A	0.147444	1	0.70099
61239_8_G	0	0	1
61274_12_G	0	0	1
61366_41_A	1.33652	1	0.247648
61432_40_T	0.90332	1	0.341893
61474_28_A	0	0	1
61537_38_A	0	0	1
61565_73_A	3.91519	1	0.0478517
61580_67_T	0	0	1
61606_5_A	0	0	1
61621_11_A	0.153061	1	0.695627
61674_35_T	4.41	1	0.0357288
61730_16_C	0	0	1
61756_77_A	0	0	1
61935_68_A	4.2962	1	0.0381977
61956_16_A	0	0	1
61985_76_A	0.120816	1	0.728151
61991_6_G	0.00694314	1	0.933593
62019_16_C	3.8227	1	0.0505626
62060_11_A	3.29631	1	0.0694355
62146_16_A	2.8157	1	0.0933464
62326_14_G	0	0	1
62325_11_A	0	0	1
62327_9_C	0	0	1
62362_11_A	0.502149	1	0.478557
62405_64_C	11.5835	1	0.000665405
62487_12_T	0	0	1
62614_29_C	8.22306	1	0.00413614
62637_70_G	4.70681	1	0.0300433
62644_12_A	0	0	1
62732_18_T	0.0748299	1	0.78443
62793_17_A	0	0	1
62811_42_G	10.8559	1	0.000984813
62850_36_G	0	0	1
62866_10_T	0	0	1
62900_37_A	1.19721	1	0.27388
62943_34_T	0	0	1
62952_15_A	0	0	1
62981_5_T	0.288062	1	0.591465
63132_30_C	0.180556	1	0.670896
63163_22_C	0	0	1
63207_6_A	0.00694314	1	0.933593
63212_16_T	0	0	1
63228_9_A	5.6	1	0.0179605
63296_25_C	0.0344444	1	0.852765
63371_37_A	1.14645	1	0.284294
63408_66_C	0	0	1
63442_55_G	0.0545864	1	0.815267
63473_26_G	0.432099	1	0.510961
63492_47_C	0.501133	1	0.479003
63511_53_G	0.604444	1	0.436887
63597_23_G	2.99875	1	0.0833288
63633_14_A	0	0	1
63675_47_T	0.543618	1	0.460937
63711_28_T	0	0	1
63718_19_T	14.2272	1	0.000162015
63757_6_C	3.24672	1	0.0715667
63767_10_C	0	0	1
63796_11_A	0	0	1
63819_11_A	0.37027	1	0.542857
63827_45_T	0.761892	1	0.382737
63826_46_A	0.0332986	1	0.855207
63829_11_T	0.20049	1	0.654326
63834_43_A	0	0	1
63890_5_G	0.444444	1	0.504985
63927_15_T	0.734694	1	0.391366
64066_13_T	0.0680529	1	0.794193
64069_75_A	25.508	1	4.40541e-07
64141_16_T	2.93878	1	0.0864763
64164_12_A	0	0	1
64163_28_T	4.55525	1	0.032818
64197_20_A	1.82056	1	0.177247
64201_28_C	0	0	1
64240_37_T	7.7469	1	0.00538049
64252_25_A	0.00714144	1	0.932653
64371_31_A	0	0	1
64376_24_T	0.248008	1	0.618481
64457_30_T	0	0	1
64521_53_T	0.00757407	1	0.930648
64642_18_T	4.4496	1	0.0349095
64716_18_T	0	0	1
64729_21_G	0.0285494	1	0.865824
64760_8_T	0.233413	1	0.629004
64824_9_T	0.604444	1	0.436887
64871_10_A	0	0	1
64957_24_A	0.734694	1	0.391366
64967_50_T	0	0	1
64987_37_C	0	0	1
64995_58_T	8.5248	1	0.00350339
65001_14_A	34	1	5.51121e-09
65110_31_A	0.0312213	1	0.859748
65187_20_A	2.85714	1	0.0909689
65225_19_A	0.0312213	1	0.859748
65288_27_G	0	0	1
65358_50_A	1.54434	1	0.213973
65422_7_A	0.030303	1	0.861804
65471_9_A	0.124567	1	0.724133
65478_7_T	0	0	1
65559_9_G	0.120816	1	0.728151
65719_33_A	0	0	1
65738_46_C	0.822715	1	0.364388
65751_54_T	0	0	1
65753_34_G	0	0	1
65760_37_G	0.0285494	1	0.865824
65793_51_C	0	0	1
65823_46_T	0.207101	1	0.649049
65826_37_A	0	0	1
65957_20_T	0	0	1
66015_5_C	0.120816	1	0.728151
66130_17_G	0.705572	1	0.400918
66131_37_G	0.167622	1	0.682234
66135_48_T	0	0	1
66137_51_T	0	0	1
66163_73_T	0	0	1
66201_22_A	2.66883	1	0.102331
66225_42_A	0	0	1
66244_30_T	0	0	1
66257_69_T	1.45988	1	0.226949
66339_6_T	0.120816	1	0.728151
66383_61_G	1.68046	1	0.194863
66416_27_C	0	0	1
66450_8_T	0.0285494	1	0.865824
66466_21_T	0	0	1
66521_14_C	3.15	1	0.075927
66535_37_C	0	0	1
66593_36_A	1.09739	1	0.294839
66645_66_T	2.01444	1	0.155808
66644_57_G	0	0	1
66661_63_G	5.90278	1	0.015117
66667_11_A	0.936524	1	0.333173
66683_11_T	0.85686	1	0.354619
66689_47_T	2.366	1	0.124004
66763_49_T	0	0	1
66777_74_T	0.856819	1	0.35463
66782_48_T	0.0285494	1	0.865824
66802_67_G	0	0	1
66831_38_T	3.46573	1	0.0626529
66994_29_T	1.33282	1	0.248305
66997_7_G	0	0	1
67010_17_G	1.12799	1	0.288204
67034_22_A	0	0	1
67046_5_T	0.441543	1	0.506379
67053_10_A	0	0	1
67084_68_A	0	0	1
67091_9_G	0.21416	1	0.643526
67115_6_C	0	0	1
67138_10_A	18.9001	1	1.37747e-05
67141_57_A	0.33	1	0.565659
67143_9_T	0	0	1
67166_5_C	0	0	1
67301_44_A	2.1203	1	0.145358
67316_53_G	0	0	1
67342_9_G	2.45693	1	0.117007
67369_46_G	1.1577	1	0.281943
67397_36_T	0.99923	1	0.317497
67403_32_A	0	0	1
67469_19_A	0.709349	1	0.39966
67536_11_A	0.0801494	1	0.777095
67552_41_T	0	0	1
67583_19_C	0	0	1
67665_6_A	0.417515	1	0.51818
67693_54_A	0	0	1
67736_28_G	0.147444	1	0.70099
67835_36_T	0.627982	1	0.428096
67922_63_G	0	0	1
67923_46_C	0	0	1
67969_30_A	0	0	1
68022_43_A	0	0	1
68032_45_T	0	0	1
68038_67_G	4.70299	1	0.0301102
68037_68_A	0	0	1
68135_27_G	0	0	1
68154_5_T	0	0	1
68188_31_T	1.29433	1	0.255251
68233_8_A	0	0	1
68266_63_A	3.07931	1	0.0792939
68273_79_C	2.01444	1	0.155808
68452_21_G	1.0107	1	0.314735
68479_17_G	4.38225	1	0.0363151
68544_26_A	1.38606	1	0.239072
68573_17_A	0.280089	1	0.596643
68612_27_T	3.77778	1	0.0519376
68748_14_T	0.791152	1	0.373752
68793_5_C	2.63715	1	0.10439
68928_22_A	0.229819	1	0.631658
68988_32_A	3.16156	1	0.0753909
69065_32_A	0.288062	1	0.591465
69100_53_C	0	0	1
69115_17_A	0	0	1
69123_15_T	0.120816	1	0.728151
69161_70_G	0.129189	1	0.719274
69176_17_T	0.709349	1	0.39966
69233_67_T	0.00714144	1	0.932653
69264_67_A	0.0680529	1	0.794193
69283_41_A	0.0380078	1	0.845428
69349_42_A	0.00694314	1	0.933593
69352_45_G	0	0	1
69395_59_A	0	0	1
69404_50_A	0.128558	1	0.719932
69418_38_T	0	0	1
69417_6_A	0	0	1
69421_8_T	0.403876	1	0.525094
69444_34_A	0.0293878	1	0.863887
69456_52_T	0.194287	1	0.659372
69505_15_G	0	0	1
69513_22_G	0	0	1
69530_37_T	0	0	1
69541_11_A	0	0	1
69544_6_A	0.543618	1	0.460937
69551_21_A	0	0	1
69565_8_G	0.0680529	1	0.794193
69707_39_T	0.543618	1	0.460937
69740_18_G	0	0	1
69747_15_A	0	0	1
69811_19_T	0	0	1
69886_31_A	0.120816	1	0.728151
69972_68_A	0	0	1
70000_44_C	5.23475	1	0.0221399
70132_43_G	0	0	1
70147_74_T	0.00714144	1	0.932653
70157_27_A	0	0	1
70169_6_T	0	0	1
70168_32_C	0	0	1
70272_66_T	0	0	1
70277_10_T	0.120816	1	0.728151
70297_25_A	0.266685	1	0.605564
70594_32_C	0.124567	1	0.724133
70726_6_G	0	0	1
70745_14_G	0.288062	1	0.591465
70748_28_C	10.2624	1	0.00135767
70752_73_G	0	0	1
70861_31_A	0	0	1
70944_10_G	0	0	1
70954_14_G	0	0	1
71006_19_T	0	0	1
71024_19_G	2.22993	1	0.13536
71068_77_C	0.543618	1	0.460937
71217_35_C	0.368179	1	0.543999
71330_67_A	0	0	1
71432_20_T	0.221715	1	0.637737
71468_24_T	6.85039	1	0.00886219
71472_29_G	0	0	1
71542_6_A	0.0561646	1	0.812664
71576_61_A	0	0	1
71600_9_T	0	0	1
71683_9_A	0	0	1
71764_47_A	0	0	1
71807_74_G	0.00781065	1	0.929576
71919_21_T	4.41554	1	0.0356131
72035_9_A	0	0	1
72129_45_A	3.37382e-05	1	0.995366
72169_20_A	0	0	1
72222_5_T	9.60317	1	0.00194241
72221_63_T	0.209679	1	0.647019
72229_23_A	1.38606	1	0.239072
72266_59_G	5.50386	1	0.0189745
72317_27_C	0	0	1
72386_26_C	0	0	1
72435_16_G	4.67111	1	0.0306741
72445_75_A	0	0	1
72484_71_T	0	0	1
72523_18_T	36	1	1.97318e-09
72568_24_T	0	0	1
72572_47_G	0.403876	1	0.525094
72613_21_A	0.297521	1	0.585441
72660_38_C	0	0	1
72789_22_G	3.36209	1	0.0667132
72801_12_T	3.29117	1	0.0696535
72818_19_C	0.5	1	0.4795
72875_42_T	0	0	1
72958_9_A	0	0	1
72972_26_T	0.580862	1	0.445975
73034_16_G	0	0	1
73053_6_T	0	0	1
73082_8_A	2.1875	1	0.139135
73091_7_C	0.129755	1	0.718686
73106_26_T	0.0688187	1	0.793065
73120_8_T	1.25868	1	0.261901
73213_16_A	13.2367	1	0.000274526
73253_10_A	0.972222	1	0.324127
73281_8_G	0	0	1
73383_16_T	0.710059	1	0.399424
73446_28_C	0.120816	1	0.728151
73454_18_T	25.049	1	5.58909e-07
73503_47_T	30	1	4.32046e-08
73586_25_C	10.6895	1	0.00107744
73589_28_T	0.00694314	1	0.933593
73588_44_T	1.44	1	0.230139
73639_47_C	0.153061	1	0.695627
73673_35_C	0.0536078	1	0.8169
73684_5_T	0.00236111	1	0.961245
73683_6_A	2.94118	1	0.0863478
73749_7_G	33	1	9.21589e-09
73783_15_G	0	0	1
73960_22_G	0	0	1
73963_52_T	0.00294962	1	0.956688
74048_17_T	0.725926	1	0.394207
74095_66_G	0	0	1
74232_11_A	0	0	1
74269_55_T	3.60093	1	0.0577474
74292_10_A	0	0	1
74341_72_A	0	0	1
74413_13_T	0	0	1
74473_10_G	0	0	1
74475_44_C	7.28286	1	0.00696155
74493_52_A	0.447729	1	0.503415
74531_10_G	1.38606	1	0.239072
74535_16_A	0	0	1
74612_62_G	0	0	1
74670_17_A	0	0	1
74677_7_T	0	0	1
74691_14_G	0	0	1
74778_27_T	0	0	1
74937_41_G	0.00694314	1	0.933593
74960_19_C	0	0	1
74963_14_T	0.734694	1	0.391366
74972_36_T	0.0660583	1	0.797165
74996_8_A	0.00657778	1	0.93536
75005_25_A	0	0	1
75056_34_G	0.00694314	1	0.933593
75259_22_G	0.00694314	1	0.933593
75279_38_G	0	0	1
75325_35_C	0.00694314	1	0.933593
75324_31_G	0	0	1
75347_63_T	0.0660583	1	0.797165
75373_9_G	0	0	1
75436_5_A	0	0	1
75511_46_T	0	0	1
75514_33_T	0	0	1
75632_64_T	0	0	1
75688_74_A	6.23819	1	0.0125025
75808_21_G	0	0	1
75815_28_G	0	0	1
75880_6_T	0	0	1
75922_67_T	0	0	1
75955_55_T	1.62963	1	0.201754
75987_68_C	0.132812	1	0.715534
76037_21_T	3.0727	1	0.079617
76101_18_C	0.194287	1	0.659372
76100_12_G	0	0	1
76222_12_A	0.0312213	1	0.859748
76224_49_T	0	0	1
76227_5_A	0.00806248	1	0.928453
76276_75_T	0	0	1
76307_51_C	0	0	1
76598_20_C	0	0	1
76649_28_C	0.0285494	1	0.865824
76671_44_C	0	0	1
76795_7_A	3.79977	1	0.0512595
76864_61_T	0	0	1
76902_42_T	0	0	1
76938_58_G	0	0	1
76976_25_A	3.8227	1	0.0505626
77106_48_C	0	0	1
77162_37_T	0	0	1
77170_11_A	0	0	1
77193_12_T	0	0	1
77234_52_A	2.57827	1	0.10834
77312_17_C	0.0875	1	0.76738
77348_26_C	0.791152	1	0.373752
77361_45_T	0.00694314	1	0.933593
77382_38_C	0	0	1
77513_54_A	0.878903	1	0.348502
77532_64_C	0.734694	1	0.391366
77633_17_A	2.49307	1	0.114348
77694_55_G	0.0567751	1	0.811668
77700_58_T	0.0073514	1	0.931673
77710_30_A	0	0	1
77723_47_C	0	0	1
77735_51_T	0.403876	1	0.525094
77762_34_T	0	0	1
77807_8_T	0	0	1
77868_35_G	0	0	1
77881_16_T	0	0	1
77883_75_T	0.709349	1	0.39966
77887_17_T	0	0	1
77929_35_A	1.44	1	0.230139
77953_40_T	0	0	1
77965_31_A	0	0	1
77977_10_T	0	0	1
77993_27_T	0.00694314	1	0.933593
78005_57_A	1.19721	1	0.27388
78022_23_A	0.0680529	1	0.794193
78036_53_A	0.00781065	1	0.929576
78041_6_A	0	0	1
78071_32_T	0	0	1
78085_59_T	0	0	1
78099_22_T	0.00714144	1	0.932653
78133_64_G	0	0	1
78135_17_A	2.8157	1	0.0933464
78164_27_G	4.58346	1	0.032282
78169_43_A	2.01444	1	0.155808
78200_46_G	0	0	1
78245_9_T	16.2486	1	5.55496e-05
78262_9_T	0	0	1
78336_42_A	0	0	1
78386_5_C	0	0	1
78397_48_T	0	0	1
78396_14_A	0	0	1
78411_42_A	0	0	1
78414_70_G	0	0	1
78456_55_A	2.18201	1	0.139632
78455_7_G	0	0	1
78495_36_C	0.0701715	1	0.791087
78505_48_A	2.8157	1	0.0933464
78572_15_A	0	0	1
78585_7_T	0	0	1
78639_23_T	0	0	1
78666_23_G	1.17065	1	0.279267
78684_72_A	10.6701	1	0.0010888
78730_23_C	0.90332	1	0.341893
78752_68_A	0	0	1
78769_7_G	0.5625	1	0.453255
78811_38_C	7.5	1	0.0061699
78887_12_A	0	0	1
79077_22_G	8.5248	1	0.00350339
79079_23_T	5.39294	1	0.0202184
79096_14_G	3.43036	1	0.0640081
79150_42_T	9.41002	1	0.00215803
79240_13_C	0.441543	1	0.506379
79241_27_C	0.221715	1	0.637737
79267_52_T	0.00757407	1	0.930648
79301_31_G	0.783416	1	0.376098
79304_38_T	0	0	1
79333_14_C	0.403876	1	0.525094
79405_23_C	0.297521	1	0.585441
79505_9_G	0	0	1
79549_15_A	5.27208	1	0.0216701
79596_11_G	0	0	1
79626_31_C	31	1	2.58028e-08
79652_26_T	0	0	1
79706_6_G	18.7406	1	1.49761e-05
79705_28_T	0.00806248	1	0.928453
79732_5_T	0.0660583	1	0.797165
79823_39_G	2.67026	1	0.102239
79824_54_A	0	0	1
79938_14_A	0.124567	1	0.724133
79951_40_T	0.00833109	1	0.927274
80003_12_A	0.761892	1	0.382737
80043_25_T	0	0	1
80076_10_A	0	0	1
80138_18_A	0	0	1
80141_37_A	3.42422	1	0.0642466
80157_62_C	2.01444	1	0.155808
80219_22_C	0.0831025	1	0.773136
80236_49_A	1.68046	1	0.194863
80241_17_C	0.0660583	1	0.797165
80265_37_T	0	0	1
80306_11_T	0	0	1
80367_38_C	0.0660583	1	0.797165
80371_29_C	0.0660583	1	0.797165
80479_14_G	0	0	1
80548_76_T	0.709349	1	0.39966
80547_20_T	7.52518	1	0.00608424
80655_25_A	10.4339	1	0.00123722
80797_73_A	0	0	1
80847_28_T	0	0	1
80942_49_T	0	0	1
80989_25_A	10.1856	1	0.00141541
81030_67_T	0.0259474	1	0.872029
81237_23_A	1.38606	1	0.239072
81274_71_A	0	0	1
81284_30_T	0	0	1
81296_12_T	0.0866513	1	0.768478
81384_16_G	0	0	1
81393_22_A	0.0285494	1	0.865824
81485_9_T	0.238535	1	0.625266
81586_30_A	0.709349	1	0.39966
81594_11_A	2.39201	1	0.121957
81615_10_A	0	0	1
81621_61_A	0.0701715	1	0.791087
81682_71_C	0	0	1
81681_7_T	0	0	1
81687_53_T	0	0	1
81741_27_G	0.0293878	1	0.863887
81760_8_A	12.0665	1	0.000513365
81797_8_A	0.5625	1	0.453255
81826_20_A	2.8157	1	0.0933464
81904_19_G	0.0748299	1	0.78443
81919_19_C	0.00694314	1	0.933593
81958_23_C	0	0	1
82052_20_C	0	0	1
82154_43_A	0.221627	1	0.637803
82160_41_A	0.221715	1	0.637737
82169_23_T	0	0	1
82177_48_T	0	0	1
82187_50_A	0	0	1
82252_14_C	0	0	1
82257_7_A	0.00694314	1	0.933593
82300_9_G	0.194287	1	0.659372
82299_31_T	0	0	1
82334_72_G	0.734694	1	0.391366
82492_24_G	0	0	1
82555_18_T	0.0344444	1	0.852765
82595_10_T	4.67111	1	0.0306741
82619_25_T	0.147638	1	0.700803
82642_18_T	8.49821	1	0.00355495
82811_23_T	0.543618	1	0.460937
82835_18_C	0.0312213	1	0.859748
82883_42_A	0.120816	1	0.728151
82893_24_T	3.46187	1	0.0627993
82897_53_C	0.337266	1	0.561411
82896_18_A	0	0	1
82902_55_C	1.51852	1	0.217843
82916_18_C	0.0889995	1	0.765453
82920_21_T	37	1	1.18129e-09
82967_6_T	32.2133	1	1.38142e-08
82970_50_G	0.0073514	1	0.931673
82980_29_T	0.00694314	1	0.933593
82995_19_A	0	0	1
83076_57_T	0	0	1
83085_9_A	0	0	1
[truncated: 7,376 more rows]

## Sheet: JPN_SNP_per_loc_HWE
mname	chi^2	df	Pr(chi^2 >)
43_14_C	0.0330728	1	0.855693
97_49_G	2.47517	1	0.115657
109_14_C	0.951482	1	0.329342
194_10_G	0.147217	1	0.701209
201_5_G	0	0	1
204_24_T	0.140343	1	0.70794
241_28_A	0.0596513	1	0.807048
422_25_T	0.0330728	1	0.855693
446_31_A	1.8512	1	0.173644
451_30_C	9.15394	1	0.00248183
477_8_C	27.3212	1	1.72308e-07
497_5_C	51.9897	1	5.57887e-13
504_13_C	3.87299	1	0.0490691
553_14_C	2.33073	1	0.126843
602_53_G	0.0330728	1	0.855693
641_42_A	0.0199923	1	0.887559
650_26_G	41.4126	1	1.23261e-10
667_13_T	1.47291	1	0.224886
708_56_G	0.205531	1	0.650293
775_5_A	0.0596513	1	0.807048
809_48_T	0.0726377	1	0.787534
818_58_C	0.0596513	1	0.807048
838_28_C	0.0820973	1	0.774475
883_15_T	1.32408	1	0.249862
903_48_A	0	0	1
906_11_T	0.261302	1	0.609227
915_24_A	13.6446	1	0.000220875
927_19_T	24.8131	1	6.3167e-07
932_8_A	2.04203	1	0.153005
955_41_T	0.878876	1	0.34851
957_8_T	0.0960219	1	0.756657
1065_72_G	0.00373114	1	0.951293
1191_30_A	0.210523	1	0.646358
1278_57_T	0.138192	1	0.710085
1418_27_T	0.138192	1	0.710085
1433_50_A	15.6939	1	7.44654e-05
1513_41_G	0.0733	1	0.786591
1522_73_G	38.4677	1	5.5666e-10
1574_46_A	0.0975182	1	0.754828
1637_13_C	2.9903	1	0.0837649
1699_27_A	0.0381122	1	0.845218
1701_23_C	2.77618	1	0.095676
1759_8_T	0.311111	1	0.576999
1761_7_C	5.92491	1	0.0149283
1815_9_A	2.65228	1	0.103401
1820_29_C	0.00384593	1	0.95055
1840_54_A	5.31152	1	0.0211849
1876_5_A	0.00446394	1	0.946731
1887_23_G	4.42308	1	0.035456
1904_27_T	3.48789	1	0.0618194
1909_43_C	0.0144898	1	0.904187
1953_13_G	1.41751	1	0.233814
2050_60_A	0.324609	1	0.568851
2063_19_A	0	0	1
2075_53_C	0.435744	1	0.509184
2164_64_A	0.72105	1	0.3958
2309_20_A	64	1	1.22125e-15
2373_50_C	0.336587	1	0.561806
2376_35_A	0.325117	1	0.568548
2422_20_G	0.0136645	1	0.906943
2442_56_T	0.124115	1	0.724613
2464_17_C	0.705852	1	0.400824
2468_6_T	10.8637	1	0.000980661
2482_52_G	0.0945708	1	0.758445
2506_59_G	0.206976	1	0.649148
2532_20_A	0	0	1
2531_9_T	0.274714	1	0.600187
2589_64_G	0.0199923	1	0.887559
2652_68_C	0.0666779	1	0.796237
2680_14_G	26.4319	1	2.72988e-07
2692_17_A	6.76106	1	0.00931683
2713_52_A	0.436722	1	0.508709
2769_16_A	0	0	1
2818_45_A	0.0987041	1	0.75339
2856_70_T	0.00579094	1	0.939341
2985_59_T	0.00463173	1	0.94574
3036_69_C	0.500612	1	0.479231
3120_6_G	1.20889	1	0.271552
3163_66_G	0.152185	1	0.696456
3197_39_G	66	1	4.44089e-16
3230_23_T	4.15512	1	0.0415087
3239_9_A	0.0596513	1	0.807048
3241_6_G	0.00390602	1	0.950166
3240_23_T	0.190892	1	0.662176
3248_26_C	8.93991	1	0.00279006
3262_9_G	23.2927	1	1.39129e-06
3315_6_G	0.864198	1	0.352567
3316_5_T	0.00423699	1	0.948101
3346_37_C	0.0308084	1	0.860669
3473_41_T	0.0596513	1	0.807048
3531_19_T	37.7255	1	8.14312e-10
3555_11_C	14.4396	1	0.000144723
3590_22_T	25.5426	1	4.32717e-07
3609_53_A	0.480658	1	0.488124
3614_23_T	0	0	1
3667_26_T	0.253063	1	0.614927
3760_69_T	0.0394477	1	0.842564
3782_13_A	0	0	1
3802_50_T	0.0960219	1	0.756657
3805_65_A	30.2469	1	3.80396e-08
3810_14_A	2.22288	1	0.135979
3811_7_T	0.387893	1	0.533409
3834_39_G	25.6932	1	4.00238e-07
3905_17_T	14.5465	1	0.000136744
4012_29_C	0.0624426	1	0.802676
4056_62_C	0	0	1
4064_52_C	1.45833	1	0.227196
4183_14_A	0.014135	1	0.905362
4349_15_G	0.790886	1	0.373832
4391_5_C	22.68	1	1.91349e-06
4398_76_G	0.571828	1	0.449534
4405_50_C	0.00655977	1	0.935448
4422_47_A	0.190892	1	0.662176
4484_11_T	7.81481	1	0.00518198
4498_15_T	0.00384593	1	0.95055
4517_30_T	0.82762	1	0.362962
4562_18_T	0.0144898	1	0.904187
4577_52_T	0.193906	1	0.659686
4596_7_A	5.6504	1	0.0174514
4607_36_A	40.1317	1	2.37404e-10
4618_8_C	1.22984	1	0.267437
4750_8_A	0.0718802	1	0.788619
4775_73_A	0.00357125	1	0.952347
4911_18_T	2.04203	1	0.153005
5029_73_A	3.26087	1	0.0709515
5034_38_T	1.96928	1	0.160525
5059_16_C	0.190892	1	0.662176
5068_71_A	0.0596513	1	0.807048
5076_21_C	0.761833	1	0.382755
5119_59_T	0.72105	1	0.3958
5162_9_A	0	0	1
5167_53_T	0.869471	1	0.351102
5284_14_A	0	0	1
5302_9_A	0.406191	1	0.523909
5309_7_G	9.63046	1	0.00191377
5330_39_T	0.0665973	1	0.796357
5351_14_T	0.00438563	1	0.947199
5365_6_A	0.136054	1	0.712235
5378_66_A	0	0	1
5380_30_A	68	1	1.11022e-16
5413_10_A	0	0	1
5416_12_A	12.4582	1	0.000416166
5477_66_C	0.271049	1	0.602629
5521_17_T	27.0408	1	1.99201e-07
5533_32_T	0	0	1
5536_6_A	0.138192	1	0.710085
5538_56_G	0.371518	1	0.542178
5542_21_C	0.0144898	1	0.904187
5545_70_G	0.171217	1	0.679032
5550_30_A	0.587517	1	0.443381
5551_33_C	0	0	1
5564_51_A	0.00357125	1	0.952347
5646_75_C	0.0153811	1	0.901299
5654_62_G	0.190892	1	0.662176
5755_28_T	8.95451	1	0.00276785
5769_53_T	0.0726377	1	0.787534
5808_14_T	0.0596513	1	0.807048
5996_44_C	0.00357125	1	0.952347
6051_13_A	69	1	1.11022e-16
6140_5_T	54	1	2.00506e-13
6158_26_C	0.0753719	1	0.78367
6225_13_G	1.80364	1	0.179273
6232_23_C	1.14144	1	0.285348
6285_36_A	10.1502	1	0.00144282
6372_74_C	0.655641	1	0.418103
6404_24_T	1.12796	1	0.288212
6452_9_A	13.1425	1	0.000288675
6474_29_T	0.140343	1	0.70794
6502_25_A	0.00480726	1	0.944723
6517_7_T	15.9853	1	6.3836e-05
6537_39_C	2.63685	1	0.104411
6671_17_A	0.0151481	1	0.902046
6682_47_T	9.51459	1	0.00203845
6727_14_G	16.2411	1	5.57707e-05
6762_65_A	16.2927	1	5.42716e-05
6847_54_A	7.67975	1	0.0055844
6849_78_A	0.1575	1	0.691469
6913_27_A	1.94444	1	0.163187
6912_5_T	0.567	1	0.451454
6917_6_G	0.820082	1	0.365156
6931_6_A	0	0	1
6989_23_G	1.71372	1	0.190504
7064_5_T	1.9465	1	0.162965
7078_9_T	15.9853	1	6.3836e-05
7170_63_C	0.341497	1	0.558967
7169_38_C	0.00698447	1	0.933396
7177_54_T	0	0	1
7176_47_A	15.6939	1	7.44654e-05
7206_12_A	2.41268	1	0.120356
7260_41_A	1.06916	1	0.301136
7272_21_G	3.49836	1	0.0614295
7280_60_T	0.15873	1	0.690328
7320_11_T	0	0	1
7381_25_A	0	0	1
7395_21_T	0.24093	1	0.623535
7408_15_C	0.60497	1	0.436688
7428_8_C	2.77618	1	0.095676
7429_39_C	0.0330728	1	0.855693
7555_70_T	0.282154	1	0.595293
7585_64_T	0.0605536	1	0.805623
7698_28_C	0.144852	1	0.703504
7781_31_C	2.43743	1	0.118471
7784_15_T	1.94444	1	0.163187
7817_72_G	0	0	1
7830_78_G	0	0	1
7848_17_G	3.03872	1	0.0812998
7883_23_T	3.80319	1	0.0511552
7924_8_G	0.732932	1	0.391934
7996_68_T	4.36904	1	0.0365975
8073_25_A	0.0156213	1	0.900535
8129_23_G	3.43164	1	0.0639586
8184_68_A	0.105757	1	0.745027
8216_6_C	4.06383	1	0.0438109
8218_35_A	0.15873	1	0.690328
8238_14_T	0	0	1
8288_18_G	0.0330728	1	0.855693
8296_11_A	0.003623	1	0.952003
8326_30_A	0	0	1
8430_7_C	0.0815071	1	0.775265
8539_78_A	0.142562	1	0.705747
8544_74_T	0.0596513	1	0.807048
8547_57_A	0.3304	1	0.565423
8563_31_C	3.90366	1	0.048181
8651_21_T	6.43553	1	0.011186
8675_52_C	0.21551	1	0.642482
8792_38_A	1.00289	1	0.316612
8809_53_C	0.00384593	1	0.95055
8985_62_G	0	0	1
9004_23_T	1.88872	1	0.169347
9003_18_T	12.7777	1	0.000350775
9130_30_A	0.0596513	1	0.807048
9183_21_T	0.0449618	1	0.832074
9228_14_C	0.0713436	1	0.78939
9236_11_T	3.37634	1	0.066139
9246_15_T	2.94716	1	0.0860286
9257_24_G	6.55815	1	0.0104405
9301_23_T	0.003623	1	0.952003
9325_8_T	0.0527459	1	0.818352
9366_30_T	6.54327	1	0.0105282
9408_12_G	0.0156213	1	0.900535
9438_66_T	0.0401512	1	0.841185
9466_6_G	34.7186	1	3.80978e-09
9470_66_T	0.0157777	1	0.900041
9618_60_C	0	0	1
9702_23_A	0.0330728	1	0.855693
9720_39_T	46.2507	1	1.04051e-11
9833_22_A	0.0770766	1	0.781299
9873_8_A	0	0	1
9923_9_C	2.48187	1	0.115165
9943_52_A	0.0596513	1	0.807048
9942_37_G	29.2886	1	6.23625e-08
9951_20_A	0.142562	1	0.705747
9995_13_T	0.0144898	1	0.904187
10021_30_C	3.90366	1	0.048181
10048_22_G	41.437	1	1.21731e-10
10120_21_T	0.00396801	1	0.949773
10121_25_G	0.0960219	1	0.756657
10139_36_C	0.0147028	1	0.903489
10210_33_A	0.00357125	1	0.952347
10242_27_C	0.0596513	1	0.807048
10454_28_C	0.24178	1	0.622923
10617_78_G	0.0596513	1	0.807048
10705_59_G	3.92606	1	0.0475431
10721_62_T	0.0605536	1	0.805623
10856_50_A	0.628677	1	0.427841
10888_8_C	16.2355	1	5.59355e-05
10948_5_A	0.331361	1	0.564859
10983_27_G	1.99424	1	0.157899
10990_60_T	0.0599576	1	0.806563
10997_36_C	0.0945708	1	0.758445
11020_21_T	8.44372	1	0.00366306
11046_37_T	2.04203	1	0.153005
11058_66_G	0.253063	1	0.614927
11143_27_A	0	0	1
11146_17_G	0.190892	1	0.662176
11227_78_T	0.00462924	1	0.945755
11288_10_A	2.9903	1	0.0837649
11297_27_A	1.59625	1	0.206436
11316_25_T	0.0218182	1	0.882572
11379_49_T	17.4691	1	2.92011e-05
11390_57_C	0.0579366	1	0.809787
11401_10_A	0	0	1
11412_44_T	18.5465	1	1.65806e-05
11428_21_T	6.44712	1	0.0111132
11502_25_T	0.311701	1	0.576638
11588_18_T	2.9806	1	0.084268
11623_5_T	7.48122	1	0.00623459
11688_6_G	0.0596513	1	0.807048
11694_48_T	18.7963	1	1.45446e-05
11712_51_T	16.2355	1	5.59355e-05
11859_22_A	6.88899	1	0.00867281
11915_6_G	35.3448	1	2.76203e-09
11921_48_T	57.9792	1	2.65343e-14
11932_23_T	0.0596513	1	0.807048
12218_44_G	0.0753719	1	0.78367
12247_79_A	62.4383	1	2.77556e-15
12319_39_A	0	0	1
12382_54_T	0.00367627	1	0.951652
12494_21_A	30.8782	1	2.74744e-08
12503_44_A	0.147217	1	0.701209
12534_64_C	0.00039308	1	0.984182
12565_29_T	0.0330728	1	0.855693
12588_5_T	0	0	1
12626_16_T	1.65162	1	0.198738
12703_37_G	0.000503697	1	0.982094
12758_7_A	0.033566	1	0.854633
12946_28_G	2.43562	1	0.118607
12975_44_G	0.003623	1	0.952003
13030_68_A	0.253063	1	0.614927
13092_13_A	0.0147028	1	0.903489
13172_11_C	5.781	1	0.0162003
13190_19_G	0.576986	1	0.447496
13206_13_C	1.83487	1	0.175554
13253_10_A	0.0605536	1	0.805623
13333_56_T	7.5569	1	0.00597809
13375_15_A	0.359607	1	0.548725
13481_32_C	1.62316	1	0.202651
13485_6_G	0.00418665	1	0.948409
13515_12_C	0.00725139	1	0.932138
13530_11_T	8.06188	1	0.00452063
13597_27_C	0.72105	1	0.3958
13635_64_C	0.820082	1	0.365156
13649_36_T	26.8766	1	2.16869e-07
13710_19_T	1.96732	1	0.160733
13741_79_G	22.2725	1	2.36576e-06
13864_33_C	1.20889	1	0.271552
13892_28_T	64	1	1.22125e-15
13914_18_A	0.171217	1	0.679032
13960_12_A	0.0700948	1	0.791199
13972_48_A	0.514189	1	0.473331
13980_22_A	0.0527459	1	0.818352
14000_8_A	14.1184	1	0.000171658
14025_5_C	3.49836	1	0.0614295
14029_24_A	2.06994	1	0.150227
14056_31_A	0	0	1
14121_33_A	43.6627	1	3.90141e-11
14133_40_A	0	0	1
14134_27_T	0.0945708	1	0.758445
14164_16_T	15.9853	1	6.3836e-05
14183_18_T	0	0	1
14195_14_A	9.82999	1	0.00171689
14200_13_T	64	1	1.22125e-15
14204_34_C	0.704864	1	0.401154
14227_8_T	0.00336243	1	0.953759
14243_12_A	4.29796	1	0.0381581
14272_40_T	0.0596513	1	0.807048
14281_12_C	0.0798817	1	0.777458
14297_40_T	0.62585	1	0.428882
14399_39_A	3.09153	1	0.0787009
14470_19_C	0.138192	1	0.710085
14485_30_T	20.6079	1	5.63621e-06
14524_60_A	26.8264	1	2.22572e-07
14592_20_C	0.0990618	1	0.752958
14625_26_G	0	0	1
14627_6_C	2.43321	1	0.11879
14796_79_G	25.5787	1	4.24709e-07
14824_52_A	0.0960219	1	0.756657
14833_29_C	0.0192239	1	0.889726
14847_42_G	0.110933	1	0.739084
14960_40_A	1.95643	1	0.161896
14981_44_T	0.138192	1	0.710085
15039_30_A	0.0330728	1	0.855693
15050_74_G	59	1	1.57652e-14
15124_47_T	4.69333	1	0.0302799
15228_43_T	0.72105	1	0.3958
15313_30_C	0.0401512	1	0.841185
15337_61_A	2.38639	1	0.122396
15347_20_A	0.003623	1	0.952003
15365_48_G	1.34201	1	0.246679
15379_6_G	0.00378766	1	0.950926
15405_8_T	3.25565	1	0.0711778
15442_12_T	0.003623	1	0.952003
15441_9_A	0.0299533	1	0.862596
15488_10_T	1.24337	1	0.264823
15487_20_T	4.08411	1	0.0432882
15527_17_C	4.68383	1	0.0304478
15555_40_G	0.00438563	1	0.947199
15595_67_G	0.61439	1	0.43314
15693_19_A	16.8951	1	3.95037e-05
15874_15_T	0.036864	1	0.847742
15944_71_C	0.0596513	1	0.807048
16039_53_G	0.341497	1	0.558967
16051_22_G	0.849365	1	0.356732
16094_22_T	0	0	1
16237_29_A	0.0596513	1	0.807048
16236_35_T	0.0596513	1	0.807048
16251_37_G	0.990452	1	0.319632
16254_23_G	0.0474475	1	0.827566
16313_8_G	0.00357125	1	0.952347
16318_26_A	0.325117	1	0.568548
16345_17_A	2.35278	1	0.12506
16434_27_C	0.00850573	1	0.926518
16491_15_A	0	0	1
16546_17_A	0.140343	1	0.70794
16558_9_T	1.26714	1	0.260304
16578_15_T	0.000400639	1	0.984031
16615_24_T	0.0975182	1	0.754828
16629_34_T	0.0945708	1	0.758445
16752_20_G	0.0147028	1	0.903489
16751_45_A	31.5505	1	1.94322e-08
16853_19_T	0.317031	1	0.573398
16871_47_A	0.279495	1	0.597033
16874_62_T	28.7766	1	8.12266e-08
16886_15_G	0	0	1
16976_19_A	7.64165	1	0.00570356
17002_23_A	0.0644531	1	0.799591
17010_14_A	0.00373114	1	0.951293
17034_69_A	34.0804	1	5.28826e-09
17065_51_A	0.0144898	1	0.904187
17071_24_A	0	0	1
17145_62_A	0.0175386	1	0.894641
17144_68_T	2.04203	1	0.153005
17193_31_A	0.0853927	1	0.770118
17209_44_A	16.7359	1	4.29597e-05
17212_56_C	0.333878	1	0.563384
17267_9_T	4.64547	1	0.0311356
17272_40_T	0.0103254	1	0.919063
17297_69_A	0.190892	1	0.662176
17327_9_G	0	0	1
17333_41_C	0.0945708	1	0.758445
17373_21_T	30.4336	1	3.45496e-08
17451_23_C	0.808458	1	0.368577
17477_6_C	0	0	1
17504_62_C	0.458333	1	0.498404
17585_16_A	0.736358	1	0.39083
17584_24_G	0.0325	1	0.856935
17596_47_A	8.28332	1	0.00400109
17605_37_A	0.00746868	1	0.931131
17622_44_A	0.380767	1	0.537193
17703_47_C	0.820082	1	0.365156
17752_19_C	1.14487	1	0.284625
17777_52_C	0.138192	1	0.710085
17786_10_T	0	0	1
17829_24_C	2.20026	1	0.137988
17865_14_A	15.4431	1	8.50283e-05
17883_28_G	31.582	1	1.91197e-08
17942_78_T	13.2325	1	0.00027514
17984_16_T	0.325117	1	0.568548
18046_32_G	0.718915	1	0.3965
18093_37_G	0.508984	1	0.475579
18221_71_T	53.5582	1	2.51021e-13
18226_7_T	0.547457	1	0.459359
18239_59_C	1.22391	1	0.268595
18238_39_A	0.138192	1	0.710085
18357_72_A	14.4839	1	0.000141363
18356_50_T	1.25202	1	0.263168
18384_21_C	0.288424	1	0.591232
18402_33_A	1.70054	1	0.192218
18401_18_A	0.828564	1	0.362688
18429_51_C	0.253063	1	0.614927
18574_17_T	0.138192	1	0.710085
18576_18_G	0.0596513	1	0.807048
18594_27_A	17.4852	1	2.89546e-05
18595_19_A	15.4849	1	8.31686e-05
18597_15_G	0.138192	1	0.710085
18627_27_T	8.62789	1	0.00331054
18642_58_A	0.407484	1	0.523249
18767_28_G	14.7341	1	0.000123784
18778_22_G	13.8689	1	0.000196017
18791_7_C	0.325117	1	0.568548
18846_12_G	35.7928	1	2.19459e-09
18941_32_T	0.0990618	1	0.752958
18996_30_G	0.00409809	1	0.948957
19024_65_A	0.00039308	1	0.984182
19174_15_A	1.37958	1	0.240173
19191_13_T	0.435744	1	0.509184
19190_34_T	0	0	1
19212_5_C	0.721389	1	0.395689
19216_39_T	0.0362701	1	0.848959
19226_5_G	0	0	1
19227_16_C	5.857	1	0.0155152
19347_5_C	0.00129681	1	0.971273
19350_34_C	16.5029	1	4.85768e-05
19415_36_G	0.126761	1	0.721815
19586_79_A	0.01305	1	0.90905
19607_15_T	0.0975182	1	0.754828
19608_78_C	0.138192	1	0.710085
19659_57_G	1.70054	1	0.192218
19663_31_A	11.3478	1	0.000755358
19687_75_T	5.89201	1	0.0152097
19785_6_T	2.9903	1	0.0837649
19822_22_A	0.138192	1	0.710085
19912_54_A	0.0596513	1	0.807048
19923_75_T	0.923933	1	0.336445
19943_37_T	0.138192	1	0.710085
19965_30_G	5.67942	1	0.017165
20032_10_G	0.0144898	1	0.904187
20035_21_C	0.0330728	1	0.855693
20048_5_T	9.41456	1	0.00215269
20051_5_A	0.205531	1	0.650293
20205_13_G	0.00378766	1	0.950926
20206_13_G	5.89201	1	0.0152097
20220_19_A	5.89201	1	0.0152097
20223_65_A	30.9892	1	2.59464e-08
20234_36_T	3.12599	1	0.0770532
20279_12_G	0.000206526	1	0.988534
20301_36_T	40.6026	1	1.86556e-10
20354_27_C	0	0	1
20375_13_C	0.00357125	1	0.952347
20401_18_C	10.7613	1	0.00103646
20453_10_T	29.989	1	4.34511e-08
20463_17_C	0.414201	1	0.519845
20498_27_T	0.0166622	1	0.897293
20511_7_C	0.3304	1	0.565423
20535_40_A	0.790886	1	0.373832
20607_20_T	5.781	1	0.0162003
20621_21_A	0.407484	1	0.523249
20658_10_C	0.193906	1	0.659686
20671_30_A	0.0605536	1	0.805623
20670_5_T	0.00446394	1	0.946731
20703_34_C	3.00279	1	0.0831212
20718_23_T	0.72105	1	0.3958
20770_34_A	0	0	1
20802_65_A	0.0596513	1	0.807048
20898_73_A	0.00378766	1	0.950926
20915_19_A	0.0330728	1	0.855693
20949_69_T	26.6175	1	2.47987e-07
20970_29_C	0.52608	1	0.46826
20973_8_T	0.00431003	1	0.947656
21051_18_T	0.121377	1	0.727545
21111_78_T	17.8653	1	2.371e-05
21155_31_T	0.84375	1	0.358326
21189_22_C	12.5156	1	0.000403571
21188_30_A	0.0605536	1	0.805623
21375_29_T	5.53071	1	0.0186856
21381_16_T	0	0	1
21388_16_T	0.261302	1	0.609227
21426_14_T	0.00390602	1	0.950166
21427_44_T	0.615234	1	0.432824
21491_11_A	0.00357125	1	0.952347
21520_15_A	0.0990618	1	0.752958
21581_69_A	0	0	1
21616_32_T	67	1	2.22045e-16
21639_61_A	5.781	1	0.0162003
21715_15_T	0.0222919	1	0.881313
21720_54_A	0	0	1
21753_22_C	0.0960219	1	0.756657
21762_14_A	0.0644531	1	0.799591
21771_14_G	0.00270666	1	0.958508
21891_13_T	0.526592	1	0.468043
21893_52_A	16.2355	1	5.59355e-05
21919_21_A	1.37958	1	0.240173
21932_13_C	0.0438851	1	0.834068
21977_62_G	0.201956	1	0.653147
21985_6_A	23.894	1	1.0179e-06
22095_43_A	1.41799	1	0.233734
22252_16_G	0	0	1
22303_20_A	0.0605536	1	0.805623
22314_38_T	0.0330728	1	0.855693
22315_8_T	0.190892	1	0.662176
22341_46_C	27.3212	1	1.72308e-07
22382_19_A	0.0374777	1	0.846496
22400_23_A	4.39067	1	0.0361362
22404_51_T	0	0	1
22561_67_A	0.990452	1	0.319632
22607_28_A	0.995808	1	0.318327
22687_39_T	0.1575	1	0.691469
22701_9_T	0.911944	1	0.339599
22797_23_A	11.7524	1	0.000607636
22862_6_T	16.7359	1	4.29597e-05
22891_30_A	0.1023	1	0.749087
22903_8_A	24.7939	1	6.37978e-07
23089_29_T	2.35278	1	0.12506
23121_61_C	1.37958	1	0.240173
23215_39_T	13.4358	1	0.000246869
23216_55_T	0.571828	1	0.449534
23219_15_A	0.0644531	1	0.799591
23222_47_G	0	0	1
23328_6_T	9.87864	1	0.00167208
23333_43_A	0.0624426	1	0.802676
23464_32_G	27.3212	1	1.72308e-07
23526_7_A	13.4828	1	0.000240763
23533_17_T	28.2105	1	1.08812e-07
23647_23_C	1.008	1	0.315382
23646_17_T	25.6011	1	4.19799e-07
23670_15_C	0.849365	1	0.356732
23672_17_T	0.0330728	1	0.855693
23684_20_T	0.407484	1	0.523249
23704_11_A	0.0330728	1	0.855693
23787_9_T	6.33609	1	0.0118306
23797_76_A	0.003623	1	0.952003
23803_44_A	0.0644531	1	0.799591
23877_57_G	0.0151481	1	0.902046
23911_56_A	13.6868	1	0.000215967
23938_16_C	2.4308	1	0.118972
23969_21_G	0.333878	1	0.563384
23989_9_T	0.0340741	1	0.853549
23992_20_T	0.486663	1	0.48542
24063_10_T	3.68481	1	0.0549103
24078_26_T	14.1207	1	0.000171442
24095_46_G	2.77618	1	0.095676
24109_50_T	1.17579	1	0.278215
24114_12_C	0.23464	1	0.628104
24150_66_G	12.1042	1	0.00050308
24192_6_T	1.8512	1	0.173644
24194_43_G	0	0	1
24217_14_C	3.83301	1	0.0502526
24223_18_A	3.83301	1	0.0502526
24232_54_T	0	0	1
24242_38_T	0	0	1
24459_12_G	32.162	1	1.41839e-08
24499_10_T	0	0	1
24534_32_A	9.82999	1	0.00171689
24550_12_G	6.2054	1	0.0127361
24585_19_T	1.96732	1	0.160733
24718_19_T	0.0975182	1	0.754828
24735_23_A	3.83301	1	0.0502526
24778_27_A	0.00462924	1	0.945755
24825_5_G	0.428319	1	0.512815
24824_23_A	0.282427	1	0.595115
24902_57_A	6.13217	1	0.0132744
24920_52_G	0.279495	1	0.597033
25020_10_A	0.623548	1	0.429732
25021_15_T	0.0688889	1	0.792961
25024_68_T	7.69137	1	0.00554856
25029_6_C	0.160299	1	0.688882
25028_52_A	0.484837	1	0.486239
25036_55_A	0.0596513	1	0.807048
25163_25_A	0.568907	1	0.450694
25210_6_G	0.0144898	1	0.904187
25211_12_G	0.00378766	1	0.950926
25227_8_A	0.0945708	1	0.758445
25240_50_T	0	0	1
25244_21_C	3.13404	1	0.0766737
25247_7_C	0.0960219	1	0.756657
25268_36_C	1.26332	1	0.261023
25282_22_C	8.86914	1	0.00290032
25393_17_C	0.500612	1	0.479231
25419_21_T	0.142562	1	0.705747
25449_14_A	6.56766	1	0.0103848
25501_24_G	0.527917	1	0.467484
25500_18_A	0	0	1
25505_13_G	0.004032	1	0.94937
25514_10_A	5.02419	1	0.0249957
25557_13_G	0.1575	1	0.691469
25569_17_T	0.140343	1	0.70794
25611_33_G	2.61869	1	0.105612
25656_47_T	0.00480726	1	0.944723
25772_69_C	10.9185	1	0.000952063
25829_16_G	0.190892	1	0.662176
25936_78_C	0	0	1
25959_11_T	12.1664	1	0.000486573
25964_37_A	0.126137	1	0.722471
26014_57_A	25.8876	1	3.61891e-07
26039_73_T	0.253063	1	0.614927
26211_33_C	0.0886032	1	0.76596
26258_15_A	11.8519	1	0.00057604
26262_12_G	0.0330728	1	0.855693
26317_6_T	0.911944	1	0.339599
26337_66_C	15.7351	1	7.286e-05
26438_26_C	0.100655	1	0.751045
26443_76_G	0.142562	1	0.705747
26553_33_T	0.0596513	1	0.807048
26552_56_C	0.0362701	1	0.848959
26584_5_A	0.0144898	1	0.904187
26609_38_T	0.0945708	1	0.758445
26646_12_C	0.0330728	1	0.855693
26671_31_T	25.2816	1	4.95406e-07
26737_13_C	0.197016	1	0.65714
26792_21_C	0	0	1
26862_7_C	0.0975182	1	0.754828
26922_29_A	0.944426	1	0.331142
26957_27_A	3.62812	1	0.056811
27012_38_T	0.62585	1	0.428882
27019_12_T	8.38866	1	0.0037757
27147_31_A	1.06454	1	0.302181
27146_22_A	15.2346	1	9.49463e-05
27207_50_T	0.0144898	1	0.904187
27218_47_A	3.98056	1	0.0460282
27240_8_A	16.4162	1	5.08477e-05
27272_66_A	6.40768	1	0.0113628
27285_10_G	0.353361	1	0.552217
27318_5_A	1.15556	1	0.282389
27325_22_C	0.0330728	1	0.855693
27324_78_A	0.0945708	1	0.758445
27357_59_T	0	0	1
27358_7_C	15.7351	1	7.286e-05
27363_17_T	0.00357125	1	0.952347
27376_42_G	48.923	1	2.66209e-12
27380_9_T	2.9903	1	0.0837649
27389_9_G	0.0330728	1	0.855693
27527_19_G	0.879595	1	0.348313
27529_68_G	0.0693397	1	0.792301
27586_17_C	0.142562	1	0.705747
27681_63_C	14.6905	1	0.000126681
27729_41_A	0.232669	1	0.629552
27936_30_T	0	0	1
28038_20_T	0.0587695	1	0.808451
28037_5_T	0	0	1
28077_24_A	0.0340741	1	0.853549
28105_7_C	0.0945708	1	0.758445
28115_43_G	0.190892	1	0.662176
28118_6_T	0.016125	1	0.898953
28190_21_A	0.0178516	1	0.893711
28213_19_A	0.325117	1	0.568548
28228_22_A	9.96798	1	0.00159286
28235_33_G	1.58662	1	0.20781
28244_42_T	0.00367627	1	0.951652
28296_23_A	0.100655	1	0.751045
28355_11_A	0	0	1
28368_13_C	0.0945708	1	0.758445
28404_36_T	57	1	4.36318e-14
28407_26_T	3.05963	1	0.0802602
28449_21_C	8.54882	1	0.00345746
28480_5_T	18.991	1	1.31337e-05
28497_47_G	1.33251	1	0.248359
28507_19_G	0.120594	1	0.728391
28506_6_G	0.0330728	1	0.855693
28523_14_A	3.79901	1	0.0512829
28580_19_A	0.0144898	1	0.904187
28601_24_A	0.00396801	1	0.949773
28629_19_A	2.16746	1	0.140959
28646_69_G	0.0596513	1	0.807048
28667_42_A	0.0330728	1	0.855693
28680_48_G	44.0128	1	3.26231e-11
28731_19_C	9.82999	1	0.00171689
28764_10_G	54	1	2.00506e-13
28797_13_C	0	0	1
28834_49_A	0.335857	1	0.56223
28838_31_G	0.361008	1	0.547947
28857_10_C	0.790886	1	0.373832
28856_9_G	0	0	1
28877_78_G	16.4857	1	4.90177e-05
28880_33_C	0.190892	1	0.662176
28973_67_G	0	0	1
29024_19_C	0.0340741	1	0.853549
29066_9_C	4.50075	1	0.0338799
29101_60_T	0.00384593	1	0.95055
29114_68_T	2.19228	1	0.138704
29150_27_A	0.104	1	0.747081
29169_43_A	1.51686	1	0.218096
29252_55_T	0.00423699	1	0.948101
29305_78_T	42.0362	1	8.96012e-11
29321_15_T	0.00409809	1	0.948957
29453_9_G	0.0700948	1	0.791199
29462_15_T	0.0175386	1	0.894641
29545_30_G	9.34958	1	0.00223036
29579_71_C	0.436288	1	0.508919
29591_16_C	1.23924	1	0.265618
29615_64_T	0.00261847	1	0.959189
29708_16_T	0.0596513	1	0.807048
29712_50_T	0.0394477	1	0.842564
29742_45_T	0.100655	1	0.751045
29822_60_G	0.72105	1	0.3958
29860_25_A	13.2325	1	0.00027514
29922_29_C	1.9116	1	0.166786
29977_24_C	0.00357125	1	0.952347
29976_74_G	0.0753719	1	0.78367
29989_25_A	0.063432	1	0.801152
30028_6_C	0.016125	1	0.898953
30035_7_G	0.893811	1	0.344447
30082_20_T	16.4857	1	4.90177e-05
30088_24_C	0.310027	1	0.577664
30104_5_G	0.17736	1	0.673652
30118_5_A	4.29796	1	0.0381581
30169_45_G	0.0432352	1	0.835283
30358_69_G	0.568907	1	0.450694
30357_30_A	0.432264	1	0.51088
30403_60_A	4.39067	1	0.0361362
30446_32_T	0.1023	1	0.749087
30509_39_A	2.65228	1	0.103401
30542_27_G	0.147217	1	0.701209
30598_29_T	5.90075	1	0.0151345
30613_48_T	2.1092	1	0.146415
30620_5_G	20.907	1	4.82124e-06
30691_12_T	0.0945708	1	0.758445
30729_34_A	3.37931	1	0.0660197
30741_6_A	0.0330728	1	0.855693
30778_56_C	0.0147028	1	0.903489
30798_18_A	0.271049	1	0.602629
30846_55_C	0.304383	1	0.581148
30890_12_G	0.325117	1	0.568548
30944_68_A	0.035695	1	0.850147
30953_13_A	7.10546	1	0.00768496
31004_38_T	0.557034	1	0.455458
31147_15_C	2.94716	1	0.0860286
31252_34_G	0.261302	1	0.609227
31296_25_G	5.02419	1	0.0249957
31358_11_C	1.5113	1	0.21894
31381_59_A	0.576986	1	0.447496
31413_44_T	0.0688889	1	0.792961
31423_10_T	6.44712	1	0.0111132
31487_20_T	0.14966	1	0.698861
31523_9_A	1.79669	1	0.180113
31720_7_A	0	0	1
31728_58_A	0.0596513	1	0.807048
31736_55_C	0	0	1
31774_47_C	0	0	1
31834_75_A	0.013696	1	0.906836
31899_15_G	10.1502	1	0.00144282
31989_47_A	0.796008	1	0.37229
32005_5_T	24.3909	1	7.86397e-07
32013_67_A	0.00454509	1	0.94625
32132_29_T	0	0	1
32152_27_G	0.274714	1	0.600187
32165_21_G	0.306122	1	0.580069
32172_28_A	0.00423699	1	0.948101
32200_62_C	0.414322	1	0.519784
32323_10_T	0.693196	1	0.405079
32322_12_T	0.985849	1	0.320759
32337_12_T	0	0	1
32362_51_T	16.7359	1	4.29597e-05
32452_15_A	11.7551	1	0.000606767
32537_78_T	15.275	1	9.29389e-05
32541_50_A	2.04203	1	0.153005
32546_66_C	0	0	1
32557_31_T	40.7722	1	1.71053e-10
32605_54_A	0	0	1
32665_15_G	0.50583	1	0.47695
32678_22_A	2.9903	1	0.0837649
32681_12_T	0	0	1
32712_34_T	0.414201	1	0.519845
32738_18_C	0.60497	1	0.436688
32877_18_C	0.206976	1	0.649148
32914_36_A	71	1	0
32958_26_A	0.00357125	1	0.952347
33114_21_A	1.69416	1	0.193053
33172_25_A	6.75548e-06	1	0.997926
33229_11_C	3.125	1	0.0770999
33348_48_T	15.6939	1	7.44654e-05
33510_48_T	9.66986	1	0.00187316
33558_8_C	22.4406	1	2.16744e-06
33593_41_A	0	0	1
33628_18_T	1.68343	1	0.194469
33635_36_T	0.00357125	1	0.952347
33765_7_T	0.1023	1	0.749087
33773_65_G	5.33703	1	0.0208771
33795_25_T	0.0144898	1	0.904187
33812_33_T	0.0351378	1	0.851307
33838_54_T	7.59673	1	0.00584742
33852_19_G	2.7271	1	0.0986584
34035_36_C	61	1	5.66214e-15
34040_44_A	0.407484	1	0.523249
34063_54_T	0.615336	1	0.432786
34080_79_C	30.4336	1	3.45496e-08
34100_41_T	30.1788	1	3.94002e-08
34179_46_C	0.193906	1	0.659686
34303_50_T	0.0330728	1	0.855693
34310_23_A	6.78273	1	0.0092044
34326_13_T	25.3362	1	4.81589e-07
34332_43_G	0.00357125	1	0.952347
34346_9_A	13.717	1	0.000212526
34474_45_G	0.684899	1	0.407905
34482_9_A	0.0330728	1	0.855693
34498_42_T	0	0	1
34510_54_T	0.0596513	1	0.807048
34554_34_G	10.1502	1	0.00144282
34578_38_T	40.4903	1	1.97598e-10
34600_37_A	0.863432	1	0.35278
34607_39_T	0.824656	1	0.363822
34621_13_G	0.457947	1	0.498585
34632_17_T	0.265625	1	0.606282
34663_24_C	0.00367627	1	0.951652
34717_60_G	26.3166	1	2.89788e-07
34731_11_A	1.3164	1	0.251239
34779_9_G	1.18453	1	0.276436
[truncated: 8,519 more rows]

## Sheet: VIU_SNP_per_loc_HWE
mname	chi^2	df	Pr(chi^2 >)
[truncated: 9,375 more rows]

[truncated: 1 more sheets: all_pops_mhap_per_loc_HWE]
